# Supplementary material for: The Secret Garden of Neuronal circRNAs
Source: Cells. 2020 Jul 31;9(8):1815. doi: 10.3390/cells9081815 (PMC7463782; doi:10.3390/cells9081815)
Supplement: Supplementary file 1 [file cells-09-01815-s001.zip]

Archive with 1 entries (1 files):
- cells-879371-supplementary.xlsx
