# Supplementary material for: The Secret Garden of Neuronal circRNAs
Source: Cells. 2020 Jul 31;9(8):1815. doi: 10.3390/cells9081815 (PMC7463782; doi:10.3390/cells9081815)
Supplement: Supplementary file 1 [file cells-09-01815-s001.zip › cells-879371-supplementary.xlsx]

## Sheet: RNA22_output_mirna_circ_putativ
miRNA	coordinate	target_coordinate	binding_energy (Kcal/mol)	target_site_seq	miRNA_seq	miRNA_length	base_pairings_1	base_pairings_2	number_of_paired_nucleotides_1	length_of_the_predicted_target	pvalue_RNA22
mmu-miR-185-5p	mmu_circ_0001796|chr9:65578782-65643302-|NM_172536|Zfp609	target from/to=[437,460]	-28.2	CCAGGGACTTCCTTGTTCTCTCCA	TGGAGAGAAAGGCAGTTCCTGA	22	.((((((((.((((..((((((((	)))))))))))).)))))))).	20	24	0.149
mmu-miR-185-5p	mmu_circ_0001797|chr9:65642428-65643302-|NM_172536|Zfp609	target from/to=[437,460]	-28.2	CCAGGGACTTCCTTGTTCTCTCCA	TGGAGAGAAAGGCAGTTCCTGA	22	.((((((((.((((..((((((((	)))))))))))).)))))))).	20	24	0.148
mmu-miR-34a-5p	mmu_circ_0005756|chr15:72515712-72587788-|ENSMUST00000089770|Trappc9	target from/to=[136,158]	-28.2	GCAACCAGCACCCGGCAGTGCCA	TGGCAGTGTCTTAGCTGGTTGT	22	(((((((((....((((.(((((	))))).))))...)))))))))	18	23	0.0837
mmu-miR-134-5p	mmu_circ_0005351|chr14:64483052-64511670+|ENSMUST00000022528|Pinx1	target from/to=[10146,10168]	-28	GCCCTTTGGCCAGCACAGTCATG	TGTGACTGGTTGACCAGAGGGG	22	.((((((((.((((.(((((((.	.))))))))))).)))))))).	19	23	0.0106
mmu-miR-129-5p	mmu_circ_0005351|chr14:64483052-64511670+|ENSMUST00000022528|Pinx1	target from/to=[8184,8204]	-28	GTGAGCCCAGGGTGTAGGAGG	CTTTTTGCGGTCTGGGCTTGC	21	(..((((((((.(((((((((	))))))))).))))))))..)	18	21	0.0505
mmu-miR-188-5p	mmu_circ_0008109|chr1:121637931-121680166-|ENSMUST00000064091|Ptpn4	target from/to=[521,541]	-27.5	AATTTCACTATGCAAGGGATC	CATCCCTTGCATGGTGGAGGG	21	..((((((((((((((((((.	.))))))))))))))))))..	18	21	0.124
mmu-miR-185-5p	mmu_circ_0001585|chr7:85595772-85607828-|NM_182809|Ntrk3	target from/to=[611,632]	-27.5	TCAGAGGGCTGCCTGCTCTTCA	TGGAGAGAAAGGCAGTTCCTGA	22	((((.(((((((((.(((((((	)))))))..)))))))))))))	20	22	0.03
mmu-miR-129-5p	mmu_circ_0008456|chr1:177051858-177083361-|ENSMUST00000027812|Rgs7	target from/to=[229,249]	-27.3	GCCTGGCCAGGCTGCAGAGAG	CTTTTTGCGGTCTGGGCTTGC	21	((..(.(((((((((((((((	))))))))))))))).)..))	18	21	0.0495
mmu-miR-134-5p	mmu_circ_0001389|chr5:111611942-111612450+|NM_024477|Ttc28	target from/to=[57,79]	-27.3	CCCCAATGCGCTGGCCAGTCACA	TGTGACTGGTTGACCAGAGGGG	22	((((..((.(..(((((((((((	)))))))))))..)))..))))	18	23	0.104
mmu-miR-185-5p	mmu_circ_0007686|chr19:29828089-29860939-|ENSMUST00000112564|9930021J03Rik	target from/to=[412,434]	-27.3	TCAGTGTAATGCCTTTCTCTCTA	TGGAGAGAAAGGCAGTTCCTGA	22	((((.(...((((((((((((((	))))))))))))))...)))))	19	23	0.0967
mmu-miR-125a-5p	mmu_circ_0005351|chr14:64483052-64511670+|ENSMUST00000022528|Pinx1	target from/to=[1342,1364]	-26.9	TTACAGCTAGGGGGTCACAGGGG	TCCCTGAGACCCTTTAACCTGTGA	24	.(((((.(((((((((.((((((	)))))).)))))))))..))))).	20	23	0.111
mmu-miR-34a-5p	mmu_circ_0002581|chr10:92347432-92405764-|ENSMUST00000168110|4930485B16Rik	target from/to=[1393,1416]	-26.8	ACAGGCCAGCATACAGCACTGCCA	TGGCAGTGTCTTAGCTGGTTGT	22	((((.(((((.((..(((((((((	)))))))))..)))))))))))	20	24	0.0144
mmu-miR-22-3p	mmu_circ_0011386|chr4:142721612-142732137-|ENSMUST00000105778|Prdm2	target from/to=[4416,4437]	-26.6	CGAAGCCTTCAGCTGGCAGCTG	AAGCTGCCAGTTGAAGAACTGT	22	......(((((((((((((((.	.)))))))))))))))......	15	22	0.000352
mmu-miR-188-5p	mmu_circ_0000989|chr2:23392847-23401099-|NM_001165997|Spopl	target from/to=[607,625]	-26.4	CCCTCCACTGCAAGTGGTG	CATCCCTTGCATGGTGGAGGG	21	((((((((((((((.((((	)))).)))))..)))))))))	18	19	0.00885
mmu-miR-34a-5p	mmu_circ_0005962|chr15:89373530-89380313+|ENSMUST00000109309|Shank3	target from/to=[987,1007]	-26.3	CCTCCCAGCGCGGATCTGCCA	TGGCAGTGTCTTAGCTGGTTGT	22	....(((((..((((((((((	)))))).))))..)))))....	15	21	0.0644
mmu-miR-182-5p	mmu_circ_0001150|chr3:95795366-95796201-|NM_023320|Plekho1	target from/to=[198,222]	-26.2	CGCCCTGAGTTCTGCCATTACCAGA	TTTGGCAATGGTAGAACTCACACCG	25	.....((((((((((((((.(((((	))))).)))))))))))))).....	19	25	0.168
mmu-miR-34a-5p	mmu_circ_0000966|chr19:57806041-57871993+|NM_181415|Atrnl1	target from/to=[196,216]	-25.9	ATGACCGGCACCACACTGCCA	TGGCAGTGTCTTAGCTGGTTGT	22	(..((((((...(((((((((	)))))))))....))))))..)	16	21	0.0244
mmu-miR-34a-5p	mmu_circ_0000967|chr19:57826119-57852435+|NM_181415|Atrnl1	target from/to=[49,69]	-25.9	ATGACCGGCACCACACTGCCA	TGGCAGTGTCTTAGCTGGTTGT	22	(..((((((...(((((((((	)))))))))....))))))..)	16	21	0.0233
mmu-miR-34a-5p	mmu_circ_0000968|chr19:57826119-57871993+|NM_181415|Atrnl1	target from/to=[49,69]	-25.9	ATGACCGGCACCACACTGCCA	TGGCAGTGTCTTAGCTGGTTGT	22	(..((((((...(((((((((	)))))))))....))))))..)	16	21	0.0233
mmu-miR-34a-5p	mmu_circ_0007934|chr19:57826119-57830108+|ENSMUST00000077282|Atrnl1	target from/to=[49,69]	-25.9	ATGACCGGCACCACACTGCCA	TGGCAGTGTCTTAGCTGGTTGT	22	(..((((((...(((((((((	)))))))))....))))))..)	16	21	0.0233
mmu-miR-138-5p	mmu_circ_0001944|chr10:109201573-109202062-|ENSMUST00000032719|Nav3	target from/to=[157,179]	-25.9	TGGGCTGAGTGGCAGCAGCAGCC	AGCTGGTGTTGTGAATCAGGCCG	23	(((.((((.(.((((((.((((.	.)))).)))))).).)))).)))	18	23	0.0422
mmu-miR-138-5p	mmu_circ_0000465|chr13:55335255-55349438+|NM_008739|Nsd1	target from/to=[459,482]	-25.8	CGATCCTGATTCAGAACACCTGTT	AGCTGGTGTTGTGAATCAGGCCG	23	((..(((((((((.((((((.(((	))).)))))).))))))))).))	20	24	0.135
mmu-miR-132-3p	mmu_circ_0005285|chr14:55563114-55590557-|ENSMUST00000081857|Myh6	target from/to=[4262,4284]	-25.8	CGGGCATGGCTGTGCAGCTGTTC	TAACAGTCTACAGCCATGGTCG	22	(((.((((((((((..((((((.	.)))))).)))))))))).)))	19	23	0.000571
mmu-miR-129-5p	mmu_circ_0005285|chr14:55563114-55590557-|ENSMUST00000081857|Myh6	target from/to=[7685,7704]	-25.5	CCAGGCCCAGGCCCGAGGGC	CTTTTTGCGGTCTGGGCTTGC	21	.((((((((((((((((((.	.)))))).)))))))))))).	18	20	0.0658
mmu-miR-34a-5p	mmu_circ_0012356|chr5:149318021-149323578-|ENSMUST00000079324|Ubl3	target from/to=[238,258]	-25.5	GTGGCCAGAGAGACCCTGCCA	TGGCAGTGTCTTAGCTGGTTGT	22	(..(((((.(((((.((((((	)))))).)))))..)))))..)	17	21	0.124
mmu-miR-129-5p	mmu_circ_0004071|chr12:5568409-5587830+|None|None	target from/to=[2355,2376]	-25.5	GTGGGCCCAGCTCCCCAAAGAG	CTTTTTGCGGTCTGGGCTTGC	21	(..(((((((..((.(((((((	))))))).)).)))))))..)	17	22	0.0668
mmu-miR-138-5p	mmu_circ_0001842|chr9:108430919-108436949+|NM_001114119|Qrich1	target from/to=[830,851]	-25.2	TGGCCATTCCACAAGGCCAGCA	AGCTGGTGTTGTGAATCAGGCCG	23	(((((((((.((((.((((((.	.)))))).))))))))..)))))	19	22	0.118
mmu-miR-138-5p	mmu_circ_0001843|chr9:108435917-108436949+|NM_001114119|Qrich1	target from/to=[500,521]	-25.2	TGGCCATTCCACAAGGCCAGCA	AGCTGGTGTTGTGAATCAGGCCG	23	(((((((((.((((.((((((.	.)))))).))))))))..)))))	19	22	0.117
mmu-miR-134-5p	mmu_circ_0000940|chr19:27924200-27975393-|NM_001166414|Rfx3	target from/to=[434,455]	-25.1	GAACTCTGGTCACTCAGTGACA	TGTGACTGGTTGACCAGAGGGG	22	...(((((((((..((((.(((	))).))))..)))))))))...	16	22	0.0336
mmu-miR-134-5p	mmu_circ_0007664|chr19:27911896-27975393-|ENSMUST00000165566|Rfx3	target from/to=[434,455]	-25.1	GAACTCTGGTCACTCAGTGACA	TGTGACTGGTTGACCAGAGGGG	22	...(((((((((..((((.(((	))).))))..)))))))))...	16	22	0.0351
mmu-miR-138-5p	mmu_circ_0005721|chr15:61933899-61939020+|ENSMUST00000171111|Pvt1	target from/to=[2580,2601]	-25	CGGCCAGCTGACAGCAGCAGCT	AGCTGGTGTTGTGAATCAGGCCG	23	(((((...(.((((((.(((((	))))).)))))).)....)))))	17	22	0.0101
mmu-miR-134-5p	mmu_circ_0000339|chr11:109832998-109839187-|NM_013851|Abca8b	target from/to=[696,717]	-25	CCCCCTGATCCAGCCAGTGGCT	TGTGACTGGTTGACCAGAGGGG	22	(((((((...((((((((.((.	.)).))))))))..))).))))	17	22	0.263
mmu-miR-125a-5p	mmu_circ_0005285|chr14:55563114-55590557-|ENSMUST00000081857|Myh6	target from/to=[2527,2551]	-24.9	CGGGAGGTGGGGGGAGTCTGGGGGG	TCCCTGAGACCCTTTAACCTGTGA	24	..(.((((..((((.((((.(((((	))))).))))))))..)))).)..	18	25	0.208
mmu-miR-138-5p	mmu_circ_0001042|chr2:84910144-84912325+|NM_001081260|Tnks1bp1	target from/to=[212,233]	-24.9	CAGCCTGATGGCGAAGCCAGCC	AGCTGGTGTTGTGAATCAGGCCG	23	..(((((((.((((.((((((.	.)))))).))))..)))))))..	17	22	0.00683
mmu-miR-134-5p	mmu_circ_0007251|chr18:34427951-34459715+|ENSMUST00000079362|Apc	target from/to=[758,781]	-24.9	CTCCTCGAAGGTTGACAAGTCATC	TGTGACTGGTTGACCAGAGGGG	22	((((((...(((..((.((((((.	.)))))).))..))).))))))	17	24	0.367
mmu-miR-129-5p	mmu_circ_0002957|chr11:29748814-29806331-|ENSMUST00000058902|Eml6	target from/to=[346,366]	-24.8	AAATGCCCTGACTGCAAAAAG	CTTTTTGCGGTCTGGGCTTGC	21	....((((.((((((((((((	)))))))))))).))))....	16	21	0.0901
mmu-miR-129-5p	mmu_circ_0001754|chr9:22295261-22318537+|NM_178415|Bbs9	target from/to=[233,255]	-24.8	GCGGGACCCAGTGCTGCAAGTGG	CTTTTTGCGGTCTGGGCTTGC	21	(((((.(((((.((((((((.((	)).))))))))))))))))))	20	23	0.253
mmu-miR-212-5p	mmu_circ_0000720|chr16:97260504-97278372-|None|None	target from/to=[2604,2624]	-24.8	GGTGGGTAGGGGAGTGGGGGT	ACCTTGGCTCTAGACTGCTTACT	23	(((((((((.(((((.(((((	))))).)))))...)))))))))	19	21	0.189
mmu-miR-22-3p	mmu_circ_0015111|chr8:93925705-93933740+|ENSMUST00000128081|Fto	target from/to=[63,87]	-24.5	TGAGTTCTATCAGCAGTGGCAGCTG	AAGCTGCCAGTTGAAGAACTGT	22	..((((((.(((((..((((((((.	.)))))))))))))))))))..	19	25	0.212
mmu-miR-34a-5p	mmu_circ_0000714|chr16:94605518-94624975+|None|None	target from/to=[11363,11382]	-24.4	GATGCCAGCTAGACCTGTCA	TGGCAGTGTCTTAGCTGGTTGT	22	...(((((((((((((((((	)))))).))).))))))))...	17	20	0.0919
mmu-miR-185-5p	mmu_circ_0003558|chr11:93958531-93960466+|ENSMUST00000103169|Spag9	target from/to=[159,179]	-24.4	ACAGGAGCTGCCACTTCCCCA	TGGAGAGAAAGGCAGTTCCTGA	22	.(((((((((((..(((.(((	))).)))...))))))))))).	17	21	0.0965
mmu-miR-188-5p	mmu_circ_0000713|chr16:94605518-94614781+|None|None	target from/to=[1639,1661]	-24.4	CCCAACACTGTGGTAAGGGGGTG	CATCCCTTGCATGGTGGAGGG	21	(((..(((((((...((((((((	)))))))).)))))))..)))	18	23	0.307
mmu-miR-188-5p	mmu_circ_0000714|chr16:94605518-94624975+|None|None	target from/to=[1639,1661]	-24.4	CCCAACACTGTGGTAAGGGGGTG	CATCCCTTGCATGGTGGAGGG	21	(((..(((((((...((((((((	)))))))).)))))))..)))	18	23	0.307
mmu-miR-185-5p	mmu_circ_0002091|chr10:13775197-13786490+|ENSMUST00000015645|Hivep2	target from/to=[4675,4696]	-24.4	TCGAGAACTGCTTACCTCTCCT	TGGAGAGAAAGGCAGTTCCTGA	22	(((.(((((((((..((((((.	.))))))..))))))))).)))	18	22	0.261
mmu-miR-185-5p	mmu_circ_0000301|chr11:84006580-84009189+|NM_133360|Acaca	target from/to=[207,227]	-24.3	TGACCCACTGCCTTCTCTCTA	TGGAGAGAAAGGCAGTTCCTGA	22	......(((((((((((((((	))))))).))))))))......	15	21	0.0326
mmu-miR-185-5p	mmu_circ_0000798|chr17:50745619-50750520+|NM_013880|Plcl2	target from/to=[855,877]	-24.3	CCAGGAAAAGGGCTGGCTCTCCA	TGGAGAGAAAGGCAGTTCCTGA	22	.((((((...(.((..(((((((	)))))))..)).)..)))))).	16	23	0.0293
mmu-miR-185-5p	mmu_circ_0001454|chr6:31116475-31131149-|None|None	target from/to=[39,60]	-24.3	ACAGGAGTCTGCCACCTCTCTG	TGGAGAGAAAGGCAGTTCCTGA	22	.((((((.(((((..((((((.	.))))))...))))))))))).	17	22	0.0801
mmu-miR-34a-5p	mmu_circ_0010095|chr2:6507019-6536868-|ENSMUST00000100429|Celf2	target from/to=[305,324]	-24.3	GCAACAGCTCAACACTGCCA	TGGCAGTGTCTTAGCTGGTTGT	22	(((((((((..(((((((((	)))))))))...)))).)))))	18	20	0.0107
mmu-miR-138-5p	mmu_circ_0001298|chr4:149813451-149851577+|NM_001085492|Rere	target from/to=[14,36]	-24.2	AGGCCTGTTGCAGATCTCCAGCT	AGCTGGTGTTGTGAATCAGGCCG	23	.((((((...((.(.(.((((((	)))))).).).))...)))))).	16	23	0.0978
mmu-miR-138-5p	mmu_circ_0001299|chr4:149813451-149874160+|NM_001085492|Rere	target from/to=[14,36]	-24.2	AGGCCTGTTGCAGATCTCCAGCT	AGCTGGTGTTGTGAATCAGGCCG	23	.((((((...((.(.(.((((((	)))))).).).))...)))))).	16	23	0.0978
mmu-miR-138-5p	mmu_circ_0001300|chr4:149813451-149884147+|NM_001085492|Rere	target from/to=[14,36]	-24.2	AGGCCTGTTGCAGATCTCCAGCT	AGCTGGTGTTGTGAATCAGGCCG	23	.((((((...((.(.(.((((((	)))))).).).))...)))))).	16	23	0.103
mmu-miR-138-5p	mmu_circ_0001301|chr4:149813451-149909054+|NM_001085492|Rere	target from/to=[14,36]	-24.2	AGGCCTGTTGCAGATCTCCAGCT	AGCTGGTGTTGTGAATCAGGCCG	23	.((((((...((.(.(.((((((	)))))).).).))...)))))).	16	23	0.104
mmu-miR-134-5p	mmu_circ_0012458|chr5:23632639-23647111+|ENSMUST00000030841|Klhl7	target from/to=[63,82]	-24.2	CCTGGCTGCAGCCAGTCACT	TGTGACTGGTTGACCAGAGGGG	22	(((..((((((((((((((.	.)))))))))))..)))..)))	17	20	0.259
mmu-miR-182-5p	mmu_circ_0001166|chr3:122484484-122520985+|NM_153422|Pde5a	target from/to=[401,423]	-24.2	CGGTGGAGAGAGCCATGGCCAAG	TTTGGCAATGGTAGAACTCACACCG	25	((((((((...(((((.((((((	)))))).)))))....))).)))))	19	23	0.0813
mmu-miR-185-5p	mmu_circ_0013357|chr6:38390454-38452408+|ENSMUST00000039127|Ubn2	target from/to=[3597,3618]	-24.1	ACAGGGCTGCTGTTTCTGTCCA	TGGAGAGAAAGGCAGTTCCTGA	22	.((((((((((.(((((.((((	)))).)))))))))).))))).	19	22	0.0489
mmu-miR-134-5p	mmu_circ_0004728|chr13:63116385-63117323+|ENSMUST00000170896|2010111I01Rik	target from/to=[178,202]	-24.1	CCTCTCATGGCCAACACCAGCCACA	TGTGACTGGTTGACCAGAGGGG	22	((((((.(((.((..(((((.((((	)))).))))))).)))))))))	20	25	0.0815
mmu-miR-212-5p	mmu_circ_0001052|chr2:104310905-104312004-|NM_010434|Hipk3	target from/to=[297,319]	-24	GCGCAGCAGGCTGGAGTGGAGGC	ACCTTGGCTCTAGACTGCTTACT	23	....(((((.(((((((.((((.	.)))).))))))).)))))....	16	23	0.214
mmu-miR-129-5p	mmu_circ_0013843|chr7:129600728-129601686+|ENSMUST00000143692|Prkcb	target from/to=[204,225]	-24	CCAGGCCCACATCGACAGAGAG	CTTTTTGCGGTCTGGGCTTGC	21	.((((((((.((((.(((((((	))))))))))).)))))))).	19	22	0.321
mmu-miR-129-5p	mmu_circ_0004245|chr12:83458219-83473529+|ENSMUST00000110321|Sipa1l1	target from/to=[402,422]	-24	GCAGGCCCAGCCTTTGAGGAG	CTTTTTGCGGTCTGGGCTTGC	21	((((((((((((...((((((	))))))..)).))))))))))	18	21	0.00351
mmu-miR-34a-5p	mmu_circ_0009925|chr2:37324896-37364598+|ENSMUST00000061179|Rabgap1	target from/to=[1763,1783]	-23.9	GCAGCTGCTAGCAGGCTGCCA	TGGCAGTGTCTTAGCTGGTTGT	22	(((((((((((.(.(((((((	))))))).).))))).))))))	19	21	0.16
mmu-miR-34a-5p	mmu_circ_0009929|chr2:37351102-37364598+|ENSMUST00000061179|Rabgap1	target from/to=[354,374]	-23.9	GCAGCTGCTAGCAGGCTGCCA	TGGCAGTGTCTTAGCTGGTTGT	22	(((((((((((.(.(((((((	))))))).).))))).))))))	19	21	0.148
mmu-miR-34a-5p	mmu_circ_0008195|chr1:136762354-136776322-|ENSMUST00000132025|Ppp1r12b	target from/to=[98,119]	-23.8	CTCTTCAGCTAGGAGACTGTCC	TGGCAGTGTCTTAGCTGGTTGT	22	....((((((((((.((((((.	.)))))).))))))))))....	16	22	0.00337
mmu-miR-138-5p	mmu_circ_0001634|chr7:139951071-139971068-|NM_175268|Fam53b	target from/to=[136,157]	-23.8	CAGCCTGGGATGCAGCCCAGTT	AGCTGGTGTTGTGAATCAGGCCG	23	..((((((..((((((((((((	)))))).))))))..))))))..	18	22	0.0523
mmu-miR-129-5p	mmu_circ_0007770|chr19:40386158-40399322-|ENSMUST00000025973|Sorbs1	target from/to=[284,303]	-23.8	TAAAGCCCAGACCCTGAAGG	CTTTTTGCGGTCTGGGCTTGC	21	..((((((((((((.(((((	))))).).)))))))))))..	17	20	0.196
mmu-miR-125b-5p	mmu_circ_0002091|chr10:13775197-13786490+|ENSMUST00000015645|Hivep2	target from/to=[9795,9814]	-23.8	TCACAGGGTGGGCTGGGGGT	TCCCTGAGACCCTAACTTGTGA	22	(((((((..(((((.((((.	.)))).)).)))...)))))))	16	20	0.142
mmu-miR-129-5p	mmu_circ_0001842|chr9:108430919-108436949+|NM_001114119|Qrich1	target from/to=[558,578]	-23.7	ACAGATCCAGGCTGCAGAAAT	CTTTTTGCGGTCTGGGCTTGC	21	.(((..((((((((((((((.	.))))))))))))))..))).	17	21	0.00795
mmu-miR-129-5p	mmu_circ_0001843|chr9:108435917-108436949+|NM_001114119|Qrich1	target from/to=[228,248]	-23.7	ACAGATCCAGGCTGCAGAAAT	CTTTTTGCGGTCTGGGCTTGC	21	.(((..((((((((((((((.	.))))))))))))))..))).	17	21	0.00789
mmu-miR-125b-5p	mmu_circ_0000205|chr10:91537914-91599435-|NR_028262|Rmst	target from/to=[7001,7021]	-23.7	TCTCAGTTCAGGGTCCAGGGG	TCCCTGAGACCCTAACTTGTGA	22	((.(((((.((((((((((((	)))))).))))))))).)).))	19	21	0.12
mmu-miR-185-5p	mmu_circ_0001343|chr5:37573319-37585543+|None|None	target from/to=[10869,10890]	-23.6	AAGGGGACTTCCTCTCTCTCCC	TGGAGAGAAAGGCAGTTCCTGA	22	...((((((.(((.(((((((.	.))))))).))).))))))...	16	22	0.00286
mmu-miR-129-5p	mmu_circ_0012392|chr5:17795341-17814643-|ENSMUST00000074694|Gnai1	target from/to=[209,229]	-23.6	GCTTGCTGGGGCTGCAGAAGA	CTTTTTGCGGTCTGGGCTTGC	21	((..(((.((((((((((((.	.)))))))))))).)))..))	17	21	0.174
mmu-miR-134-5p	mmu_circ_0006446|chr16:90950595-90969619-|ENSMUST00000121759|Synj1	target from/to=[1783,1802]	-23.6	CCCCTCCCCGCCCAGTCGCT	TGTGACTGGTTGACCAGAGGGG	22	((((((..((.((((((((.	.)))))))).))....))))))	16	20	0.0343
mmu-miR-129-5p	mmu_circ_0000714|chr16:94605518-94624975+|None|None	target from/to=[18566,18585]	-23.5	GTGGGCCCAGAGCCAGGGAC	CTTTTTGCGGTCTGGGCTTGC	21	(..((((((((.(((((((.	.)))))).).))))))))..)	16	20	0.0269
mmu-miR-185-5p	mmu_circ_0000379|chr12:54240367-54243755+|NM_198111|Akap6	target from/to=[2904,2923]	-23.5	TGAGGAAGCCCGTCTCTCCA	TGGAGAGAAAGGCAGTTCCTGA	22	(.((((((((..((((((((	))))))))..)))..))))).)	17	20	0.039
mmu-miR-34a-5p	mmu_circ_0000432|chr13:17830750-17864791-|NM_001081058|Cdk13	target from/to=[197,221]	-23.5	GCAGCAAAAGCTGCAGAAGCTGCTA	TGGCAGTGTCTTAGCTGGTTGT	22	(((((...(((((.(((.(((((((	))))))).)))))))).)))))	20	25	0.206
mmu-miR-138-5p	mmu_circ_0000155|chr10:25713172-25714191-|NM_029881|Tmem200a	target from/to=[804,827]	-23.4	AGGCCACCGATGACAAGGCCAGCA	AGCTGGTGTTGTGAATCAGGCCG	23	.((((...(((.((((.((((((.	.)))))).))))..))).)))).	17	24	0.076
mmu-miR-138-5p	mmu_circ_0015899|chr9:77064783-77078761-|ENSMUST00000034910|2310046A06Rik	target from/to=[8783,8804]	-23.4	GGGTCTGTGTCCAGCACCTGCA	AGCTGGTGTTGTGAATCAGGCCG	23	.((((((..(((((((((.((.	.)).))))))).))..)))))).	17	22	0.0376
mmu-miR-212-5p	mmu_circ_0009934|chr2:37436192-37502805-|ENSMUST00000155831|Strbp	target from/to=[1976,2000]	-23.4	AGTCCAGGCAGTTCGGGGCAGAGGA	ACCTTGGCTCTAGACTGCTTACT	23	(((..((((((((..((((.((((.	.)))).))))..)))))))))))	19	25	0.0185
mmu-miR-146a-5p	mmu_circ_0000811|chr17:71110414-71136549+|NM_027712|Dlgap1	target from/to=[577,599]	-23.3	GCCCCATGGCCAGACAGTTCTCG	TGAGAACTGAATTCCATGGGTT	22	..(((((((.....(((((((((	)))))))))....)))))))..	16	23	0.345
mmu-miR-135b-5p	mmu_circ_0006703|chr17:33518143-33519531-|ENSMUST00000167107|Zfp101	target from/to=[1363,1383]	-23.3	TCACACTGGAGAGAAGCCGTA	TATGGCTTTTCATTCCTATGTGA	23	(((((..((((((((((((((	)))))))))))..)))..)))))	19	21	0.0176
mmu-miR-138-5p	mmu_circ_0015312|chr9:112021686-112039185-|ENSMUST00000159432|Arpp21	target from/to=[136,159]	-23.12	AGGTTCCTCCCAGCAGCACCAGCT	AGCTGGTGTTGTGAATCAGGCCG	23	.((((.......((((((((((((	))))))))))))......)))).	16	24	0.00587
mmu-miR-185-5p	mmu_circ_0000831|chr17:86887499-86895451+|None|None	target from/to=[3319,3342]	-23.1	CCAGGACTGGCCTGTGCCTCTCCT	TGGAGAGAAAGGCAGTTCCTGA	22	.((((((((.(((....((((((.	.))))))..)))))).))))).	17	24	0.0062
mmu-miR-22-3p	mmu_circ_0002232|chr10:45138942-45196202-|ENSMUST00000079390|Lin28b	target from/to=[4865,4887]	-23.1	GGGGGAGGGTCAGCTGGTAGCTT	AAGCTGCCAGTTGAAGAACTGT	22	(.((.....((((((((((((((	))))))))))))))....)).)	17	23	0.269
mmu-miR-134-5p	mmu_circ_0001842|chr9:108430919-108436949+|NM_001114119|Qrich1	target from/to=[800,822]	-23.1	CCATCTCAGGGCAGCCAGTGGCC	TGTGACTGGTTGACCAGAGGGG	22	((.((((.((.((((((((.((.	.)).)))))))).)).))))))	18	23	0.222
mmu-miR-134-5p	mmu_circ_0001843|chr9:108435917-108436949+|NM_001114119|Qrich1	target from/to=[470,492]	-23.1	CCATCTCAGGGCAGCCAGTGGCC	TGTGACTGGTTGACCAGAGGGG	22	((.((((.((.((((((((.((.	.)).)))))))).)).))))))	18	23	0.221
mmu-miR-185-5p	mmu_circ_0015899|chr9:77064783-77078761-|ENSMUST00000034910|2310046A06Rik	target from/to=[774,795]	-23.1	TCAGGCACAACCCCTCTCTCCA	TGGAGAGAAAGGCAGTTCCTGA	22	(((((.((..((..((((((((	))))))))..))..)).)))))	17	22	0.0801
mmu-miR-138-5p	mmu_circ_0009801|chr2:29768088-29777891+|ENSMUST00000046571|Odf2	target from/to=[986,1007]	-23.1	TGGCTGAGTGCCAAGACCAGCT	AGCTGGTGTTGTGAATCAGGCCG	23	(((((((...((((.(((((((	))))))).))).)..))).))))	18	22	0.0249
mmu-miR-138-5p	mmu_circ_0000181|chr10:75147036-75162840-|NM_172549|Cabin1	target from/to=[381,403]	-23	GGTGCTGAGGAGCAGCGCCAGTT	AGCTGGTGTTGTGAATCAGGCCG	23	....((((...((((((((((((	))))))))))))...))))....	16	23	0.196
mmu-miR-212-5p	mmu_circ_0000573|chr15:5272243-5283050+|None|None	target from/to=[1837,1859]	-23	CAAAGGCTATTCTGAGCCAGGGT	ACCTTGGCTCTAGACTGCTTACT	23	...((((...(((((((((((((	)))))))))).)))..))))...	17	23	0.312
mmu-miR-138-5p	mmu_circ_0009878|chr2:33658264-33729980-|ENSMUST00000041555|Fam125b	target from/to=[615,634]	-23	GGGCAGAAACAACACCAGCA	AGCTGGTGTTGTGAATCAGGCCG	23	.(((.((.(((((((((((.	.)))))))))))...))..))).	16	20	0.00989
mmu-miR-125b-5p	mmu_circ_0005351|chr14:64483052-64511670+|ENSMUST00000022528|Pinx1	target from/to=[1342,1364]	-23	TTACAGCTAGGGGGTCACAGGGG	TCCCTGAGACCCTAACTTGTGA	22	.(((((....((((((.((((((	)))))).))))))...))))).	17	23	0.111
mmu-miR-129-5p	mmu_circ_0004165|chr12:73404643-73409916-|ENSMUST00000078505|Rtn1	target from/to=[358,379]	-23	CCAGGCCACAGGAGGCAAAAGG	CTTTTTGCGGTCTGGGCTTGC	21	.((((((.((((..((((((((	))))))))..)))))))))).	18	22	0.103
mmu-miR-124-3p	mmu_circ_0001123|chr3:51103704-51129957-|NM_023502|Elf2	target from/to=[181,201]	-23	GGCAATCGTCTGTGAGCCTTA	TAAGGCACGCGGTGAATGCC	20	((((.(((.(((((.((((((	)))))).)))))))).))))	18	21	0.235
mmu-miR-124-3p	mmu_circ_0001125|chr3:51111971-51129957-|NM_023502|Elf2	target from/to=[181,201]	-23	GGCAATCGTCTGTGAGCCTTA	TAAGGCACGCGGTGAATGCC	20	((((.(((.(((((.((((((	)))))).)))))))).))))	18	21	0.216
mmu-miR-134-5p	mmu_circ_0000715|chr16:94624920-94633730+|None|None	target from/to=[804,825]	-23	CTCTTCTGGCCTCCCAGCCACC	TGTGACTGGTTGACCAGAGGGG	22	(((((((((.(..((((.(((.	.))).))))..).)))))))))	17	22	0.00051
mmu-miR-129-5p	mmu_circ_0001335|chr5:34185760-34188916+|NM_001081102|Whsc1	target from/to=[329,349]	-22.9	TGAGGCCCAGGAAGTAAAAGG	CTTTTTGCGGTCTGGGCTTGC	21	..(((((((((..((((((((	))))))))..)))))))))..	17	21	0.0558
mmu-miR-129-5p	mmu_circ_0001336|chr5:34185760-34211527+|NM_001081102|Whsc1	target from/to=[329,349]	-22.9	TGAGGCCCAGGAAGTAAAAGG	CTTTTTGCGGTCTGGGCTTGC	21	..(((((((((..((((((((	))))))))..)))))))))..	17	21	0.057
mmu-miR-212-5p	mmu_circ_0010290|chr3:100382398-100395871-|ENSMUST00000008907|Man1a2	target from/to=[537,559]	-22.9	GGTGGGTTTTCTGGTGTCAAGGA	ACCTTGGCTCTAGACTGCTTACT	23	.((((((..(((((.(((((((.	.))))))).)))))..)))))).	18	23	0.124
mmu-miR-212-5p	mmu_circ_0010293|chr3:100382398-100460197-|ENSMUST00000008907|Man1a2	target from/to=[1403,1425]	-22.9	GGTGGGTTTTCTGGTGTCAAGGA	ACCTTGGCTCTAGACTGCTTACT	23	.((((((..(((((.(((((((.	.))))))).)))))..)))))).	18	23	0.128
mmu-miR-125a-5p	mmu_circ_0000205|chr10:91537914-91599435-|NR_028262|Rmst	target from/to=[7001,7021]	-22.9	TCTCAGTTCAGGGTCCAGGGG	TCCCTGAGACCCTTTAACCTGTGA	24	((.(((...((((((((((((	)))))).)))))).....))).))	17	21	0.12
mmu-miR-129-5p	mmu_circ_0000909|chr18:83124915-83126841+|None|None	target from/to=[1030,1049]	-22.9	GCAAGAACAGACCCAAGAGT	CTTTTTGCGGTCTGGGCTTGC	21	(((((..((((((((((((.	.)))))).))))))..)))))	17	20	0.0641
mmu-miR-134-5p	mmu_circ_0001333|chr5:33162514-33178337-|NM_194340|C330019G07Rik	target from/to=[1718,1741]	-22.9	CTTCTCTGAACACAGCCACTCACA	TGTGACTGGTTGACCAGAGGGG	22	((((((((....((((((.(((((	))))).))))))..))))))))	19	24	0.0889
mmu-miR-124-3p	mmu_circ_0005645|chr15:39283769-39349417+|ENSMUST00000167407|Rims2	target from/to=[4608,4627]	-22.9	GGCATTCAAAGCCAGCCTTG	TAAGGCACGCGGTGAATGCC	20	((((((((..((..((((((	))))))..))..))))))))	16	20	0.225
mmu-miR-34a-5p	mmu_circ_0001336|chr5:34185760-34211527+|NM_001081102|Whsc1	target from/to=[1006,1029]	-22.8	TTGTCCAAGCTGAGGAAGCTGCCA	TGGCAGTGTCTTAGCTGGTTGT	22	....(((.(((((((..(((((((	))))))).))))))))))....	17	24	0.0036
mmu-miR-34a-5p	mmu_circ_0013632|chr6:97273648-97279558-|ENSMUST00000113355|Frmd4b	target from/to=[18,37]	-22.8	AAGACTTGAAGACACTGCCA	TGGCAGTGTCTTAGCTGGTTGT	22	..((((..((((((((((((	))))))))))))....))))..	16	20	0.0824
mmu-miR-22-3p	mmu_circ_0013357|chr6:38390454-38452408+|ENSMUST00000039127|Ubn2	target from/to=[1158,1180]	-22.8	ACAGAAGCTGAAGCTGGCAGTTA	AAGCTGCCAGTTGAAGAACTGT	22	((((...((..(((((((((((.	.)))))))))))..))..))))	17	23	0.107
mmu-miR-138-5p	mmu_circ_0000628|chr15:82655660-82687714-|NM_013836|Tcf20	target from/to=[183,205]	-22.8	TGGCACTGGCAGCAGCAGTAGCG	AGCTGGTGTTGTGAATCAGGCCG	23	((((.((((..((((((.((((.	.)))).))))))...))))))))	18	23	0.195
mmu-miR-138-5p	mmu_circ_0000629|chr15:82681942-82687714-|NM_013836|Tcf20	target from/to=[183,205]	-22.8	TGGCACTGGCAGCAGCAGTAGCG	AGCTGGTGTTGTGAATCAGGCCG	23	((((.((((..((((((.((((.	.)))).))))))...))))))))	18	23	0.195
mmu-miR-34a-5p	mmu_circ_0016093|chrX:12293987-12305265-|ENSMUST00000096495|Med14	target from/to=[454,476]	-22.8	ACAGCCCTGTCATGGCACTGCTG	TGGCAGTGTCTTAGCTGGTTGT	22	((((((..((...(((((((((.	.)))))))))...)).))))))	17	23	0.0608
mmu-miR-34a-5p	mmu_circ_0014447|chr7:94744625-94751711+|ENSMUST00000061910|Grm5	target from/to=[2748,2771]	-22.7	TCGGTCATGACTGAGATACTGTCA	TGGCAGTGTCTTAGCTGGTTGT	22	.((..((.(.((((((((((((((	)))))))))))))))))..)).	19	24	0.366
mmu-miR-185-5p	mmu_circ_0000905|chr18:81106330-81114617-|None|None	target from/to=[3745,3767]	-22.7	TGAGGTTTATGCCTTTTTCTCTG	TGGAGAGAAAGGCAGTTCCTGA	22	(.(((....(((((((((((((.	.)))))))))))))...))).)	17	23	0.0993
mmu-miR-129-5p	mmu_circ_0005351|chr14:64483052-64511670+|ENSMUST00000022528|Pinx1	target from/to=[116,135]	-22.7	GGGAGCTCAGGAGCAAGGAG	CTTTTTGCGGTCTGGGCTTGC	21	(.(((((((((.((((((((	))))))))..))))))))).)	18	20	0.183
mmu-miR-129-5p	mmu_circ_0005351|chr14:64483052-64511670+|ENSMUST00000022528|Pinx1	target from/to=[3929,3949]	-22.7	GCAGAGCCAGGCCCCAGAGAG	CTTTTTGCGGTCTGGGCTTGC	21	((((..(((((((.(((((((	))))))).)))))))..))))	18	21	0.00314
mmu-miR-129-5p	mmu_circ_0005285|chr14:55563114-55590557-|ENSMUST00000081857|Myh6	target from/to=[9149,9168]	-22.7	GCGAGCCAAGCTGCAGACAG	CTTTTTGCGGTCTGGGCTTGC	21	(((((((.(((((((((.((	)).))))))).)).)))))))	18	20	0.316
mmu-miR-185-5p	mmu_circ_0000720|chr16:97260504-97278372-|None|None	target from/to=[15467,15490]	-22.7	TTAGGGGCATTCTCTTTCTCTTCA	TGGAGAGAAAGGCAGTTCCTGA	22	((((((((....((((((((((((	))))))))))))..))))))))	20	24	0.0498
mmu-miR-183-5p	mmu_circ_0015733|chr9:59242684-59253662-|ENSMUST00000171975|Arih1	target from/to=[361,382]	-22.6	GATGTCCTCTGCCAGTGTCGTG	TATGGCACTGGTAGAATTCACT	22	..((...(((((((((((((((	)))))))))))))))...))..	17	22	0.165
mmu-miR-129-5p	mmu_circ_0009842|chr2:32059528-32059844+|ENSMUST00000069817|Prrc2b	target from/to=[134,154]	-22.6	AAGAGCGCCGGGCCCGAGAGG	CTTTTTGCGGTCTGGGCTTGC	21	..((((.((((((((((((((	))))))).)))))))))))..	18	21	0.0388
mmu-miR-34a-5p	mmu_circ_0015462|chr9:21840755-21841301-|ENSMUST00000003501|Elavl3	target from/to=[37,57]	-22.6	CCGGCCGGCCCGGCCCTGCCC	TGGCAGTGTCTTAGCTGGTTGT	22	.((((((((..(((.(((((.	.))))).)))...)))))))).	16	21	0.153
mmu-miR-34a-5p	mmu_circ_0015463|chr9:21840755-21841304-|ENSMUST00000003501|Elavl3	target from/to=[40,60]	-22.6	CCGGCCGGCCCGGCCCTGCCC	TGGCAGTGTCTTAGCTGGTTGT	22	.((((((((..(((.(((((.	.))))).)))...)))))))).	16	21	0.153
mmu-miR-124-3p	mmu_circ_0000830|chr17:86873656-86881589+|None|None	target from/to=[5721,5740]	-22.6	GGTTATCACTGAGTGCCTTT	TAAGGCACGCGGTGAATGCC	20	(((..((((((.(((((((.	.))))))).))))))..)))	16	20	0.159
mmu-miR-135b-5p	mmu_circ_0000250|chr11:29605534-29608770+|NM_194051|Rtn4	target from/to=[1797,1822]	-22.6	TCACCTCAGGAGGTAGGAAAGCCATA	TATGGCTTTTCATTCCTATGTGA	23	((((...(((((...(((((((((((	))))))))))).)))))..))))	20	26	0.36
mmu-miR-34a-5p	mmu_circ_0000230|chr11:6211011-6217083+|NM_001252287|Ogdh	target from/to=[158,177]	-22.6	ACAGCCAAAGGATGCTGTCA	TGGCAGTGTCTTAGCTGGTTGT	22	(((((((.((((((((((((	))))))))))))...)))))))	19	20	0.144
mmu-miR-212-5p	mmu_circ_0000865|chr18:39279772-39309772+|NM_175164|Arhgap26	target from/to=[417,439]	-22.6	GGAAGCAGTAGACAGGCCAGGGG	ACCTTGGCTCTAGACTGCTTACT	23	(((((((((.....((((((((.	.))))))))....))))))).))	17	23	0.256
mmu-miR-212-5p	mmu_circ_0000866|chr18:39286486-39309772+|NM_175164|Arhgap26	target from/to=[182,204]	-22.6	GGAAGCAGTAGACAGGCCAGGGG	ACCTTGGCTCTAGACTGCTTACT	23	(((((((((.....((((((((.	.))))))))....))))))).))	17	23	0.245
mmu-miR-34a-5p	mmu_circ_0001689|chr8:75338868-75347738-|NM_010687|Large	target from/to=[9,29]	-22.5	TCATCCAGCTTGACCTTGCCA	TGGCAGTGTCTTAGCTGGTTGT	22	.((.((((((.(((.((((((	)))))).)))..)))))).)).	17	21	0.147
mmu-miR-129-5p	mmu_circ_0001470|chr6:47490675-47527666-|NM_007971|Ezh2	target from/to=[1501,1522]	-22.5	GTGGGCTGCACACTGCAGAAAG	CTTTTTGCGGTCTGGGCTTGC	21	(..((((.((.(((((((((((	))))))))))).))))))..)	18	22	0.0362
mmu-miR-34a-5p	mmu_circ_0001454|chr6:31116475-31131149-|None|None	target from/to=[3627,3647]	-22.5	GCATTCCAGCAGGAGCTGCCC	TGGCAGTGTCTTAGCTGGTTGT	22	(((..(((((((((((((((.	.)))))).)))).))))).)))	18	21	0.366
mmu-miR-34a-5p	mmu_circ_0006446|chr16:90950595-90969619-|ENSMUST00000121759|Synj1	target from/to=[141,165]	-22.5	ACAGACTGGCTTCTGGACGCTCCCA	TGGCAGTGTCTTAGCTGGTTGT	22	((((.(..(((...(((((((.(((	))).))))))).)))..)))))	18	25	0.223
mmu-miR-129-5p	mmu_circ_0011266|chr4:131374708-131379878-|ENSMUST00000105987|Ptpru	target from/to=[564,583]	-22.5	GCAGGCAGAGCCGCAGAGGC	CTTTTTGCGGTCTGGGCTTGC	21	((((((..(((((((((((.	.))))))))).))..))))))	17	20	0.253
mmu-miR-138-5p	mmu_circ_0001154|chr3:106334054-106342521-|NM_133869|Cept1	target from/to=[447,467]	-22.5	TGGCCTTTTCATTTACCAGTC	AGCTGGTGTTGTGAATCAGGCCG	23	((((((.(((((.(((((((.	.)))))))..)))))..))))))	18	21	0.319
mmu-miR-134-5p	mmu_circ_0006283|chr16:4137365-4138985-|ENSMUST00000023165|Crebbp	target from/to=[317,340]	-22.5	TCCCTTTGAAAAATGCCAGTGACA	TGTGACTGGTTGACCAGAGGGG	22	((((((((......((((((.(((	))).))))))....))))))))	17	24	0.122
mmu-miR-146a-5p	mmu_circ_0007086|chr17:88407933-88415052-|ENSMUST00000005504|Fbxo11	target from/to=[453,475]	-22.5	AATCCATGGAAAGAAAGTTTTCA	TGAGAACTGAATTCCATGGGTT	22	(((((((((((....((((((((	))))))))...)))))))))))	19	23	0.0809
mmu-miR-185-5p	mmu_circ_0000028|chr1:38110460-38142497-|NM_019570|Rev1	target from/to=[1528,1550]	-22.4	AATGGAATGGCCTGCACTCTCCT	TGGAGAGAAAGGCAGTTCCTGA	22	...(((((.((((...((((((.	.))))))..)))).)))))...	15	23	0.0358
mmu-miR-29b-3p	mmu_circ_0001508|chr6:115919893-115920266-|NM_026376|Plxnd1	target from/to=[71,93]	-22.4	TCCGCTGCAACCAAGTGGTGCTG	TAGCACCATTTGAAATCAGTGTT	23	..(((((....((((((((((((	))))))))))))....)))))..	17	23	0.174
mmu-miR-129-5p	mmu_circ_0000398|chr12:82415246-82417091-|NM_080440|Slc8a3	target from/to=[207,229]	-22.4	CGGGGTCATCAGACTGCAAGGAG	CTTTTTGCGGTCTGGGCTTGC	21	..(((((..((((((((((((((	)))))))))))))))))))..	19	23	0.267
mmu-miR-129-5p	mmu_circ_0001387|chr5:111182822-111185785-|NM_029337|Ep400	target from/to=[750,772]	-22.4	CAGAGCCCTGCAGCTGCAGGAGG	CTTTTTGCGGTCTGGGCTTGC	21	..((((((....(((((((((((	)))))))))))..))))))..	17	23	0.129
mmu-miR-129-5p	mmu_circ_0001388|chr5:111184415-111185785-|NM_029337|Ep400	target from/to=[750,772]	-22.4	CAGAGCCCTGCAGCTGCAGGAGG	CTTTTTGCGGTCTGGGCTTGC	21	..((((((....(((((((((((	)))))))))))..))))))..	17	23	0.128
mmu-miR-138-5p	mmu_circ_0007495|chr18:73816848-73837693-|ENSMUST00000025393|Smad4	target from/to=[852,874]	-22.4	GGGCCTCAGCCAGGACAGCAGCA	AGCTGGTGTTGTGAATCAGGCCG	23	.(((((.(..((.((((.((((.	.)))).)))).))..).))))).	16	23	0.0259
mmu-miR-125a-5p	mmu_circ_0006823|chr17:51907216-51948612-|ENSMUST00000144331|Satb1	target from/to=[174,196]	-22.4	GCACAGGTGGAAAGATGCAGGGA	TCCCTGAGACCCTTTAACCTGTGA	24	.(((((((..((((...((((((	)))))).....)))).))))))).	17	23	0.0284
mmu-miR-34a-5p	mmu_circ_0016251|chrX:19954006-19958945+|ENSMUST00000115387|Rp2h	target from/to=[177,199]	-22.4	GGGACCAGTGAAAGGCAGTGTCT	TGGCAGTGTCTTAGCTGGTTGT	22	(.(((((((..((((((.((((.	.)))).)))))).))))))).)	18	23	0.203
mmu-miR-129-5p	mmu_circ_0000319|chr11:98124783-98129172+|None|None	target from/to=[4287,4305]	-22.4	GGAAGCCAGACCCAGAGAG	CTTTTTGCGGTCTGGGCTTGC	21	(.(((((((((((((((((	))))))).))))).))))).)	18	19	0.00259
mmu-miR-185-5p	mmu_circ_0000720|chr16:97260504-97278372-|None|None	target from/to=[12748,12769]	-22.4	TCTGGCCTGCCTGAGTTCTCCA	TGGAGAGAAAGGCAGTTCCTGA	22	((.((.((((((...(((((((	)))))))..))))))..)).))	17	22	0.0132
mmu-miR-182-5p	mmu_circ_0000219|chr10:120725935-120743939-|NM_029057|Tbc1d30	target from/to=[268,294]	-22.4	CGGGCTGTAGTTCCTACTGTGGCCAGG	TTTGGCAATGGTAGAACTCACACCG	25	(((..((.(((((.((((((.((((((	)))))).)))))))))))))..)))	22	27	0.124
mmu-miR-182-5p	mmu_circ_0002011|chr10:120716153-120743939-|ENSMUST00000064107|Tbc1d30	target from/to=[268,294]	-22.4	CGGGCTGTAGTTCCTACTGTGGCCAGG	TTTGGCAATGGTAGAACTCACACCG	25	(((..((.(((((.((((((.((((((	)))))).)))))))))))))..)))	22	27	0.124
mmu-miR-182-5p	mmu_circ_0002013|chr10:120731644-120741527-|ENSMUST00000064107|Tbc1d30	target from/to=[140,166]	-22.4	CGGGCTGTAGTTCCTACTGTGGCCAGG	TTTGGCAATGGTAGAACTCACACCG	25	(((..((.(((((.((((((.((((((	)))))).)))))))))))))..)))	22	27	0.122
mmu-miR-185-5p	mmu_circ_0012753|chr5:71397345-71426036-|ENSMUST00000000572|Gabra2	target from/to=[598,618]	-22.4	TCATGACTGTCATTCTCTCCC	TGGAGAGAAAGGCAGTTCCTGA	22	(((.(((((((.((((((((.	.)))))))).)))))))..)))	18	21	0.114
mmu-miR-138-5p	mmu_circ_0005285|chr14:55563114-55590557-|ENSMUST00000081857|Myh6	target from/to=[5332,5354]	-22.4	TGGCTGACTTCGGGGCAGCAGCC	AGCTGGTGTTGTGAATCAGGCCG	23	(((((((.((((.((((.((((.	.)))).)))).))))))).))))	19	23	0.107
mmu-miR-212-5p	mmu_circ_0001136|chr3:66798438-66800512+|NM_025822|Rsrc1	target from/to=[116,138]	-22.3	GAAGGGCGGGAGGAGGCCGAGGT	ACCTTGGCTCTAGACTGCTTACT	23	...((((((..((((.(((((((	)))))))))))...))))))...	17	23	0.171
mmu-miR-185-5p	mmu_circ_0000689|chr16:46436466-46438181-|NM_021496|Pvrl3	target from/to=[48,72]	-22.3	ATTGGAGCTGTCCTGGCCCTCTTCA	TGGAGAGAAAGGCAGTTCCTGA	22	...(((((((.(((....(((((((	)))))))..))))))))))...	17	25	0.0695
mmu-miR-34a-5p	mmu_circ_0000714|chr16:94605518-94624975+|None|None	target from/to=[11437,11457]	-22.3	TGAGCCTGGGAGACACTGTCA	TGGCAGTGTCTTAGCTGGTTGT	22	..((((...((((((((((((	))))))))))))....))))..	16	21	0.18
mmu-miR-185-5p	mmu_circ_0001379|chr5:107047089-107067654-|NM_026856|Zfp644	target from/to=[3399,3421]	-22.3	AAAGGAATTCTGCAGTCTCTCCT	TGGAGAGAAAGGCAGTTCCTGA	22	..(((((..((((..(((((((.	.)))))))...)))))))))..	16	23	0.00456
mmu-miR-185-5p	mmu_circ_0001383|chr5:107063849-107095864-|NM_026856|Zfp644	target from/to=[3460,3482]	-22.3	AAAGGAATTCTGCAGTCTCTCCT	TGGAGAGAAAGGCAGTTCCTGA	22	..(((((..((((..(((((((.	.)))))))...)))))))))..	16	23	0.00456
mmu-miR-34a-5p	mmu_circ_0000919|chr19:4784723-4794009-|NM_009032|Rbm4	target from/to=[1755,1779]	-22.3	GTGACCTTGTTGAGAATCACTGCTC	TGGCAGTGTCTTAGCTGGTTGT	22	(..(((..(((((((..(((((((.	.)))))))))))))).)))..)	18	25	0.0846
mmu-miR-34a-5p	mmu_circ_0000250|chr11:29605534-29608770+|NM_194051|Rtn4	target from/to=[80,99]	-22.3	GCAGCCAGGTAACACTGTTT	TGGCAGTGTCTTAGCTGGTTGT	22	((((((((.((((((((((.	.))))))))..)).))))))))	18	20	0.144
mmu-miR-411-3p	mmu_circ_0014970|chr8:75572192-75656031-|ENSMUST00000119826|Large	target from/to=[651,672]	-22.2	GAGCTGTGGGCCGTGTTCCATA	TATGTAACACGGTCCACTAACC	22	.....((((((((((((.(((.	.))).)))))))))))).....	15	22	0.0286
mmu-miR-125b-5p	mmu_circ_0002832|chr11:120270925-120277694-|ENSMUST00000044271|Nploc4	target from/to=[37,58]	-22.2	GATTAAGTCAGGGTGTGAGGGA	TCCCTGAGACCCTAACTTGTGA	22	...(((((.(((((.(.(((((	))))).).))))).)))))...	16	22	0.188
mmu-miR-182-5p	mmu_circ_0015084|chr8:89155284-89176216+|ENSMUST00000155433|Lonp2	target from/to=[913,937]	-22.2	AAGTGTGGGGAGATCCGTGGCCAAG	TTTGGCAATGGTAGAACTCACACCG	25	..(((((((.....((((.((((((	)))))).)))).....)))))))..	17	25	0.129
mmu-miR-182-5p	mmu_circ_0015085|chr8:89155284-89196968+|ENSMUST00000155433|Lonp2	target from/to=[913,937]	-22.2	AAGTGTGGGGAGATCCGTGGCCAAG	TTTGGCAATGGTAGAACTCACACCG	25	..(((((((.....((((.((((((	)))))).)))).....)))))))..	17	25	0.13
mmu-miR-34a-5p	mmu_circ_0008609|chr1:24050952-24093450-|ENSMUST00000027337|Fam135a	target from/to=[80,101]	-22.2	CTGATCAGCAGAGGTGCTGTTA	TGGCAGTGTCTTAGCTGGTTGT	22	..(((((((.((((..((((((	))))))..)))).)))))))..	17	22	0.0441
mmu-miR-34a-5p	mmu_circ_0008613|chr1:24092249-24093450-|ENSMUST00000027337|Fam135a	target from/to=[80,101]	-22.2	CTGATCAGCAGAGGTGCTGTTA	TGGCAGTGTCTTAGCTGGTTGT	22	..(((((((.((((..((((((	))))))..)))).)))))))..	17	22	0.041
mmu-miR-135b-5p	mmu_circ_0005351|chr14:64483052-64511670+|ENSMUST00000022528|Pinx1	target from/to=[5710,5734]	-22.2	GAATGTGGGGGTGGAATTGGCCATG	TATGGCTTTTCATTCCTATGTGA	23	..((((((((((((((..(((((((	)))))))))))))))))))))..	21	25	0.164
mmu-miR-138-5p	mmu_circ_0001166|chr3:122484484-122520985+|NM_153422|Pde5a	target from/to=[440,465]	-22.2	AGGTCCTGTCTTACCATGCATCAGCG	AGCTGGTGTTGTGAATCAGGCCG	23	.((.((((..((((...((((((((.	.)))))))).))))..)))))).	18	26	0.109
mmu-miR-34a-5p	mmu_circ_0002965|chr11:3040139-3053501-|ENSMUST00000081318|Sfi1	target from/to=[93,115]	-22.2	ATTTCCAGCAGCGAGCACTGCCT	TGGCAGTGTCTTAGCTGGTTGT	22	((..(((((...((((((((((.	.))))))).))).)))))..))	17	23	0.199
mmu-miR-34a-5p	mmu_circ_0005285|chr14:55563114-55590557-|ENSMUST00000081857|Myh6	target from/to=[10283,10305]	-22.2	GCTCCAGCTGGATGATGCTGTCC	TGGCAGTGTCTTAGCTGGTTGT	22	((.(((((((...(((((((((.	.))))))))).)))))))..))	18	23	0.0962
mmu-miR-129-5p	mmu_circ_0004916|chr13:9709391-9734712-|ENSMUST00000157035|Zmynd11	target from/to=[235,258]	-22.2	GCAGTGTCCCAGGGCTGCAGACAG	CTTTTTGCGGTCTGGGCTTGC	21	((((.(.((((((.(((((((.((	)).))))))))))))))))))	20	24	0.00251
mmu-miR-185-5p	mmu_circ_0000720|chr16:97260504-97278372-|None|None	target from/to=[14739,14761]	-22.2	TCAGGAGCCCCATCCTCTCTCTA	TGGAGAGAAAGGCAGTTCCTGA	22	((((((((.((....((((((((	))))))))..))..))))))))	18	23	0.00759
mmu-miR-138-5p	mmu_circ_0012569|chr5:34753229-34787562+|ENSMUST00000042234|Fam193a	target from/to=[1663,1687]	-22.1	TCCCCTCAGGTAAGCAGCACCAGCC	AGCTGGTGTTGTGAATCAGGCCG	23	...(((..(((..(((((((((((.	.)))))))))))..))))))...	17	25	0.244
mmu-miR-138-5p	mmu_circ_0005645|chr15:39283769-39349417+|ENSMUST00000167407|Rims2	target from/to=[6801,6823]	-22.1	CTGCCTGCCCCATTCCACCAGTA	AGCTGGTGTTGTGAATCAGGCCG	23	..(((((...(((..(((((((.	.)))))))..)))...)))))..	15	23	0.231
mmu-miR-188-5p	mmu_circ_0004071|chr12:5568409-5587830+|None|None	target from/to=[17976,17994]	-22.1	AACTCCAGTGCATGGGATG	CATCCCTTGCATGGTGGAGGG	21	..((((((((((.((((((	)))))).)))))..)))))..	16	19	0.109
mmu-miR-212-5p	mmu_circ_0001414|chr5:130663270-130666913+|NM_001199059|Rabgef1	target from/to=[214,238]	-22.1	CGCGAGCAGCCAGAGCAGCCAAGGA	ACCTTGGCTCTAGACTGCTTACT	23	.(..(((((....((.((((((((.	.))))))))))...)))))..).	16	25	0.0675
mmu-miR-212-5p	mmu_circ_0001415|chr5:130663270-130673986+|NM_001199059|Rabgef1	target from/to=[214,238]	-22.1	CGCGAGCAGCCAGAGCAGCCAAGGA	ACCTTGGCTCTAGACTGCTTACT	23	.(..(((((....((.((((((((.	.))))))))))...)))))..).	16	25	0.0708
mmu-miR-146a-5p	mmu_circ_0005351|chr14:64483052-64511670+|ENSMUST00000022528|Pinx1	target from/to=[10226,10248]	-22.1	TGCCCCTTGGAATGCAGTTCCCA	TGAGAACTGAATTCCATGGGTT	22	.((((..((((((.((((((.((	)).)))))).)))))).)))).	18	23	0.0152
mmu-miR-138-5p	mmu_circ_0000628|chr15:82655660-82687714-|NM_013836|Tcf20	target from/to=[542,566]	-22.1	AGGCCTCTAGCCAACAACAGCAGCA	AGCTGGTGTTGTGAATCAGGCCG	23	.(((((.......((((((.((((.	.)))).)))))).....))))).	15	25	0.000674
mmu-miR-138-5p	mmu_circ_0000629|chr15:82681942-82687714-|NM_013836|Tcf20	target from/to=[542,566]	-22.1	AGGCCTCTAGCCAACAACAGCAGCA	AGCTGGTGTTGTGAATCAGGCCG	23	.(((((.......((((((.((((.	.)))).)))))).....))))).	15	25	0.000674
mmu-miR-34a-5p	mmu_circ_0012753|chr5:71397345-71426036-|ENSMUST00000000572|Gabra2	target from/to=[33,54]	-22.1	GTGACCAGTTTTGGCCCTGTCT	TGGCAGTGTCTTAGCTGGTTGT	22	(..(((((((..(((.(((((.	.))))).)))..)))))))..)	16	22	0.292
mmu-miR-129-5p	mmu_circ_0002812|chr11:119070084-119072054-|ENSMUST00000036113|Tbc1d16	target from/to=[544,564]	-22.1	GCTGGCCCAGGGCCCAGAGGT	CTTTTTGCGGTCTGGGCTTGC	21	((.((((((((.((((((((.	.)))))).)))))))))).))	18	21	0.203
mmu-miR-34a-5p	mmu_circ_0001062|chr2:120359246-120361415-|NM_011743|Zfp106	target from/to=[1492,1514]	-22.1	ACACTCAGCTGGAAACAGTGCCA	TGGCAGTGTCTTAGCTGGTTGT	22	(((..(((((((..(((.(((((	))))).))).)))))))..)))	18	23	0.0223
mmu-miR-134-5p	mmu_circ_0000867|chr18:39387021-39406578+|NM_175164|Arhgap26	target from/to=[243,265]	-22.1	CCCCTCATGATGTACCAGTTTCA	TGTGACTGGTTGACCAGAGGGG	22	((((((.((....(((((((.((	)).)))))))....))))))))	17	23	0.286
mmu-miR-129-5p	mmu_circ_0005285|chr14:55563114-55590557-|ENSMUST00000081857|Myh6	target from/to=[5349,5369]	-22.1	GCAGCCCAGTACCTCCGAAAG	CTTTTTGCGGTCTGGGCTTGC	21	(((((((((.(((.(.(((((	))))).).))))))))).)))	18	21	0.107
mmu-miR-138-5p	mmu_circ_0000346|chr12:3442473-3457209+|NM_172421|Asxl2	target from/to=[270,292]	-22	GAGCTCTGAGAACAGCAGCAGCA	AGCTGGTGTTGTGAATCAGGCCG	23	..((.((((..((((((.((((.	.)))).))))))...))))))..	16	23	0.0022
mmu-miR-34a-5p	mmu_circ_0001169|chr3:126749642-126760009-|None|None	target from/to=[2792,2812]	-22	TGGACCATCAAGAGACTGCCA	TGGCAGTGTCTTAGCTGGTTGT	22	..(((((.(((((.(((((((	))))))).)))).).)))))..	17	21	0.0315
mmu-miR-138-5p	mmu_circ_0008990|chr1:81188325-81188627+|ENSMUST00000123285|9430031J16Rik	target from/to=[154,176]	-22	GGGCACTGAAGATGACAGCAGCT	AGCTGGTGTTGTGAATCAGGCCG	23	.(((.((((..(..(((.(((((	))))).)))..)...))))))).	16	23	0.041
mmu-miR-185-5p	mmu_circ_0000831|chr17:86887499-86895451+|None|None	target from/to=[5933,5956]	-22	TCAGGCACAGGGCCTGCCTCTGCA	TGGAGAGAAAGGCAGTTCCTGA	22	(((((.((...((((..((((.((	)).))))..)))).)).)))))	17	24	0.00314
mmu-miR-138-5p	mmu_circ_0000822|chr17:81827521-81844933-|None|None	target from/to=[15982,16004]	-21.9	GAGCTGTTATCAGGGCACCAGCA	AGCTGGTGTTGTGAATCAGGCCG	23	..(((....(((.(((((((((.	.))))))))).)))....)))..	15	23	0.0535
mmu-miR-129-5p	mmu_circ_0005645|chr15:39283769-39349417+|ENSMUST00000167407|Rims2	target from/to=[1152,1173]	-21.9	CCAACGCGCAGGCTGCAAAGGT	CTTTTTGCGGTCTGGGCTTGC	21	.(((.((.(((((((((((((.	.))))))))))))).))))).	18	22	0.376
mmu-miR-138-5p	mmu_circ_0015775|chr9:63170009-63191263-|ENSMUST00000034920|Map2k5	target from/to=[127,148]	-21.9	GGGCCATCTCAACACACCAGCC	AGCTGGTGTTGTGAATCAGGCCG	23	.((((...(((..((((((((.	.))))))))..)))....)))).	15	22	0.134
mmu-miR-188-5p	mmu_circ_0005351|chr14:64483052-64511670+|ENSMUST00000022528|Pinx1	target from/to=[552,571]	-21.9	ACCTCTGGATGCTGGGGATG	CATCCCTTGCATGGTGGAGGG	21	.(((((..((((.(((((((	))))))).))))...))))).	16	20	0.149
mmu-miR-138-5p	mmu_circ_0000884|chr18:65798403-65816286+|NM_207255|Zfp532	target from/to=[9703,9724]	-21.9	TGTGCTGATCACCATGCCAGCT	AGCTGGTGTTGTGAATCAGGCCG	23	((..((((((((.(((((((((	))))))))).))).)))))..))	19	22	0.00659
mmu-miR-138-5p	mmu_circ_0000886|chr18:65803846-65816286+|NM_207255|Zfp532	target from/to=[4260,4281]	-21.9	TGTGCTGATCACCATGCCAGCT	AGCTGGTGTTGTGAATCAGGCCG	23	((..((((((((.(((((((((	))))))))).))).)))))..))	19	22	0.00659
mmu-miR-138-5p	mmu_circ_0001099|chr2:157861731-157884563+|NM_027434|Rprd1b	target from/to=[203,223]	-21.9	CGGCGAGTTCATACAGCAGCT	AGCTGGTGTTGTGAATCAGGCCG	23	((((..(((((((((.(((((	))))).)).)))))))...))))	18	21	0.193
mmu-miR-138-5p	mmu_circ_0003068|chr11:49026196-49029447+|ENSMUST00000157023|Zfp62	target from/to=[1071,1094]	-21.9	TGGCTGTGGTTTTGTGCATCAGTT	AGCTGGTGTTGTGAATCAGGCCG	23	(((((.((((((...(((((((((	)))))))))...)))))))))))	20	24	0.0344
mmu-miR-134-5p	mmu_circ_0006641|chr17:27587069-27640478-|ENSMUST00000118161|Grm4	target from/to=[69,90]	-21.9	TCCCTTTCCACAGCCAGACACG	TGTGACTGGTTGACCAGAGGGG	22	(((((((...(((((((.((((	)))).)))))))...)))))))	18	22	0.032
mmu-miR-223-3p	mmu_circ_0006776|chr17:45698950-45699349+|ENSMUST00000024742|Nfkbie	target from/to=[354,373]	-21.9	TGGGGATGAGCAAACTGACC	TGTCAGTTTGTCAAATACCCCA	22	(((((((..((((((((((.	.))))))))))...)).)))))	17	20	0.349
mmu-miR-134-5p	mmu_circ_0001241|chr4:108390393-108400150-|NM_183300|Zfyve9	target from/to=[3956,3978]	-21.9	CTCCTCTGGCCTCCACAGGCACT	TGTGACTGGTTGACCAGAGGGG	22	(((((((((.(..(.(((.(((.	.))).))))..).)))))))))	17	23	0.0602
mmu-miR-185-5p	mmu_circ_0007018|chr17:78637081-78680706+|ENSMUST00000112498|Crim1	target from/to=[203,224]	-21.8	CTGTGAAGTGCGGTTCTCTCCA	TGGAGAGAAAGGCAGTTCCTGA	22	....(((.(((..(((((((((	)))))))))..))).)))....	15	22	0.0351
mmu-miR-185-5p	mmu_circ_0007021|chr17:78637081-78734695+|ENSMUST00000112498|Crim1	target from/to=[203,224]	-21.8	CTGTGAAGTGCGGTTCTCTCCA	TGGAGAGAAAGGCAGTTCCTGA	22	....(((.(((..(((((((((	)))))))))..))).)))....	15	22	0.0362
mmu-miR-212-5p	mmu_circ_0001166|chr3:122484484-122520985+|NM_153422|Pde5a	target from/to=[395,419]	-21.8	ATGAAGCGGTGGAGAGAGCCATGGC	ACCTTGGCTCTAGACTGCTTACT	23	...(((((((....(((((((.((.	.)).)))))))..)))))))...	16	25	0.0813
mmu-miR-138-5p	mmu_circ_0001431|chr5:148262228-148266764+|NM_028291|Pan3	target from/to=[46,66]	-21.8	AGTCCTATTTCAGCACCAGCT	AGCTGGTGTTGTGAATCAGGCCG	23	...((((((((((((((((((	))))))))))).)))).)))...	18	21	0.0241
mmu-miR-185-5p	mmu_circ_0006283|chr16:4137365-4138985-|ENSMUST00000023165|Crebbp	target from/to=[150,173]	-21.8	AGAGGTTCGAGCCTGTTCTCTCCC	TGGAGAGAAAGGCAGTTCCTGA	22	..(((..(..((((.((((((((.	.)))))))))))).)..)))..	16	24	0.249
mmu-miR-185-5p	mmu_circ_0001123|chr3:51103704-51129957-|NM_023502|Elf2	target from/to=[5423,5445]	-21.8	CTAGTCCCTGCCCAGTCTCTCCA	TGGAGAGAAAGGCAGTTCCTGA	22	.(((...(((((...((((((((	))))))))..)))))...))).	16	23	0.149
mmu-miR-132-5p	mmu_circ_0000714|chr16:94605518-94624975+|None|None	target from/to=[14540,14561]	-21.8	TTGATGGTTGTTAGTCACGGTA	AACCGTGGCTTTCGATTGTTAC	22	.(((..((((..(((((((((.	.)))))))))..))))..))).	16	22	0.0826
mmu-miR-34a-5p	mmu_circ_0003836|chr12:21230165-21236817+|ENSMUST00000064595|Asap2	target from/to=[23,41]	-21.8	TCAACCTGCTAACCTGCCA	TGGCAGTGTCTTAGCTGGTTGT	22	.(((((.((((((((((((	)))))).))..)))).))))).	17	19	0.116
mmu-miR-138-5p	mmu_circ_0005721|chr15:61933899-61939020+|ENSMUST00000171111|Pvt1	target from/to=[2868,2888]	-21.8	AGGTCTGCTCCCACACCAGTT	AGCTGGTGTTGTGAATCAGGCCG	23	.((((((.(((.(((((((((	))))))))).).))..)))))).	18	21	0.109
mmu-miR-129-5p	mmu_circ_0000822|chr17:81827521-81844933-|None|None	target from/to=[11672,11692]	-21.8	GCAGGGTCCCAGAGCAGAGGG	CTTTTTGCGGTCTGGGCTTGC	21	(((((..((((((((((((((	))))))))..)))))))))))	19	21	0.294
mmu-miR-185-5p	mmu_circ_0006773|chr17:44775461-44776775-|ENSMUST00000162816|Runx2	target from/to=[164,184]	-21.8	TCGGAGCCGTTGCTCTCTCCG	TGGAGAGAAAGGCAGTTCCTGA	22	(((((((.(((..((((((((	))))))))..))).))))).))	18	21	0.0948
mmu-miR-138-5p	mmu_circ_0001213|chr4:58874396-58898370-|NM_172381|AI314180	target from/to=[412,434]	-21.8	CGGCTGAATCATCAAAGTCAGCT	AGCTGGTGTTGTGAATCAGGCCG	23	(((((((.(((.(((..((((((	))))))..)))))).))).))))	19	23	0.0797
mmu-miR-138-5p	mmu_circ_0011715|chr4:58874396-58892006-|ENSMUST00000102889|AI314180	target from/to=[281,303]	-21.8	CGGCTGAATCATCAAAGTCAGCT	AGCTGGTGTTGTGAATCAGGCCG	23	(((((((.(((.(((..((((((	))))))..)))))).))).))))	19	23	0.079
mmu-miR-129-5p	mmu_circ_0005665|chr15:41629019-41657598+|ENSMUST00000110297|Oxr1	target from/to=[1295,1314]	-21.8	GCAAGCCAAGCAGCAAAGGG	CTTTTTGCGGTCTGGGCTTGC	21	(((((((.(((.((((((((	)))))))).).)).)))))))	18	20	0.078
mmu-miR-182-5p	mmu_circ_0016439|chrY:466312-495077-|ENSMUST00000069309|Uty	target from/to=[618,642]	-21.7	CTTAGAGAGTTCTGCCAGTGTTAAT	TTTGGCAATGGTAGAACTCACACCG	25	......(((((((((((.((((((.	.)))))).)))))))))))......	17	25	0.0352
mmu-miR-185-5p	mmu_circ_0013632|chr6:97273648-97279558-|ENSMUST00000113355|Frmd4b	target from/to=[25,46]	-21.7	GAAGACACTGCCAGTCTTTCCA	TGGAGAGAAAGGCAGTTCCTGA	22	..((..((((((..((((((((	))))))))..))))))..))..	16	22	0.0824
mmu-miR-33-5p	mmu_circ_0014781|chr8:33611752-33619208-|None|None	target from/to=[4153,4174]	-21.7	GCCAACTGCAGCTACAGTGTAA	GTGCATTGTAGTTGCATTGCA	21	..(((.(((((((((((((((.	.))))))))))))))))))..	18	22	0.0341
mmu-miR-29a-3p	mmu_circ_0007800|chr19:42637041-42658033+|ENSMUST00000026188|D19Ertd386e	target from/to=[1405,1425]	-21.7	AAAGTGTGTCAGATGGTGCTT	TAGCACCATCTGAAATCGGTTA	22	.((.((..((((((((((((.	.))))))))))))...)).)).	16	21	0.0572
mmu-miR-185-5p	mmu_circ_0005721|chr15:61933899-61939020+|ENSMUST00000171111|Pvt1	target from/to=[4484,4507]	-21.7	CCAGAGACTGACGCTCTCTCTCCC	TGGAGAGAAAGGCAGTTCCTGA	22	.(((..((((.(.((.(((((((.	.))))))).)))))))..))).	17	24	0.0053
mmu-miR-185-5p	mmu_circ_0015273|chr9:109928604-109930296+|ENSMUST00000035055|Mtap4	target from/to=[156,177]	-21.7	GCAGATCTGCTCTTTGTCTCCA	TGGAGAGAAAGGCAGTTCCTGA	22	.(((..((((.((((.((((((	)))))).))))))))...))).	17	22	0.335
mmu-miR-138-5p	mmu_circ_0009625|chr2:169709025-169711959+|ENSMUST00000109157|Tshz2	target from/to=[2647,2668]	-21.7	TGGCTAACGTCAAATACCAGCT	AGCTGGTGTTGTGAATCAGGCCG	23	.((((....(((((((((((((	)))))))))).)))....)))).	17	22	0.268
mmu-miR-129-5p	mmu_circ_0001343|chr5:37573319-37585543+|None|None	target from/to=[10622,10642]	-21.7	GCTGAGCTCAGCTGCACAGGG	CTTTTTGCGGTCTGGGCTTGC	21	((.(((((((((((((.((((	)))).))))).))))))))))	19	21	0.0559
mmu-miR-138-5p	mmu_circ_0001530|chr6:135722210-135730354-|NM_008171|Grin2b	target from/to=[663,685]	-21.7	CGGCCCATCTTTCACCATCGGCA	AGCTGGTGTTGTGAATCAGGCCG	23	(((((.....((((((((((((.	.)))))))..)))))...)))))	17	23	0.0461
mmu-miR-135a-5p	mmu_circ_0006703|chr17:33518143-33519531-|ENSMUST00000167107|Zfp101	target from/to=[1363,1383]	-21.7	TCACACTGGAGAGAAGCCGTA	TATGGCTTTTTATTCCTATGTGA	23	(((((..((((((((((((((	)))))))))))..)))..)))))	19	21	0.0176
mmu-miR-34a-5p	mmu_circ_0003553|chr11:93886230-93909872+|ENSMUST00000132079|Spag9	target from/to=[8022,8047]	-21.7	GCAACACAGTGTTGGGAACATTGTCA	TGGCAGTGTCTTAGCTGGTTGT	22	(((((.((((..(((((.((((((((	))))))))))))))))))))))	22	26	0.254
mmu-miR-134-5p	mmu_circ_0004047|chr12:53617065-53643623+|ENSMUST00000110725|Arhgap5	target from/to=[3959,3979]	-21.7	CCCCTCCAGGATCTGGTTACA	TGTGACTGGTTGACCAGAGGGG	22	((((((..((..(..((((((	))))))..)....)).))))))	15	21	0.342
mmu-miR-34a-5p	mmu_circ_0002343|chr10:62295641-62303126-|ENSMUST00000174189|Tet1	target from/to=[994,1018]	-21.7	ACAGCTGAGAAGAAAGGCGCTGCTG	TGGCAGTGTCTTAGCTGGTTGT	22	((((((.((....(((((((((((.	.)))))))))))..))))))))	19	25	0.0859
mmu-miR-212-5p	mmu_circ_0008126|chr1:129203210-129217342+|ENSMUST00000038361|Mgat5	target from/to=[97,120]	-21.6	CTTCTGCTTGTTGAGAGCCAAGGG	ACCTTGGCTCTAGACTGCTTACT	23	.....((..(((.((((((((((.	.)))))))))).))).)).....	15	24	0.0501
mmu-miR-212-5p	mmu_circ_0000463|chr13:49190709-49198331-|NM_029361|Wnk2	target from/to=[97,119]	-21.6	TTCTGGGAGTCCAGTGCCAAGGG	ACCTTGGCTCTAGACTGCTTACT	23	....((.((((.((.(((((((.	.))))))).)).)))).))....	15	23	0.17
mmu-miR-212-5p	mmu_circ_0004633|chr13:49196331-49198331-|ENSMUST00000091623|Wnk2	target from/to=[97,119]	-21.6	TTCTGGGAGTCCAGTGCCAAGGG	ACCTTGGCTCTAGACTGCTTACT	23	....((.((((.((.(((((((.	.))))))).)).)))).))....	15	23	0.163
mmu-miR-138-5p	mmu_circ_0001241|chr4:108390393-108400150-|NM_183300|Zfyve9	target from/to=[481,503]	-21.6	GCTCCTGTGCCATCTCACCAGCT	AGCTGGTGTTGTGAATCAGGCCG	23	...((((...(((..((((((((	))))))))..)))...))))...	15	23	0.00808
mmu-miR-182-5p	mmu_circ_0005721|chr15:61933899-61939020+|ENSMUST00000171111|Pvt1	target from/to=[1646,1671]	-21.6	GAGTGTGAGAAGGAGCCAGTGCTAGA	TTTGGCAATGGTAGAACTCACACCG	25	..(((((((.....((((.(((((((	))))))).))))....)))))))..	18	26	0.0355
mmu-miR-146a-5p	mmu_circ_0001571|chr7:63355448-63361902+|NM_010418|Herc2	target from/to=[387,409]	-21.6	TGCGCTGTGGAAGTCAGTTTTCT	TGAGAACTGAATTCCATGGGTT	22	.((.((((((((.(((((((((.	.))))))))).)))))))))).	19	23	0.28
mmu-miR-128-3p	mmu_circ_0000715|chr16:94624920-94633730+|None|None	target from/to=[1829,1852]	-21.6	TGAGCAGGACCCAGTTCACTGTGT	TCACAGTGAACCGGTCTCTTT	21	.(((..(((((..((((((((((.	.)))))))))).)))))))).	18	24	0.0245
mmu-miR-129-5p	mmu_circ_0004277|chr12:86275101-86292331-|ENSMUST00000043169|1110018G07Rik	target from/to=[1021,1041]	-21.6	ACGAGCTTGGTCCTCAAGAAG	CTTTTTGCGGTCTGGGCTTGC	21	.((((((..(.((.(((((((	))))))).)).)..)))))).	16	21	0.0826
mmu-miR-188-5p	mmu_circ_0008436|chr1:174104073-174117591+|ENSMUST00000074144|Dcaf8	target from/to=[308,328]	-21.6	CCCACCAGTTTGCAGTGGGTG	CATCCCTTGCATGGTGGAGGG	21	(((.(((.(.(((((.(((((	))))).))))).).))).)))	17	21	0.248
mmu-miR-134-5p	mmu_circ_0008195|chr1:136762354-136776322-|ENSMUST00000132025|Ppp1r12b	target from/to=[600,622]	-21.6	TCCCTACATTTCAGCCAATCGCA	TGTGACTGGTTGACCAGAGGGG	22	(((((.....(((((((.(((((	))))).)))))))....)))))	17	23	0.139
mmu-miR-146a-5p	mmu_circ_0007018|chr17:78637081-78680706+|ENSMUST00000112498|Crim1	target from/to=[197,221]	-21.6	GGCCCGCTGTGAAGTGCGGTTCTCT	TGAGAACTGAATTCCATGGGTT	22	((((((.((.(((...((((((((.	.))))))))..)))))))))))	19	25	0.0351
mmu-miR-146a-5p	mmu_circ_0007021|chr17:78637081-78734695+|ENSMUST00000112498|Crim1	target from/to=[197,221]	-21.6	GGCCCGCTGTGAAGTGCGGTTCTCT	TGAGAACTGAATTCCATGGGTT	22	((((((.((.(((...((((((((.	.))))))))..)))))))))))	19	25	0.0362
mmu-miR-34a-5p	mmu_circ_0001238|chr4:107523912-107529925+|NM_001080926|Lrp8	target from/to=[567,586]	-21.6	ACAACCGATGGACGCCGCCG	TGGCAGTGTCTTAGCTGGTTGT	22	(((((((..((((((.((((	)))).))))))....)))))))	17	20	0.0379
mmu-miR-135b-5p	mmu_circ_0010682|chr3:5241669-5245645+|ENSMUST00000026284|Zfhx4	target from/to=[2754,2776]	-21.5	CTGAAGAGGAATGGAGAGCTGTA	TATGGCTTTTCATTCCTATGTGA	23	......(((((((((((((((((	)))))))))))))))))......	17	23	0.00555
mmu-miR-212-5p	mmu_circ_0000131|chr1:192668365-192723450-|NM_178775|Rps6kc1	target from/to=[534,556]	-21.5	CCCCAGCAGCTTAAAGCCAAGGC	ACCTTGGCTCTAGACTGCTTACT	23	....(((((..((.((((((((.	.)))))))).))..)))))....	15	23	0.0178
mmu-miR-212-5p	mmu_circ_0000132|chr1:192695470-192723450-|NM_178775|Rps6kc1	target from/to=[534,556]	-21.5	CCCCAGCAGCTTAAAGCCAAGGC	ACCTTGGCTCTAGACTGCTTACT	23	....(((((..((.((((((((.	.)))))))).))..)))))....	15	23	0.0174
mmu-miR-212-5p	mmu_circ_0008560|chr1:192657884-192723450-|ENSMUST00000159367|Rps6kc1	target from/to=[534,556]	-21.5	CCCCAGCAGCTTAAAGCCAAGGC	ACCTTGGCTCTAGACTGCTTACT	23	....(((((..((.((((((((.	.)))))))).))..)))))....	15	23	0.0178
mmu-miR-212-5p	mmu_circ_0008562|chr1:192695470-192712643-|ENSMUST00000159367|Rps6kc1	target from/to=[413,435]	-21.5	CCCCAGCAGCTTAAAGCCAAGGC	ACCTTGGCTCTAGACTGCTTACT	23	....(((((..((.((((((((.	.)))))))).))..)))))....	15	23	0.0174
mmu-miR-34a-5p	mmu_circ_0009490|chr2:156049070-156080046+|ENSMUST00000037401|Phf20	target from/to=[338,360]	-21.5	TTATCCAGCCAGAGTCACTGCTG	TGGCAGTGTCTTAGCTGGTTGT	22	....(((((..(((.(((((((.	.))))))).))).)))))....	15	23	0.0525
mmu-miR-138-5p	mmu_circ_0002091|chr10:13775197-13786490+|ENSMUST00000015645|Hivep2	target from/to=[8110,8133]	-21.5	AGGCCCAGGCATGCAAGACCAGCA	AGCTGGTGTTGTGAATCAGGCCG	23	.((((..((..(((((.((((((.	.)))))).)))))..)).)))).	17	24	0.192
mmu-miR-188-5p	mmu_circ_0000715|chr16:94624920-94633730+|None|None	target from/to=[4138,4160]	-21.5	CCTTGTAGCATGGCCAAGGGATC	CATCCCTTGCATGGTGGAGGG	21	((((.((.((((..((((((((.	.)))))))))))).)).))))	18	23	0.052
mmu-miR-34a-5p	mmu_circ_0005285|chr14:55563114-55590557-|ENSMUST00000081857|Myh6	target from/to=[1320,1343]	-21.5	GCAAGCACCTAGGTGCCACTGCTA	TGGCAGTGTCTTAGCTGGTTGT	22	((((.((.(((((...((((((((	)))))))).))))).)).))))	19	24	0.211
mmu-miR-125a-5p	mmu_circ_0004071|chr12:5568409-5587830+|None|None	target from/to=[1602,1629]	-21.5	TCACAATGGTGGAAGGAATTGACAGGGA	TCCCTGAGACCCTTTAACCTGTGA	24	(((((..(((.(((((......((((((	))))))....))))).))))))))	19	28	0.126
mmu-miR-185-5p	mmu_circ_0001387|chr5:111182822-111185785-|NM_029337|Ep400	target from/to=[666,688]	-21.5	TCAGGAGCTCCCATCACTGTCCG	TGGAGAGAAAGGCAGTTCCTGA	22	(((((((((.((....((.((((	)))).))...)).)))))))))	17	23	0.0298
mmu-miR-185-5p	mmu_circ_0001388|chr5:111184415-111185785-|NM_029337|Ep400	target from/to=[666,688]	-21.5	TCAGGAGCTCCCATCACTGTCCG	TGGAGAGAAAGGCAGTTCCTGA	22	(((((((((.((....((.((((	)))).))...)).)))))))))	17	23	0.0293
mmu-miR-125a-5p	mmu_circ_0005285|chr14:55563114-55590557-|ENSMUST00000081857|Myh6	target from/to=[3622,3647]	-21.4	GATAGGGTGGGAGCTGGTAGCAGGGA	TCCCTGAGACCCTTTAACCTGTGA	24	....((((..(((..(((..((((((	))))))..))))))..))))....	16	26	0.385
mmu-miR-125a-5p	mmu_circ_0000919|chr19:4784723-4794009-|NM_009032|Rbm4	target from/to=[23,45]	-21.4	AATCAGGAAGAGGATCTCCGGGA	TCCCTGAGACCCTTTAACCTGTGA	24	...((((.(((((.((((.((((	)))).)))).)))))..))))...	17	23	0.332
mmu-miR-125a-5p	mmu_circ_0000921|chr19:4787360-4794009-|NM_009032|Rbm4	target from/to=[23,45]	-21.4	AATCAGGAAGAGGATCTCCGGGA	TCCCTGAGACCCTTTAACCTGTGA	24	...((((.(((((.((((.((((	)))).)))).)))))..))))...	17	23	0.33
mmu-miR-138-5p	mmu_circ_0000348|chr12:3596648-3648389+|NM_001162465|Dtnb	target from/to=[623,649]	-21.4	ATGCCAGCAGTGCCACAACTACCAGCT	AGCTGGTGTTGTGAATCAGGCCG	23	..(((....((..((((((.(((((((	))))))))))))).))..)))..	18	27	0.0599
mmu-miR-138-5p	mmu_circ_0000349|chr12:3617605-3648389+|NM_001162465|Dtnb	target from/to=[409,435]	-21.4	ATGCCAGCAGTGCCACAACTACCAGCT	AGCTGGTGTTGTGAATCAGGCCG	23	..(((....((..((((((.(((((((	))))))))))))).))..)))..	18	27	0.0599
mmu-miR-138-5p	mmu_circ_0000350|chr12:3617605-3686862+|NM_001162465|Dtnb	target from/to=[409,435]	-21.4	ATGCCAGCAGTGCCACAACTACCAGCT	AGCTGGTGTTGTGAATCAGGCCG	23	..(((....((..((((((.(((((((	))))))))))))).))..)))..	18	27	0.0599
mmu-miR-138-5p	mmu_circ_0000351|chr12:3632809-3648389+|NM_001162465|Dtnb	target from/to=[323,349]	-21.4	ATGCCAGCAGTGCCACAACTACCAGCT	AGCTGGTGTTGTGAATCAGGCCG	23	..(((....((..((((((.(((((((	))))))))))))).))..)))..	18	27	0.0572
mmu-miR-134-5p	mmu_circ_0001318|chr5:15805746-15839643+|NM_001110843|Cacna2d1	target from/to=[776,795]	-21.4	AATCTCAGGAGCCAGTCACA	TGTGACTGGTTGACCAGAGGGG	22	..((((.(((((((((((((	)))))))))))..)).))))..	17	20	0.104
mmu-miR-138-5p	mmu_circ_0000356|chr12:8704896-8712847+|NR_027670|Pum2	target from/to=[225,248]	-21.4	TTGCCTGTCTCTCTCTCACCAGTC	AGCTGGTGTTGTGAATCAGGCCG	23	..(((((..((.(...(((((((.	.)))))))..).))..)))))..	15	24	0.00828
mmu-miR-138-5p	mmu_circ_0009217|chr2:118741623-118747432+|ENSMUST00000036578|Bahd1	target from/to=[1631,1653]	-21.4	AGGTCTGCGCACAGGCTCCAGCT	AGCTGGTGTTGTGAATCAGGCCG	23	..(((((..(((((.(.((((((	)))))).))))))...)))))..	17	23	0.0663
mmu-miR-185-5p	mmu_circ_0001403|chr5:121827746-121829690-|NM_001163470|Trafd1	target from/to=[383,403]	-21.4	ACGGAGGCTGCCATCCCTCCG	TGGAGAGAAAGGCAGTTCCTGA	22	.(((..((((((.((.(((((	))))).))..))))))..))).	16	21	0.155
mmu-miR-33-5p	mmu_circ_0008787|chr1:53942172-53948104-|ENSMUST00000087659|Hecw2	target from/to=[110,130]	-21.4	GGCAACGCAGCCACAGTGCGG	GTGCATTGTAGTTGCATTGCA	21	.((((.(((((.((((((((.	.)))))))).))))).)))).	17	21	0.104
mmu-miR-129-5p	mmu_circ_0001839|chr9:106888324-106909210-|NM_153413|Dock3	target from/to=[654,673]	-21.4	GCCTGCCCTGCTGCAAAGAA	CTTTTTGCGGTCTGGGCTTGC	21	((..((((.((((((((((.	.))))))))))..))))..))	16	20	0.146
mmu-miR-129-5p	mmu_circ_0015227|chr9:106867037-106909210-|ENSMUST00000044532|Dock3	target from/to=[654,673]	-21.4	GCCTGCCCTGCTGCAAAGAA	CTTTTTGCGGTCTGGGCTTGC	21	((..((((.((((((((((.	.))))))))))..))))..))	16	20	0.148
mmu-miR-129-5p	mmu_circ_0015230|chr9:106888324-106899349-|ENSMUST00000044532|Dock3	target from/to=[439,458]	-21.4	GCCTGCCCTGCTGCAAAGAA	CTTTTTGCGGTCTGGGCTTGC	21	((..((((.((((((((((.	.))))))))))..))))..))	16	20	0.145
mmu-miR-138-5p	mmu_circ_0001412|chr5:128748861-128749747-|NM_172885|Tmem132d	target from/to=[484,505]	-21.4	TGGGACTGTGCGTGGCCCAGCT	AGCTGGTGTTGTGAATCAGGCCG	23	(((..(((..((..((((((((	)))))).))..))...))).)))	16	22	0.378
mmu-miR-34a-5p	mmu_circ_0009217|chr2:118741623-118747432+|ENSMUST00000036578|Bahd1	target from/to=[1038,1061]	-21.4	GCGCCTCAGCTGTCTCCGCTGCCG	TGGCAGTGTCTTAGCTGGTTGT	22	(((.(.((((((....((((((((	))))))))...))))))).)))	18	24	0.203
mmu-miR-134-5p	mmu_circ_0000379|chr12:54240367-54243755+|NM_198111|Akap6	target from/to=[954,978]	-21.3	GACTTCTGAGTCACAACCAGACGCG	TGTGACTGGTTGACCAGAGGGG	22	..((((((.((((..(((((.((((	)))).)))))))))))))))..	19	25	0.0873
mmu-miR-185-5p	mmu_circ_0001047|chr2:92054205-92070881+|NM_001109691|Phf21a	target from/to=[15,35]	-21.3	GAAGGAGCGCCAGCTTCTCCA	TGGAGAGAAAGGCAGTTCCTGA	22	..(((((((((...(((((((	)))))))...))).))))))..	16	21	0.0863
mmu-miR-185-5p	mmu_circ_0008155|chr1:131509686-131525623+|ENSMUST00000073527|Thsd7b	target from/to=[274,295]	-21.3	GAAGGAATGCCAAGTCTCTCTT	TGGAGAGAAAGGCAGTTCCTGA	22	..(((((((((...(((((((.	.)))))))..)))).)))))..	16	22	0.0675
mmu-miR-129-5p	mmu_circ_0000909|chr18:83124915-83126841+|None|None	target from/to=[577,596]	-21.3	TCAGGAGCAGCCGCAAGGAG	CTTTTTGCGGTCTGGGCTTGC	21	.((((..(((((((((((((	)))))))))).)))..)))).	17	20	0.158
mmu-miR-34a-5p	mmu_circ_0000831|chr17:86887499-86895451+|None|None	target from/to=[6925,6946]	-21.3	TCAGCAGTTAGGGGCACTGTCT	TGGCAGTGTCTTAGCTGGTTGT	22	.((((((((((((.(((((((.	.))))))))))))))).)))).	19	22	0.0147
mmu-miR-138-5p	mmu_circ_0002581|chr10:92347432-92405764-|ENSMUST00000168110|4930485B16Rik	target from/to=[1738,1760]	-21.3	TGGCCGAGTTCCTAATGCAAGCT	AGCTGGTGTTGTGAATCAGGCCG	23	(((((..((((.((((((.((((	)))).)))))).))))..)))))	19	23	0.0615
mmu-miR-34a-5p	mmu_circ_0011266|chr4:131374708-131379878-|ENSMUST00000105987|Ptpru	target from/to=[356,378]	-21.3	GCACCAGGCTGAGCTGGCTGTCA	TGGCAGTGTCTTAGCTGGTTGT	22	(((((((.(((((...(((((((	)))))))..))))))))).)))	19	23	0.227
mmu-miR-9-5p	mmu_circ_0002091|chr10:13775197-13786490+|ENSMUST00000015645|Hivep2	target from/to=[2060,2082]	-21.2	CCTGGCAGCAGGATTCCCAAAGA	TCTTTGGTTATCTAGCTGTATGA	23	....(((((.((((..(((((((	)))))))..)))).)))))....	16	23	0.0134
mmu-miR-212-5p	mmu_circ_0000432|chr13:17830750-17864791-|NM_001081058|Cdk13	target from/to=[550,570]	-21.2	ACCAAGCACAGGAGCCAAGGA	ACCTTGGCTCTAGACTGCTTACT	23	...((((((.((((((((((.	.)))))))))).)..)))))...	16	21	0.0484
mmu-miR-185-5p	mmu_circ_0001165|chr3:122450806-122451395+|NM_153422|Pde5a	target from/to=[203,227]	-21.2	GAGGGAACAGTGAGCTTTCTCTCTG	TGGAGAGAAAGGCAGTTCCTGA	22	..((((((..((..((((((((((.	.)))))))))).))))))))..	18	25	0.0687
mmu-miR-34a-5p	mmu_circ_0000876|chr18:61300444-61301444-|NM_134134|Hmgxb3	target from/to=[157,179]	-21.2	TGAGCCAGCTGCAGGAGCTGTTG	TGGCAGTGTCTTAGCTGGTTGT	22	..(((((((((.((..((((((.	.))))))..)))))))))))..	17	23	0.074
mmu-miR-33-5p	mmu_circ_0005665|chr15:41629019-41657598+|ENSMUST00000110297|Oxr1	target from/to=[581,602]	-21.2	GGTGATGTCAGCTGCCATGTAC	GTGCATTGTAGTTGCATTGCA	21	.(..(((.(((((((.((((((	)))))).))))))))))..).	17	22	0.291
mmu-miR-129-5p	mmu_circ_0001389|chr5:111611942-111612450+|NM_024477|Ttc28	target from/to=[467,488]	-21.2	TCAAGGACCGGGCAGCAGAGGG	CTTTTTGCGGTCTGGGCTTGC	21	.((((..((((((.((((((((	)))))))).)))))).)))).	18	22	0.0741
mmu-miR-182-5p	mmu_circ_0004728|chr13:63116385-63117323+|ENSMUST00000170896|2010111I01Rik	target from/to=[614,638]	-21.2	AGGTGGATGTGGCTGCTGTGCCAGG	TTTGGCAATGGTAGAACTCACACCG	25	.((((((.((..(((((((((((((	)))))).))))))).)))).)))).	21	25	0.118
mmu-miR-33-5p	mmu_circ_0014102|chr7:28035305-28035662+|ENSMUST00000108378|Adck4	target from/to=[40,60]	-21.2	TGTGGTGCAGGAGCTATGCAC	GTGCATTGTAGTTGCATTGCA	21	((..((((((..((.((((((	)))))).))..))))))..))	16	21	0.367
mmu-miR-26a-5p	mmu_circ_0000830|chr17:86873656-86881589+|None|None	target from/to=[7121,7142]	-21.2	GGCCACTGCCTGGACACTTGAG	TTCAAGTAATCCAGGATAGGCT	22	((((....((((((.((((((.	.))))))..))))))...))))	16	22	0.224
mmu-miR-138-5p	mmu_circ_0000114|chr1:167534740-167538735-|NM_001083897|Mpzl1	target from/to=[440,462]	-21.2	TGGCCTCACTCTGCTCATCAGCT	AGCTGGTGTTGTGAATCAGGCCG	23	((((((.(.((....((((((((	))))))))....)).).))))))	17	23	0.181
mmu-miR-138-5p	mmu_circ_0001454|chr6:31116475-31131149-|None|None	target from/to=[8277,8298]	-21.1	AGGGCTGGGGGCTGCTCCAGCT	AGCTGGTGTTGTGAATCAGGCCG	23	.((.((((..((.((.((((((	)))))).)).))...)))).)).	16	22	0.0291
mmu-miR-185-5p	mmu_circ_0000017|chr1:22336373-22384029-|NM_001012623|Rims1	target from/to=[10103,10121]	-21.1	GCAGGCTTGCTTCTCTCCA	TGGAGAGAAAGGCAGTTCCTGA	22	.((((.(((((((((((((	))))))))..)))))..)))).	17	19	0.106
mmu-miR-129-5p	mmu_circ_0001240|chr4:108390393-108392417-|NM_183300|Zfyve9	target from/to=[1946,1967]	-21.1	CCAGGCTCCAAACTGCATGAAG	CTTTTTGCGGTCTGGGCTTGC	21	.(((((.(((.((((((.((((	)))).)))))).)))))))).	18	22	0.0845
mmu-miR-129-5p	mmu_circ_0001241|chr4:108390393-108400150-|NM_183300|Zfyve9	target from/to=[9679,9700]	-21.1	CCAGGCTCCAAACTGCATGAAG	CTTTTTGCGGTCTGGGCTTGC	21	.(((((.(((.((((((.((((	)))).)))))).)))))))).	18	22	0.0851
mmu-miR-135b-5p	mmu_circ_0000952|chr19:42175126-42175327+|NM_145501|Pi4k2a	target from/to=[17,41]	-21.1	TCAAACCCAAGAATGAAGAGCCATA	TATGGCTTTTCATTCCTATGTGA	23	(((.......(((((((((((((((	))))))))))))))).....)))	18	25	0.0166
mmu-miR-135a-5p	mmu_circ_0012357|chr5:149690433-149732988-|ENSMUST00000047257|Katnal1	target from/to=[709,730]	-21.1	TCAAAGGGATTAGAAGGCCATG	TATGGCTTTTTATTCCTATGTGA	23	(((..((((.((((((((((((	)))))))))))).))))...)))	19	22	0.208
mmu-miR-34a-5p	mmu_circ_0016164|chrX:147834217-147892379+|ENSMUST00000125924|Fam120c	target from/to=[187,210]	-21.1	ACAACCAAACTCTCTTCACTGCCA	TGGCAGTGTCTTAGCTGGTTGT	22	(((((((..((.....((((((((	))))))))....)).)))))))	17	24	0.0278
mmu-miR-138-5p	mmu_circ_0011689|chr4:55379648-55383344+|ENSMUST00000030134|Rad23b	target from/to=[403,426]	-21	GTGCTTACTAGCCCAGCACCAGCT	AGCTGGTGTTGTGAATCAGGCCG	23	..((((.....(.(((((((((((	))))))))))).)....))))..	16	24	0.0187
mmu-miR-129-5p	mmu_circ_0001746|chr9:16179392-16182698-|NM_001080814|Fat3	target from/to=[2726,2749]	-21	AGAAGCCAGGGACAAAGCAGAAAG	CTTTTTGCGGTCTGGGCTTGC	21	..(((((..((((...((((((((	)))))))).)))).)))))..	17	24	0.0309
mmu-miR-9-5p	mmu_circ_0001414|chr5:130663270-130666913+|NM_001199059|Rabgef1	target from/to=[215,238]	-21	GCGAGCAGCCAGAGCAGCCAAGGA	TCTTTGGTTATCTAGCTGTATGA	23	.((.(((((.(((..(((((((((	))))))))).))).))))).)).	19	24	0.0675
mmu-miR-9-5p	mmu_circ_0001415|chr5:130663270-130673986+|NM_001199059|Rabgef1	target from/to=[215,238]	-21	GCGAGCAGCCAGAGCAGCCAAGGA	TCTTTGGTTATCTAGCTGTATGA	23	.((.(((((.(((..(((((((((	))))))))).))).))))).)).	19	24	0.0708
mmu-miR-223-3p	mmu_circ_0011199|chr4:127973638-128015941+|ENSMUST00000128091|Csmd2	target from/to=[372,392]	-21	AGGGGCTATGACACCCTGACA	TGTCAGTTTGTCAAATACCCCA	22	.((((...(((((..((((((	))))))..)))))....)))).	15	21	0.00388
mmu-miR-185-5p	mmu_circ_0011386|chr4:142721612-142732137-|ENSMUST00000105778|Prdm2	target from/to=[2343,2365]	-21	TCTGGTCAGCTGCCTCCTCTCTT	TGGAGAGAAAGGCAGTTCCTGA	22	((.((..((((((((.((((((.	.))))))..)))))))))).))	18	23	0.00238
mmu-miR-34a-5p	mmu_circ_0001089|chr2:152127887-152134167+|NM_024196|Tbc1d20	target from/to=[214,233]	-21	ACTACCAGCAAGTGCTGCTG	TGGCAGTGTCTTAGCTGGTTGT	22	((.((((((((((((((((.	.))))))).))).)))))).))	18	20	0.0472
mmu-miR-188-5p	mmu_circ_0000379|chr12:54240367-54243755+|NM_198111|Akap6	target from/to=[2309,2329]	-21	CCCAGCATCCTGAAAGGGGTG	CATCCCTTGCATGGTGGAGGG	21	(((..((((.((.((((((((	)))))))).)).))))..)))	17	21	0.144
mmu-miR-124-3p	mmu_circ_0003553|chr11:93886230-93909872+|ENSMUST00000132079|Spag9	target from/to=[8165,8182]	-21	GGCTCTCACCAGGCCTTA	TAAGGCACGCGGTGAATGCC	20	(((..(((((.(((((((	)))))).)..)))))..)))	15	18	0.132
mmu-miR-9-5p	mmu_circ_0004379|chr13:100728759-100761268-|ENSMUST00000022148|Mccc2	target from/to=[879,901]	-21	TCGTCCAGCTGTGCTGCCAGAGA	TCTTTGGTTATCTAGCTGTATGA	23	((((.((((((....((((((((	))))))))....)))))).))))	18	23	0.187
mmu-miR-138-5p	mmu_circ_0015787|chr9:64705473-64720946+|ENSMUST00000038890|Dennd4a	target from/to=[230,251]	-21	CGGCCCTCTGTGCTCACCAGTG	AGCTGGTGTTGTGAATCAGGCCG	23	(((((.....(((.(((((((.	.)))))))..))).....)))))	15	22	0.115
mmu-miR-138-5p	mmu_circ_0007495|chr18:73816848-73837693-|ENSMUST00000025393|Smad4	target from/to=[980,1003]	-21	CGGCCATCTTCAGCACCACCCGCC	AGCTGGTGTTGTGAATCAGGCCG	23	(((((...((((.((.((((.((.	.)).)))).))))))...)))))	17	24	0.183
mmu-miR-129-5p	mmu_circ_0001333|chr5:33162514-33178337-|NM_194340|C330019G07Rik	target from/to=[4943,4963]	-21	GCAGCCCTGCACAGCAGAAAG	CTTTTTGCGGTCTGGGCTTGC	21	(((((((.(.((.((((((((	)))))))).))).)))).)))	18	21	0.0165
mmu-miR-128-3p	mmu_circ_0001233|chr4:90975301-90978354-|NM_207685|Elavl2	target from/to=[1722,1740]	-21	GGAGAGAGTGGGGCTGTGG	TCACAGTGAACCGGTCTCTTT	21	(((((((.(((.(((((((	)))))))...))).)))))))	17	19	0.0581
mmu-miR-129-5p	mmu_circ_0002390|chr10:72946608-72952997+|ENSMUST00000156999|Pcdh15	target from/to=[777,797]	-21	GCAGGCTTTTTCTGCAAGAAC	CTTTTTGCGGTCTGGGCTTGC	21	((((((((...(((((((((.	.)))))))))...))))))))	17	21	0.0876
mmu-miR-134-5p	mmu_circ_0000084|chr1:142259525-142279672+|NM_001081027|Kcnt2	target from/to=[86,107]	-21	CTCCTTGGTTATCTCAGTTATA	TGTGACTGGTTGACCAGAGGGG	22	(((((((((((.(.((((((((	))))))))).)))))).)))))	20	22	0.0288
mmu-miR-134-5p	mmu_circ_0000085|chr1:142259525-142346881+|NM_001081027|Kcnt2	target from/to=[86,107]	-21	CTCCTTGGTTATCTCAGTTATA	TGTGACTGGTTGACCAGAGGGG	22	(((((((((((.(.((((((((	))))))))).)))))).)))))	20	22	0.0312
mmu-miR-9-5p	mmu_circ_0002734|chr11:107454019-107481528+|ENSMUST00000106746|Helz	target from/to=[1321,1345]	-20.9	CTGGACGGCTGGTGATGACCAGGGT	TCTTTGGTTATCTAGCTGTATGA	23	....(((((((..(((((((((((.	.))))))))))))))))))....	18	25	0.317
mmu-miR-138-5p	mmu_circ_0004243|chr12:83441648-83464118+|ENSMUST00000110321|Sipa1l1	target from/to=[1462,1484]	-20.9	ACCTCTGTCTCACTCAGCCAGCT	AGCTGGTGTTGTGAATCAGGCCG	23	...((((..((((...(((((((	)))))))...))))..))))...	15	23	0.0181
mmu-miR-34a-5p	mmu_circ_0000830|chr17:86873656-86881589+|None|None	target from/to=[1408,1428]	-20.9	TATGCCACCAAAGCACTGCCT	TGGCAGTGTCTTAGCTGGTTGT	22	...((((.(.((((((((((.	.))))))).))).).))))...	15	21	0.0438
mmu-miR-138-5p	mmu_circ_0004597|chr13:43190117-43192175+|ENSMUST00000128646|Phactr1	target from/to=[231,251]	-20.9	ACGCCTCTTTGTACACCAGCT	AGCTGGTGTTGTGAATCAGGCCG	23	..((((.((..((((((((((	)))))))).))..))..))))..	16	21	0.0636
mmu-miR-129-5p	mmu_circ_0011367|chr4:140118628-140126317-|ENSMUST00000105800|Arhgef10l	target from/to=[377,400]	-20.9	AGGAGCTGCAGGACCTGCAGAAGG	CTTTTTGCGGTCTGGGCTTGC	21	..(((((...(((((.((((((((	))))))))))))).)))))..	18	24	0.143
mmu-miR-146a-5p	mmu_circ_0000720|chr16:97260504-97278372-|None|None	target from/to=[3485,3508]	-20.9	CACAGCATGGAATTCACATTCTCA	TGAGAACTGAATTCCATGGGTT	22	.((..(((((((((((..((((((	)))))).))))))))))).)).	19	24	0.18
mmu-miR-33-5p	mmu_circ_0014853|chr8:49452664-49502599-|ENSMUST00000033965|Odz3	target from/to=[397,418]	-20.9	AGTACTGCAGCTGGAGGTGCAC	GTGCATTGTAGTTGCATTGCA	21	.(((.((((((((..(((((((	))))))).)))))))).))).	18	22	0.346
mmu-miR-188-5p	mmu_circ_0016163|chrX:147834217-147840298+|ENSMUST00000125924|Fam120c	target from/to=[1508,1527]	-20.9	ACCTCTAGCTCCAAGGGATC	CATCCCTTGCATGGTGGAGGG	21	.((((((.(..((((((((.	.))))))))...).)))))).	15	20	0.00417
mmu-miR-96-5p	mmu_circ_0004728|chr13:63116385-63117323+|ENSMUST00000170896|2010111I01Rik	target from/to=[615,638]	-20.9	GGTGGATGTGGCTGCTGTGCCAGG	TTTGGCACTAGCACATTTTTGCT	23	((..((.(((((((..((((((((	)))))))))))).))).))..))	19	24	0.118
mmu-miR-129-5p	mmu_circ_0000202|chr10:90357843-90411417+|NM_001177396|Anks1b	target from/to=[693,712]	-20.9	GCTGCCCAGGACCCAGAAGA	CTTTTTGCGGTCTGGGCTTGC	21	((.((((((.(((((((((.	.)))))).)))))))))..))	17	20	0.0731
mmu-miR-129-5p	mmu_circ_0000204|chr10:90377440-90411417+|NM_001177396|Anks1b	target from/to=[405,424]	-20.9	GCTGCCCAGGACCCAGAAGA	CTTTTTGCGGTCTGGGCTTGC	21	((.((((((.(((((((((.	.)))))).)))))))))..))	17	20	0.0719
mmu-miR-129-5p	mmu_circ_0002557|chr10:90377437-90411417+|ENSMUST00000078569|Anks1b	target from/to=[415,434]	-20.9	GCTGCCCAGGACCCAGAAGA	CTTTTTGCGGTCTGGGCTTGC	21	((.((((((.(((((((((.	.)))))).)))))))))..))	17	20	0.0719
mmu-miR-129-5p	mmu_circ_0002558|chr10:90384040-90411417+|ENSMUST00000171993|Anks1b	target from/to=[340,359]	-20.9	GCTGCCCAGGACCCAGAAGA	CTTTTTGCGGTCTGGGCTTGC	21	((.((((((.(((((((((.	.)))))).)))))))))..))	17	20	0.0685
mmu-miR-138-5p	mmu_circ_0014151|chr7:35138408-35156203-|ENSMUST00000085585|Lsm14a	target from/to=[48,72]	-20.9	TGGACCTTTTGGCAGGATGCCAGCA	AGCTGGTGTTGTGAATCAGGCCG	23	(((.(((.....((.(((((((((.	.))))))))).))....))))))	17	25	0.209
mmu-miR-138-5p	mmu_circ_0001387|chr5:111182822-111185785-|NM_029337|Ep400	target from/to=[50,76]	-20.9	TGGTCCTCAGAATGTCCAACATCAGCT	AGCTGGTGTTGTGAATCAGGCCG	23	(((.(((..((...((((((((((((.	.)))))))))).)).))))))))	20	27	0.0442
mmu-miR-138-5p	mmu_circ_0001388|chr5:111184415-111185785-|NM_029337|Ep400	target from/to=[50,76]	-20.9	TGGTCCTCAGAATGTCCAACATCAGCT	AGCTGGTGTTGTGAATCAGGCCG	23	(((.(((..((...((((((((((((.	.)))))))))).)).))))))))	20	27	0.0436
mmu-miR-135a-5p	mmu_circ_0000250|chr11:29605534-29608770+|NM_194051|Rtn4	target from/to=[1797,1822]	-20.9	TCACCTCAGGAGGTAGGAAAGCCATA	TATGGCTTTTTATTCCTATGTGA	23	((((...(((((...(((((((((((	))))))))))).)))))..))))	20	26	0.36
mmu-miR-128-3p	mmu_circ_0011535|chr4:22302807-22330892+|ENSMUST00000145835|Fbxl4	target from/to=[934,953]	-20.9	GAAGAGAAGGATGGCTGTGA	TCACAGTGAACCGGTCTCTTT	21	(((((((.((.(.(((((((	))))))).).))..)))))))	17	20	0.0657
mmu-miR-125a-5p	mmu_circ_0001343|chr5:37573319-37585543+|None|None	target from/to=[3410,3435]	-20.84	ATGCAGGAACATACAGGTCACAGGGG	TCCCTGAGACCCTTTAACCTGTGA	24	..(((((........((((.((((((	)))))).))))......)))))..	15	26	0.0361
mmu-miR-134-5p	mmu_circ_0001343|chr5:37573319-37585543+|None|None	target from/to=[760,782]	-20.8	TGAGACTGGTCAGCACAGGCACC	TGTGACTGGTTGACCAGAGGGG	22	.....(((((((((.(((.(((.	.))).)))))))))))).....	15	23	0.042
mmu-miR-212-5p	mmu_circ_0001333|chr5:33162514-33178337-|NM_194340|C330019G07Rik	target from/to=[1659,1682]	-20.8	AAGCAGCTTTCTAGAAGGCAAGGT	ACCTTGGCTCTAGACTGCTTACT	23	....(((..((((((.(.((((((	)))))).)))))))..)))....	16	24	0.253
mmu-miR-34a-5p	mmu_circ_0001528|chr6:134012081-134016483+|NM_007961|Etv6	target from/to=[3072,3091]	-20.8	GGTGCTTCTGAGCACTGCCA	TGGCAGTGTCTTAGCTGGTTGT	22	...(((.(((((((((((((	)))))))).)))))..)))...	16	20	0.133
mmu-miR-138-5p	mmu_circ_0005285|chr14:55563114-55590557-|ENSMUST00000081857|Myh6	target from/to=[10464,10488]	-20.8	CTGCTGCACTCGCAGAACACCAGCC	AGCTGGTGTTGTGAATCAGGCCG	23	..(((....(((((..((((((((.	.)))))))))))))....)))..	16	25	0.0346
mmu-miR-138-5p	mmu_circ_0003528|chr11:87863478-87866541+|ENSMUST00000134824|Srsf1	target from/to=[1740,1764]	-20.8	TAGCCATGAAGCACCATGCCCAGCT	AGCTGGTGTTGTGAATCAGGCCG	23	..(((.(((..(((...((((((((	)))))).)).)))..))))))..	17	25	0.0726
mmu-miR-34a-5p	mmu_circ_0009920|chr2:37324896-37330986+|ENSMUST00000061179|Rabgap1	target from/to=[380,401]	-20.8	GAAACCAGAGATGAGCCTGCCA	TGGCAGTGTCTTAGCTGGTTGT	22	..((((((...(((((((((((	)))))).).)))).))))))..	17	22	0.0592
mmu-miR-34a-5p	mmu_circ_0009925|chr2:37324896-37364598+|ENSMUST00000061179|Rabgap1	target from/to=[380,401]	-20.8	GAAACCAGAGATGAGCCTGCCA	TGGCAGTGTCTTAGCTGGTTGT	22	..((((((...(((((((((((	)))))).).)))).))))))..	17	22	0.0605
mmu-miR-129-5p	mmu_circ_0001333|chr5:33162514-33178337-|NM_194340|C330019G07Rik	target from/to=[2210,2232]	-20.8	TCATATGTCCAGACTGCACAGAT	CTTTTTGCGGTCTGGGCTTGC	21	.((...((((((((((((.(((.	.))).)))))))))))).)).	17	23	0.186
mmu-miR-185-5p	mmu_circ_0006641|chr17:27587069-27640478-|ENSMUST00000118161|Grm4	target from/to=[56,78]	-20.8	ATAGGAGCGCGGCTCCCTTTCCA	TGGAGAGAAAGGCAGTTCCTGA	22	.(((((((..(.((..(((((((	)))))))..)).).))))))).	17	23	0.032
mmu-miR-29a-3p	mmu_circ_0000720|chr16:97260504-97278372-|None|None	target from/to=[17049,17070]	-20.8	CAACTGTTTCAGTCAGGTGCTG	TAGCACCATCTGAAATCGGTTA	22	.(((((((((((...(((((((	)))))))..)))))).))))).	18	22	0.104
mmu-miR-34a-5p	mmu_circ_0008017|chr19:7168910-7180492-|ENSMUST00000113383|Flrt1	target from/to=[1787,1809]	-20.8	GCTCTACCTGCAGGACAATGCCA	TGGCAGTGTCTTAGCTGGTTGT	22	((...(((.((((((((.(((((	))))).)))))).)).))).))	18	23	0.0599
mmu-miR-129-5p	mmu_circ_0001454|chr6:31116475-31131149-|None|None	target from/to=[1780,1800]	-20.8	GCTTGCCTGGACAGGAGGGAG	CTTTTTGCGGTCTGGGCTTGC	21	((..(((..(((.(.((((((	)))))).).)))..)))..))	15	21	0.0381
mmu-miR-34a-5p	mmu_circ_0001241|chr4:108390393-108400150-|NM_183300|Zfyve9	target from/to=[3844,3867]	-20.8	GCTGAGCAGTTAAGAGCACTGGCT	TGGCAGTGTCTTAGCTGGTTGT	22	((.((.(((((((((.(((((.(.	.).)))))))))))))).))))	19	24	0.208
mmu-miR-138-5p	mmu_circ_0003553|chr11:93886230-93909872+|ENSMUST00000132079|Spag9	target from/to=[19420,19441]	-20.8	CGGACATTTCACCATGCCAGCA	AGCTGGTGTTGTGAATCAGGCCG	23	(((....(((((.((((((((.	.)))))))).))))).....)))	16	22	0.0154
mmu-miR-125a-5p	mmu_circ_0000830|chr17:86873656-86881589+|None|None	target from/to=[1195,1220]	-20.8	TCAGGGGTGTCATAGGAAAACAGGGA	TCCCTGAGACCCTTTAACCTGTGA	24	(((.((((.....(((....((((((	))))))....)))...)))).)))	16	26	0.107
mmu-miR-146a-5p	mmu_circ_0000884|chr18:65798403-65816286+|NM_207255|Zfp532	target from/to=[9208,9230]	-20.8	AGCACCGTGGACCCCAGGTCTCA	TGAGAACTGAATTCCATGGGTT	22	(((.(((((((...(((.(((((	))))).)))...))))))))))	18	23	0.00191
mmu-miR-146a-5p	mmu_circ_0000886|chr18:65803846-65816286+|NM_207255|Zfp532	target from/to=[3765,3787]	-20.8	AGCACCGTGGACCCCAGGTCTCA	TGAGAACTGAATTCCATGGGTT	22	(((.(((((((...(((.(((((	))))).)))...))))))))))	18	23	0.00191
mmu-miR-134-5p	mmu_circ_0001704|chr8:87295682-87296214-|NM_001081982|Nfix	target from/to=[447,470]	-20.8	CCCCGGCCTGTGTGTCCAGCCACA	TGTGACTGGTTGACCAGAGGGG	22	((((...(((.((..((((.((((	)))).))))...))))).))))	17	24	0.0428
mmu-miR-125b-5p	mmu_circ_0000831|chr17:86887499-86895451+|None|None	target from/to=[5843,5864]	-20.8	TCATTTGTGCTGGGCTCTGGGA	TCCCTGAGACCCTAACTTGTGA	22	((((..((...((((((.((((	)))).))).)))..))..))))	16	22	0.294
mmu-miR-125b-5p	mmu_circ_0004934|chr13:99036105-99042807+|ENSMUST00000150352|Ankra2	target from/to=[552,573]	-20.8	TCACCAGTTGGCAGCCCAGGGA	TCCCTGAGACCCTAACTTGTGA	22	((((.((((((...(.((((((	)))))).)...)))))).))))	17	22	0.128
mmu-miR-9-5p	mmu_circ_0003817|chr12:13420333-13422537+|ENSMUST00000042953|Nbas	target from/to=[95,115]	-20.8	TCAGCAGCTGATGGCCGCAGG	TCTTTGGTTATCTAGCTGTATGA	23	(((((((((((((((((.(((	))).)))))))).)))))).)))	20	21	0.0422
mmu-miR-129-5p	mmu_circ_0000492|chr13:97911881-97920368+|NM_001146043|Gfm2	target from/to=[159,182]	-20.7	TTCTGCACCAGGCATAGCAGGAAG	CTTTTTGCGGTCTGGGCTTGC	21	....((.((((((...((((((((	)))))))).))))))))....	16	24	0.374
mmu-miR-129-5p	mmu_circ_0001842|chr9:108430919-108436949+|NM_001114119|Qrich1	target from/to=[966,987]	-20.7	TTCTGCCCAGCCCCGCGGGGAT	CTTTTTGCGGTCTGGGCTTGC	21	....((((((..(((((((((.	.))))))))).))))))....	15	22	0.035
mmu-miR-129-5p	mmu_circ_0001843|chr9:108435917-108436949+|NM_001114119|Qrich1	target from/to=[636,657]	-20.7	TTCTGCCCAGCCCCGCGGGGAT	CTTTTTGCGGTCTGGGCTTGC	21	....((((((..(((((((((.	.))))))))).))))))....	15	22	0.0348
mmu-miR-183-5p	mmu_circ_0004016|chr12:4968023-4985394+|ENSMUST00000045664|Atad2b	target from/to=[472,492]	-20.7	CACGACTTCTACCATGCCATG	TATGGCACTGGTAGAATTCACT	22	...((.(((((((((((((((	))))))).)))))))).))...	17	21	0.307
mmu-miR-183-5p	mmu_circ_0004150|chr12:71179098-71203841-|ENSMUST00000021468|Nin	target from/to=[121,143]	-20.7	ACTGACCTCTGCCACGTGCTGTG	TATGGCACTGGTAGAATTCACT	22	..(((..(((((((.((((((((	)))))))))))))))..)))..	18	23	0.054
mmu-miR-134-5p	mmu_circ_0014451|chr7:95222700-95223640+|ENSMUST00000125009|Grm5	target from/to=[72,92]	-20.7	TGCCTCGGTCTGCTAGCCACC	TGTGACTGGTTGACCAGAGGGG	22	..((((((((.(((((.(((.	.))).))))).)))).))))..	16	21	0.359
mmu-miR-212-5p	mmu_circ_0004071|chr12:5568409-5587830+|None|None	target from/to=[11430,11454]	-20.7	TGTGGGTGGGGCTGGTTTCCAGGGA	ACCTTGGCTCTAGACTGCTTACT	23	.(((((..(..((((...((((((.	.))))))..)))).)..))))).	16	25	0.109
mmu-miR-185-5p	mmu_circ_0005351|chr14:64483052-64511670+|ENSMUST00000022528|Pinx1	target from/to=[10264,10283]	-20.7	CCAGGAACTCTTTCTCACTA	TGGAGAGAAAGGCAGTTCCTGA	22	.(((((((((((((((.(((	))).)))))))..)))))))).	18	20	0.0152
mmu-miR-134-5p	mmu_circ_0015787|chr9:64705473-64720946+|ENSMUST00000038890|Dennd4a	target from/to=[720,745]	-20.7	CCCCGTCTGAGACAGCGACAGACGCA	TGTGACTGGTTGACCAGAGGGG	22	((((.((((.(.((((..(((.((((	)))).))))))).)))))))))	20	26	0.226
mmu-miR-138-5p	mmu_circ_0002965|chr11:3040139-3053501-|ENSMUST00000081318|Sfi1	target from/to=[579,597]	-20.7	CGGCCCTGCACAGCCAGTG	AGCTGGTGTTGTGAATCAGGCCG	23	(((((...((((((((((.	.))))))..)))).....)))))	15	19	0.292
mmu-miR-34a-5p	mmu_circ_0000688|chr16:43569793-43577861+|NM_019778|Zbtb20	target from/to=[208,230]	-20.7	ACAGCAAGTTGCAGGCACAGCTA	TGGCAGTGTCTTAGCTGGTTGT	22	(((((.(((((.((((((.((((	)))).))))))))))).)))))	20	23	0.0524
mmu-miR-129-5p	mmu_circ_0008822|chr1:56948006-57005099-|ENSMUST00000114415|Satb2	target from/to=[162,180]	-20.7	GCAGCGCAGGCCCAAGGAA	CTTTTTGCGGTCTGGGCTTGC	21	(((((.((((((((((((.	.)))))).)))))).)).)))	17	19	0.0532
mmu-miR-188-5p	mmu_circ_0005645|chr15:39283769-39349417+|ENSMUST00000167407|Rims2	target from/to=[1382,1401]	-20.7	CCCTCCTCCTCAAAGGAATG	CATCCCTTGCATGGTGGAGGG	21	((((((.((...((((.(((	))).))))....)).))))))	15	20	0.228
mmu-miR-134-5p	mmu_circ_0008909|chr1:66808621-66854178-|ENSMUST00000042389|1110028C15Rik	target from/to=[1973,1995]	-20.7	CTCTTCTGGCTCCCTCAGGCACT	TGTGACTGGTTGACCAGAGGGG	22	(((((((((.((..((((.(((.	.))).))))..)))))))))))	18	23	0.00678
mmu-miR-129-5p	mmu_circ_0009217|chr2:118741623-118747432+|ENSMUST00000036578|Bahd1	target from/to=[1405,1426]	-20.6	AAATGCCTTTTACCGCAGAAGG	CTTTTTGCGGTCTGGGCTTGC	21	....((((...(((((((((((	)))))))))))..))))....	15	22	0.197
mmu-miR-212-5p	mmu_circ_0000529|chr14:47635951-47636470+|NM_001037221|Samd4	target from/to=[414,437]	-20.6	AACTGGCAGGACAAGAGCCTGGGC	ACCTTGGCTCTAGACTGCTTACT	23	....(((((..(.((((((.(((.	.))).)))))).).)))))....	15	24	0.19
mmu-miR-212-5p	mmu_circ_0000030|chr1:38591750-38595846-|NM_010678|Aff3	target from/to=[2816,2838]	-20.6	CCAGAGTCAGCCCGAGCCAAGGC	ACCTTGGCTCTAGACTGCTTACT	23	...(((.((((..(((((((((.	.)))))))))..).))))))...	16	23	0.119
mmu-miR-138-5p	mmu_circ_0004233|chr12:82575573-82611952-|ENSMUST00000166664|Cox16	target from/to=[212,235]	-20.6	GTCCCTGAGAGTACAGCACAGGTT	AGCTGGTGTTGTGAATCAGGCCG	23	...(((((...((((((((.((((	)))).))))))))..)))))...	17	24	0.216
mmu-miR-138-5p	mmu_circ_0005351|chr14:64483052-64511670+|ENSMUST00000022528|Pinx1	target from/to=[9927,9947]	-20.6	TCCCCTGAGGCAAGCCCAGCT	AGCTGGTGTTGTGAATCAGGCCG	23	...(((((..(((((((((((	)))))).))).))..)))))...	16	21	0.0688
mmu-miR-34a-5p	mmu_circ_0005351|chr14:64483052-64511670+|ENSMUST00000022528|Pinx1	target from/to=[7595,7617]	-20.6	TGAGGCAGCTAATCACATTGCCC	TGGCAGTGTCTTAGCTGGTTGT	22	..((.(((((((..((((((((.	.)))))))).))))))).))..	17	23	0.0639
mmu-miR-138-5p	mmu_circ_0001387|chr5:111182822-111185785-|NM_029337|Ep400	target from/to=[150,170]	-20.6	GCGCCTTTCGCTCCATCAGCC	AGCTGGTGTTGTGAATCAGGCCG	23	..(((((((((..(((((((.	.)))))))..)))))..))))..	16	21	0.0163
mmu-miR-138-5p	mmu_circ_0001388|chr5:111184415-111185785-|NM_029337|Ep400	target from/to=[150,170]	-20.6	GCGCCTTTCGCTCCATCAGCC	AGCTGGTGTTGTGAATCAGGCCG	23	..(((((((((..(((((((.	.)))))))..)))))..))))..	16	21	0.016
mmu-miR-22-3p	mmu_circ_0001702|chr8:85525664-85530311+|NM_177378|Rnf150	target from/to=[13,33]	-20.6	ACTGGTCAGGACTGGCAGCTT	AAGCTGCCAGTTGAAGAACTGT	22	((...((..((((((((((((	))))))))))))...))...))	16	21	0.185
mmu-miR-185-5p	mmu_circ_0004243|chr12:83441648-83464118+|ENSMUST00000110321|Sipa1l1	target from/to=[1992,2015]	-20.6	TCCTGGAGGATGCCATTCCCTCCA	TGGAGAGAAAGGCAGTTCCTGA	22	((..((((..((((.(((.(((((	))))).))).)))).)))).))	18	24	0.271
mmu-miR-185-5p	mmu_circ_0004245|chr12:83458219-83473529+|ENSMUST00000110321|Sipa1l1	target from/to=[154,177]	-20.6	TCCTGGAGGATGCCATTCCCTCCA	TGGAGAGAAAGGCAGTTCCTGA	22	((..((((..((((.(((.(((((	))))).))).)))).)))).))	18	24	0.253
mmu-miR-129-5p	mmu_circ_0005645|chr15:39283769-39349417+|ENSMUST00000167407|Rims2	target from/to=[1787,1809]	-20.6	GCTGGGCTAGACCCTGCAAAGGA	CTTTTTGCGGTCTGGGCTTGC	21	((.((.(((((((..(((((((.	.)))))))))))))).)).))	18	23	0.198
mmu-miR-34a-5p	mmu_circ_0001169|chr3:126749642-126760009-|None|None	target from/to=[4311,4333]	-20.6	GCTACCAGCCCTGCACATTGCTG	TGGCAGTGTCTTAGCTGGTTGT	22	((.((((((...(.((((((((.	.)))))))))...)))))).))	17	23	0.0342
mmu-miR-134-5p	mmu_circ_0001298|chr4:149813451-149851577+|NM_001085492|Rere	target from/to=[53,78]	-20.6	CCCCAGCATGCTCTCTGCCGGTGGCA	TGTGACTGGTTGACCAGAGGGG	22	((((....((.((...((((((.(((	))).)))))).)).))..))))	17	26	0.000528
mmu-miR-134-5p	mmu_circ_0001299|chr4:149813451-149874160+|NM_001085492|Rere	target from/to=[53,78]	-20.6	CCCCAGCATGCTCTCTGCCGGTGGCA	TGTGACTGGTTGACCAGAGGGG	22	((((....((.((...((((((.(((	))).)))))).)).))..))))	17	26	0.000528
mmu-miR-134-5p	mmu_circ_0001300|chr4:149813451-149884147+|NM_001085492|Rere	target from/to=[53,78]	-20.6	CCCCAGCATGCTCTCTGCCGGTGGCA	TGTGACTGGTTGACCAGAGGGG	22	((((....((.((...((((((.(((	))).)))))).)).))..))))	17	26	0.000554
mmu-miR-134-5p	mmu_circ_0001301|chr4:149813451-149909054+|NM_001085492|Rere	target from/to=[53,78]	-20.6	CCCCAGCATGCTCTCTGCCGGTGGCA	TGTGACTGGTTGACCAGAGGGG	22	((((....((.((...((((((.(((	))).)))))).)).))..))))	17	26	0.000571
mmu-miR-34a-5p	mmu_circ_0000230|chr11:6211011-6217083+|NM_001252287|Ogdh	target from/to=[1218,1238]	-20.6	ACAGACAGTTGTGAGCTGCCA	TGGCAGTGTCTTAGCTGGTTGT	22	((((.((((((.(((((((((	))))))).)).)))))).))))	19	21	0.384
mmu-miR-132-3p	mmu_circ_0001746|chr9:16179392-16182698-|NM_001080814|Fat3	target from/to=[2750,2772]	-20.6	TGGCCAGCAGCTGTTTTCTGTTG	TAACAGTCTACAGCCATGGTCG	22	((((((...(((((...((((((	))))))...)))))..))))))	17	23	0.0309
mmu-miR-129-5p	mmu_circ_0007411|chr18:59568537-59576093+|ENSMUST00000080721|Chsy3	target from/to=[617,636]	-20.6	GCAAGCCTTTCTTCAGAGAG	CTTTTTGCGGTCTGGGCTTGC	21	((((((((..((.(((((((	))))))).))...))))))))	17	20	0.195
mmu-miR-129-5p	mmu_circ_0001073|chr2:139803342-139883235-|NM_001159641|Tasp1	target from/to=[526,544]	-20.6	GCAAGCTCTCTGCAGGCAG	CTTTTTGCGGTCTGGGCTTGC	21	((((((((.(((((((.((	)).)))))))...))))))))	17	19	0.0753
mmu-miR-129-5p	mmu_circ_0001074|chr2:139810864-139883235-|NM_001159641|Tasp1	target from/to=[526,544]	-20.6	GCAAGCTCTCTGCAGGCAG	CTTTTTGCGGTCTGGGCTTGC	21	((((((((.(((((((.((	)).)))))))...))))))))	17	19	0.0753
mmu-miR-129-5p	mmu_circ_0001075|chr2:139821808-139883235-|NM_001159641|Tasp1	target from/to=[526,544]	-20.6	GCAAGCTCTCTGCAGGCAG	CTTTTTGCGGTCTGGGCTTGC	21	((((((((.(((((((.((	)).)))))))...))))))))	17	19	0.0764
mmu-miR-129-5p	mmu_circ_0001052|chr2:104310905-104312004-|NM_010434|Hipk3	target from/to=[288,306]	-20.6	GCAGCTCAGGCGCAGCAGG	CTTTTTGCGGTCTGGGCTTGC	21	(((((((((((((((.(((	))).)))).)))))))).)))	18	19	0.214
mmu-miR-212-5p	mmu_circ_0005285|chr14:55563114-55590557-|ENSMUST00000081857|Myh6	target from/to=[10752,10777]	-20.5	CAGCTGCAGAAGCTGGAGGCCCGGGT	ACCTTGGCTCTAGACTGCTTACT	23	.....((((...((((((.((.((((	)))).)))))))).)))).....	16	26	0.246
mmu-miR-9-5p	mmu_circ_0001528|chr6:134012081-134016483+|NM_007961|Etv6	target from/to=[2914,2935]	-20.5	TGCTGTAGCTGGGAACCAGAGA	TCTTTGGTTATCTAGCTGTATGA	23	.....(((((((((((((((((	))))))))).)))))))).....	17	22	0.0665
mmu-miR-34a-5p	mmu_circ_0015899|chr9:77064783-77078761-|ENSMUST00000034910|2310046A06Rik	target from/to=[10391,10411]	-20.5	GCTTTCAGCTGTACACTGCTG	TGGCAGTGTCTTAGCTGGTTGT	22	....(((((((.((((((((.	.))))))))..)))))))....	15	21	0.124
mmu-miR-138-5p	mmu_circ_0012083|chr5:122990312-123061116-|ENSMUST00000031426|Ift81	target from/to=[7229,7252]	-20.5	GCTCCTGTGTTCTGTACACCAGTC	AGCTGGTGTTGTGAATCAGGCCG	23	...((((.((((...((((((((.	.))))))))...))))))))...	16	24	0.0593
mmu-miR-138-5p	mmu_circ_0002390|chr10:72946608-72952997+|ENSMUST00000156999|Pcdh15	target from/to=[4538,4562]	-20.5	GTGTCAGATCTAAATGACACCAGCT	AGCTGGTGTTGTGAATCAGGCCG	23	..(((.(((....(..(((((((((	)))))))))..)..))).)))..	16	25	0.111
mmu-miR-129-5p	mmu_circ_0000830|chr17:86873656-86881589+|None|None	target from/to=[3997,4017]	-20.5	GAGAGCCTAGGAAGCAATGAG	CTTTTTGCGGTCTGGGCTTGC	21	..(((((((((..((((.(((	))).))))..)))))))))..	16	21	0.0409
mmu-miR-188-5p	mmu_circ_0001798|chr9:66387868-66414710-|NM_144937|Usp3	target from/to=[46,66]	-20.5	GTGTCCACTGTGGAAGGTATG	CATCCCTTGCATGGTGGAGGG	21	.(.(((((((((.((((.(((	))).)))).))))))))).).	17	21	0.0879
mmu-miR-129-5p	mmu_circ_0000714|chr16:94605518-94624975+|None|None	target from/to=[16446,16467]	-20.5	GTGAGCTGAGAACTGTAAGGAA	CTTTTTGCGGTCTGGGCTTGC	21	(..((((.(((.(((((((((.	.)))))))))))).))))..)	17	22	0.0295
mmu-miR-129-5p	mmu_circ_0001857|chr9:120341470-120350699+|NM_144557|Myrip	target from/to=[374,393]	-20.5	GCTGTCCTGGCTGCAGAGGA	CTTTTTGCGGTCTGGGCTTGC	21	((.((((.(((((((((((.	.))))))))))).))))..))	17	20	0.0619
mmu-miR-212-5p	mmu_circ_0006178|chr16:30543487-30547555-|ENSMUST00000144491|Tmem44	target from/to=[245,267]	-20.5	AGAAGGCATCTGAGAGCCAGTGT	ACCTTGGCTCTAGACTGCTTACT	23	((.((((((((.((((((((.((	)).))))))))))).))))).))	20	23	0.0547
mmu-miR-34a-5p	mmu_circ_0014254|chr7:59143281-59208671+|ENSMUST00000129604|Gas2	target from/to=[104,125]	-20.5	ACATGAAGCTAATTTGCTGCCG	TGGCAGTGTCTTAGCTGGTTGT	22	(((...((((((..((((((((	))))))))..))))))...)))	17	22	0.168
mmu-miR-185-5p	mmu_circ_0014781|chr8:33611752-33619208-|None|None	target from/to=[5415,5437]	-20.5	TCAAGTGACCCCCTTTCTCTCTG	TGGAGAGAAAGGCAGTTCCTGA	22	(((.(..((..(((((((((((.	.)))))))))))..))..))))	17	23	0.0559
mmu-miR-34a-5p	mmu_circ_0006470|chr16:93762277-93764289+|ENSMUST00000045004|Dopey2	target from/to=[454,477]	-20.5	ACAAGAAGCTCAGAGTCGCTGTCG	TGGCAGTGTCTTAGCTGGTTGT	22	((((..((((..(((.((((((((	)))))))).)))))))..))))	19	24	0.0974
mmu-miR-188-5p	mmu_circ_0012569|chr5:34753229-34787562+|ENSMUST00000042234|Fam193a	target from/to=[37,55]	-20.5	CCCTACCCCGCTGGGGATT	CATCCCTTGCATGGTGGAGGG	21	((((.((((((.((((((.	.)))))).))..)).))))))	16	19	0.301
mmu-miR-34a-5p	mmu_circ_0011386|chr4:142721612-142732137-|ENSMUST00000105778|Prdm2	target from/to=[3868,3891]	-20.5	GCAGCCTGAATAAGCATGCTGCTT	TGGCAGTGTCTTAGCTGGTTGT	22	((((((....((((.((((((((.	.))))))))))))...))))))	18	24	0.261
mmu-miR-138-5p	mmu_circ_0003553|chr11:93886230-93909872+|ENSMUST00000132079|Spag9	target from/to=[15393,15413]	-20.5	TGGCCGGCTCATGAAGCAGCT	AGCTGGTGTTGTGAATCAGGCCG	23	((((((..(((..((.(((((	))))).).)..)))..).)))))	16	21	0.282
mmu-miR-188-5p	mmu_circ_0015787|chr9:64705473-64720946+|ENSMUST00000038890|Dennd4a	target from/to=[112,131]	-20.5	CCCTCTTCCATTAAGTGGTG	CATCCCTTGCATGGTGGAGGG	21	((((((.((((((((.((((	)))).)))).)))).))))))	18	20	0.115
mmu-miR-212-5p	mmu_circ_0004728|chr13:63116385-63117323+|ENSMUST00000170896|2010111I01Rik	target from/to=[434,456]	-20.4	AATGTGCAGTCTGTGGTAAAGGT	ACCTTGGCTCTAGACTGCTTACT	23	.....((((((((.(((.(((((	))))).))).)))))))).....	16	23	0.0184
mmu-miR-212-5p	mmu_circ_0000715|chr16:94624920-94633730+|None|None	target from/to=[4001,4023]	-20.4	CAGGGGCGAGGAGGGGCCGAGGG	ACCTTGGCTCTAGACTGCTTACT	23	...((((.((..((((((((((.	.))))))))))...))))))...	16	23	0.208
mmu-miR-138-5p	mmu_circ_0000552|chr14:72963290-72984651-|NM_207636|Fndc3a	target from/to=[361,384]	-20.4	TCACCTGGTCGCCACCATCCAGCT	AGCTGGTGTTGTGAATCAGGCCG	23	...(((((((((.((...((((((	)))))).)).))).))))))...	17	24	0.14
mmu-miR-138-5p	mmu_circ_0000129|chr1:187210124-187221146+|NM_029735|Eprs	target from/to=[532,553]	-20.4	GCACTTGATCACAAAGCCAGTG	AGCTGGTGTTGTGAATCAGGCCG	23	...(((((((((((.((((((.	.)))))).))))).))))))...	17	22	0.031
mmu-miR-138-5p	mmu_circ_0009001|chr1:82854930-82892222+|ENSMUST00000113444|Agfg1	target from/to=[1191,1213]	-20.4	ATGCCAGAGGAGCAACAGCGGCA	AGCTGGTGTTGTGAATCAGGCCG	23	..(((.((...((((((.((((.	.)))).))))))...)).)))..	15	23	0.369
mmu-miR-138-5p	mmu_circ_0006823|chr17:51907216-51948612-|ENSMUST00000144331|Satb1	target from/to=[1384,1405]	-20.4	GAGCTTGAACGCAGCCTCAGCC	AGCTGGTGTTGTGAATCAGGCCG	23	..((((((.((((((.(((((.	.))))).))))))..))))))..	17	22	0.0452
mmu-miR-188-5p	mmu_circ_0001634|chr7:139951071-139971068-|NM_175268|Fam53b	target from/to=[127,147]	-20.4	GCCTGTGCCCAGCCTGGGATG	CATCCCTTGCATGGTGGAGGG	21	.(((.((((..((..((((((	))))))..))..)))).))).	15	21	0.0523
mmu-miR-138-5p	mmu_circ_0014151|chr7:35138408-35156203-|ENSMUST00000085585|Lsm14a	target from/to=[376,397]	-20.4	AGGCCTTTGCCACCTACCAGCC	AGCTGGTGTTGTGAATCAGGCCG	23	.(((((....(((.(((((((.	.)))))))..)))....))))).	15	22	0.212
mmu-miR-125b-5p	mmu_circ_0001702|chr8:85525664-85530311+|NM_177378|Rnf150	target from/to=[206,227]	-20.4	GCACAGGATAGGAATTGGGGGA	TCCCTGAGACCCTAACTTGTGA	22	.((((((.((((..((.(((((	))))).))..)))).)))))).	17	22	0.121
mmu-miR-129-5p	mmu_circ_0002390|chr10:72946608-72952997+|ENSMUST00000156999|Pcdh15	target from/to=[3473,3493]	-20.4	GTGGGCTCAGCAGGTAAAGGG	CTTTTTGCGGTCTGGGCTTGC	21	(..((((((((..((((((((	)))))))).).)))))))..)	17	21	0.0849
mmu-miR-9-5p	mmu_circ_0006941|chr17:66785419-66787731-|ENSMUST00000097291|1110012J17Rik	target from/to=[314,335]	-20.4	TCCGGCAGCAGATGATCGAGGT	TCTTTGGTTATCTAGCTGTATGA	23	((..(((((((((((((((((.	.)))))))))))).)))))..))	19	22	0.257
mmu-miR-129-5p	mmu_circ_0000831|chr17:86887499-86895451+|None|None	target from/to=[6626,6646]	-20.4	GCCAGTGCGGAGAGCAAGAGG	CTTTTTGCGGTCTGGGCTTGC	21	((.(((.((((..((((((((	))))))))..)))).))).))	17	21	0.0825
mmu-miR-134-5p	mmu_circ_0000830|chr17:86873656-86881589+|None|None	target from/to=[6347,6368]	-20.4	TCACCTTGGTCTGCCACTCATA	TGTGACTGGTTGACCAGAGGGG	22	((.((((((((.((((.(((((	))))).)))).))))).)))))	19	22	0.0464
mmu-miR-188-5p	mmu_circ_0000505|chr14:22335847-22336720+|NM_017479|Myst4	target from/to=[513,533]	-20.4	CCCCAAGCCAACCAAGGGGTC	CATCCCTTGCATGGTGGAGGG	21	(((...((((..((((((((.	.))))))))..))))...)))	15	21	0.0105
mmu-miR-138-5p	mmu_circ_0015085|chr8:89155284-89196968+|ENSMUST00000155433|Lonp2	target from/to=[1491,1518]	-20.4	TGGCAGTGAAAGTTGCAGAAGGCCAGCA	AGCTGGTGTTGTGAATCAGGCCG	23	((((..(((...(..(((...((((((.	.)))))).)))..).))).))))	17	28	0.11
mmu-miR-185-5p	mmu_circ_0000552|chr14:72963290-72984651-|NM_207636|Fndc3a	target from/to=[897,919]	-20.4	TCAGGCTGTGCCCCTTCTGTCCC	TGGAGAGAAAGGCAGTTCCTGA	22	(((((...((((..((((.(((.	.))).)))).))))...)))))	16	23	0.225
mmu-miR-34a-5p	mmu_circ_0001055|chr2:113203992-113205986+|NM_010230|Fmn1	target from/to=[392,415]	-20.4	ACAGCAGAGAAGGAGAGGCTGCTG	TGGCAGTGTCTTAGCTGGTTGT	22	(((((..((...((((.((((((.	.)))))).))))..)).)))))	17	24	0.0105
mmu-miR-185-5p	mmu_circ_0002091|chr10:13775197-13786490+|ENSMUST00000015645|Hivep2	target from/to=[9274,9293]	-20.4	TTAGGGGGCCAGTCTGTCCA	TGGAGAGAAAGGCAGTTCCTGA	22	((((((.(((..(((.((((	)))).)))..)))...))))))	16	20	0.334
mmu-miR-183-5p	mmu_circ_0002091|chr10:13775197-13786490+|ENSMUST00000015645|Hivep2	target from/to=[2990,3011]	-20.3	CCTACCTTGTACCAGTGTCATA	TATGGCACTGGTAGAATTCACT	22	......((.(((((((((((((	))))))))))))).))......	15	22	0.0648
mmu-miR-34a-5p	mmu_circ_0001634|chr7:139951071-139971068-|NM_175268|Fam53b	target from/to=[131,153]	-20.3	GTGCCCAGCCTGGGATGCAGCCC	TGGCAGTGTCTTAGCTGGTTGT	22	....(((((.((((((((.(((.	.))).)))))))))))))....	16	23	0.0523
mmu-miR-138-5p	mmu_circ_0009653|chr2:179669733-179674659-|ENSMUST00000041618|Taf4a	target from/to=[366,387]	-20.3	GTCCCTGGGGCCAGCACCACCT	AGCTGGTGTTGTGAATCAGGCCG	23	...(((((..(((((((((.((	)).)))))))).)..)))))...	16	22	0.0394
mmu-miR-138-5p	mmu_circ_0001403|chr5:121827746-121829690-|NM_001163470|Trafd1	target from/to=[435,456]	-20.3	GAATCTGGATCGCATCCCAGCT	AGCTGGTGTTGTGAATCAGGCCG	23	...(((((.(((((.(((((((	)))))).).))))).)))))...	17	22	0.0112
mmu-miR-138-5p	mmu_circ_0009138|chr2:104092748-104098665-|ENSMUST00000089726|D430041D05Rik	target from/to=[464,486]	-20.3	GGGCACTGGCAGCAGCAGCAGCA	AGCTGGTGTTGTGAATCAGGCCG	23	..((.((((..((((((.((((.	.)))).))))))...))))))..	16	23	0.0135
mmu-miR-132-3p	mmu_circ_0011434|chr4:149368577-149370490-|ENSMUST00000030830|H6pd	target from/to=[130,151]	-20.3	GTACCTGTGGCAGGGACTGTTT	TAACAGTCTACAGCCATGGTCG	22	..(((.(((((..((((((((.	.))))))))...))))))))..	16	22	0.301
mmu-miR-125b-5p	mmu_circ_0000378|chr12:54038121-54039493+|NM_198111|Akap6	target from/to=[234,253]	-20.3	GGACGAGGAGGGGACGGGGA	TCCCTGAGACCCTAACTTGTGA	22	..(((((..((((.((((((	))))))...))))..)))))..	15	20	0.0889
mmu-miR-135b-5p	mmu_circ_0001130|chr3:55657692-55695596-|NM_030595|Nbea	target from/to=[372,395]	-20.3	AAGCATGGCGCCTGGGGGGCCGTG	TATGGCTTTTCATTCCTATGTGA	23	..((((((.(..((..((((((((	))))))))..))..)))))))..	17	24	0.0309
mmu-miR-129-5p	mmu_circ_0009303|chr2:126656932-126663171-|ENSMUST00000103224|Trpm7	target from/to=[205,225]	-20.3	CCATTCCCAGACTGGAAGAAC	CTTTTTGCGGTCTGGGCTTGC	21	.((..(((((((((.(((((.	.))))).)))))))))..)).	16	21	0.0322
mmu-miR-138-5p	mmu_circ_0009885|chr2:3413835-3420057-|ENSMUST00000027961|Hspa14	target from/to=[426,449]	-20.3	GGGTCCTTTCCACAAACACCAGTG	AGCTGGTGTTGTGAATCAGGCCG	23	.((.(((...(((((.(((((((.	.))))))))))))....))))).	17	24	0.000901
mmu-miR-134-5p	mmu_circ_0005351|chr14:64483052-64511670+|ENSMUST00000022528|Pinx1	target from/to=[1155,1176]	-20.3	GCCTGGTGGTTGCTGAGTCACA	TGTGACTGGTTGACCAGAGGGG	22	.(((..(((((..(.(((((((	))))))).)..)))))..))).	16	22	0.112
mmu-miR-188-5p	mmu_circ_0011626|chr4:44146511-44165425-|ENSMUST00000102934|Rnf38	target from/to=[567,590]	-20.3	GCCTCCTCCAATGCTTCAGGCATG	CATCCCTTGCATGGTGGAGGG	21	.(((((.(((.(((...(((.(((	))).))).)))))).))))).	17	24	0.207
mmu-miR-185-5p	mmu_circ_0006208|chr16:33204757-33206088+|ENSMUST00000039733|Osbpl11	target from/to=[92,112]	-20.3	GCGGGGGCCGTGATCTCTCCC	TGGAGAGAAAGGCAGTTCCTGA	22	.(((((((.((..(((((((.	.)))))))...)).))))))).	16	21	0.0145
mmu-miR-34a-5p	mmu_circ_0000230|chr11:6211011-6217083+|NM_001252287|Ogdh	target from/to=[2813,2834]	-20.3	GGAGCCCCACCGGGCACTGCCT	TGGCAGTGTCTTAGCTGGTTGT	22	(.((((.....((((((((((.	.)))))))))).....)))).)	15	22	0.161
mmu-miR-34a-5p	mmu_circ_0000231|chr11:6213790-6217083+|NM_001252287|Ogdh	target from/to=[34,55]	-20.3	GGAGCCCCACCGGGCACTGCCT	TGGCAGTGTCTTAGCTGGTTGT	22	(.((((.....((((((((((.	.)))))))))).....)))).)	15	22	0.148
mmu-miR-129-5p	mmu_circ_0000345|chr12:3237284-3238112+|NR_015551|1700012B15Rik	target from/to=[195,213]	-20.3	GGAGGCCCTGCCCAGGAAG	CTTTTTGCGGTCTGGGCTTGC	21	(.((((((.((((((((((	))))))).)))..)))))).)	17	19	0.234
mmu-miR-129-5p	mmu_circ_0000846|chr18:12081868-12084873+|NM_001146287|Cables1	target from/to=[239,258]	-20.3	GGGAGCCTTGATGCAGGAAG	CTTTTTGCGGTCTGGGCTTGC	21	(.((((((.(((((((((((	)))))))).))).)))))).)	18	20	0.286
mmu-miR-34a-5p	mmu_circ_0001516|chr6:119870127-119871046+|NM_001166381|Rad52	target from/to=[158,180]	-20.3	AGAACCAGCCCAAACTTCTGCCA	TGGCAGTGTCTTAGCTGGTTGT	22	(.(((((((....((..((((((	)))))).))....))))))).)	16	23	0.0473
mmu-miR-138-5p	mmu_circ_0013375|chr6:39472654-39473758-|ENSMUST00000036877|Dennd2a	target from/to=[266,288]	-20.3	CGAGCCAGAGCCCAGCCCCAGCC	AGCTGGTGTTGTGAATCAGGCCG	23	((.(((.((..(((((.(((((.	.))))).)))).)..)).)))))	17	23	0.000382
mmu-miR-129-5p	mmu_circ_0000895|chr18:74129544-74130930-|NM_172632|Mapk4	target from/to=[336,355]	-20.3	GCTGCTCAGAGCACAGAGGG	CTTTTTGCGGTCTGGGCTTGC	21	((.(((((((.(.(((((((	))))))).).)))))))..))	17	20	0.0355
mmu-miR-22-3p	mmu_circ_0000909|chr18:83124915-83126841+|None|None	target from/to=[1363,1385]	-20.3	ACAGCTATCAGGCCTGGCAGCTA	AAGCTGCCAGTTGAAGAACTGT	22	((((...((((..(((((((((.	.)))))))))))))....))))	17	23	0.283
mmu-miR-185-5p	mmu_circ_0001333|chr5:33162514-33178337-|NM_194340|C330019G07Rik	target from/to=[4853,4873]	-20.3	TCAGCACACTGCTGCTCTCTG	TGGAGAGAAAGGCAGTTCCTGA	22	((((...((((((.((((((.	.))))))...))))))..))))	16	21	0.0015
mmu-miR-34a-5p	mmu_circ_0000713|chr16:94605518-94614781+|None|None	target from/to=[1926,1945]	-20.3	GCAGTTAGCAGACAGTGCTT	TGGCAGTGTCTTAGCTGGTTGT	22	((((..((((((((.((((.	.)))).)))))..)))..))))	16	20	0.0328
mmu-miR-34a-5p	mmu_circ_0000714|chr16:94605518-94624975+|None|None	target from/to=[1926,1945]	-20.3	GCAGTTAGCAGACAGTGCTT	TGGCAGTGTCTTAGCTGGTTGT	22	((((..((((((((.((((.	.)))).)))))..)))..))))	16	20	0.0328
mmu-miR-129-5p	mmu_circ_0015796|chr9:65221556-65225690+|ENSMUST00000147185|Gm514	target from/to=[363,382]	-20.3	GCAAGACCGGATCAAGGAGG	CTTTTTGCGGTCTGGGCTTGC	21	(((((.(((((((.((((((	))))))..))))))).)))))	18	20	0.0428
mmu-miR-146a-5p	mmu_circ_0005351|chr14:64483052-64511670+|ENSMUST00000022528|Pinx1	target from/to=[4625,4647]	-20.3	GGCCCGTGAGCCTTCAGTCCTTA	TGAGAACTGAATTCCATGGGTT	22	((((((((.(..((((((.((((	)))).))))))..)))))))))	19	23	0.357
mmu-miR-34a-5p	mmu_circ_0000319|chr11:98124783-98129172+|None|None	target from/to=[1766,1788]	-20.2	TCTACCACACGAGGGCACTGCTG	TGGCAGTGTCTTAGCTGGTTGT	22	...((((....(((((((((((.	.)))))))))))...))))...	15	23	0.156
mmu-miR-34a-5p	mmu_circ_0014151|chr7:35138408-35156203-|ENSMUST00000085585|Lsm14a	target from/to=[366,387]	-20.2	TGTACCAGCCAGGCCTTTGCCA	TGGCAGTGTCTTAGCTGGTTGT	22	...((((((.((((..((((((	)))))).))))..))))))...	16	22	0.212
mmu-miR-132-3p	mmu_circ_0001123|chr3:51103704-51129957-|NM_023502|Elf2	target from/to=[1948,1970]	-20.2	TTACAGATGGTTGTGAGCTGTTA	TAACAGTCTACAGCCATGGTCG	22	..((..(((((((((..((((((	))))))..))))))))).))..	17	23	0.282
mmu-miR-138-5p	mmu_circ_0004071|chr12:5568409-5587830+|None|None	target from/to=[3661,3680]	-20.2	TAGTCTGGGCCAGCCCAGCT	AGCTGGTGTTGTGAATCAGGCCG	23	..((((((..((((((((((	)))))).))))....))))))..	16	20	0.0451
mmu-miR-34a-5p	mmu_circ_0005351|chr14:64483052-64511670+|ENSMUST00000022528|Pinx1	target from/to=[10151,10172]	-20.2	TTGGCCAGCACAGTCATGGCCA	TGGCAGTGTCTTAGCTGGTTGT	22	..(((((((..((.(((.((((	)))).))).))..)))))))..	16	22	0.0106
mmu-miR-134-5p	mmu_circ_0012369|chr5:151406751-151411015-|ENSMUST00000164332|N4bp2l2	target from/to=[2418,2439]	-20.2	GTCCTCTGGAAGAGCAGCCATT	TGTGACTGGTTGACCAGAGGGG	22	.((((((((..((.(((.(((.	.))).))).))..)))))))).	16	22	0.0251
mmu-miR-125a-5p	mmu_circ_0001123|chr3:51103704-51129957-|NM_023502|Elf2	target from/to=[5246,5267]	-20.2	TCTTGGCTCCCGGGCTCAGGGG	TCCCTGAGACCCTTTAACCTGTGA	24	((..((.....(((((((((((	)))))))).))).....))...))	15	22	0.0415
mmu-miR-138-5p	mmu_circ_0015111|chr8:93925705-93933740+|ENSMUST00000128081|Fto	target from/to=[470,493]	-20.2	TGGCAGAGTTCCCCAGGGCCGGCG	AGCTGGTGTTGTGAATCAGGCCG	23	((((...((((..(((.((((((.	.)))))).))).))))...))))	17	24	0.0417
mmu-miR-125b-5p	mmu_circ_0005285|chr14:55563114-55590557-|ENSMUST00000081857|Myh6	target from/to=[2527,2551]	-20.1	CGGGAGGTGGGGGGAGTCTGGGGGG	TCCCTGAGACCCTAACTTGTGA	22	....((((...(((.((((.(((((	))))).))))))).))))....	16	25	0.208
mmu-miR-129-5p	mmu_circ_0011386|chr4:142721612-142732137-|ENSMUST00000105778|Prdm2	target from/to=[4340,4361]	-20.1	GACTGCCCTGGCCAGCAAGAAA	CTTTTTGCGGTCTGGGCTTGC	21	....((((.((((.(((((((.	.))))))))))).))))....	15	22	0.0666
mmu-miR-138-5p	mmu_circ_0012755|chr5:72015093-72033565-|ENSMUST00000031121|Gabra4	target from/to=[18,42]	-20.1	AAAACTGATATATATGTCACCAGCT	AGCTGGTGTTGTGAATCAGGCCG	23	....(((((.((((...((((((((	)))))))).)))).)))))....	17	25	0.35
mmu-miR-185-5p	mmu_circ_0000635|chr15:88641726-88642589-|NM_001142357|Alg12	target from/to=[150,171]	-20.1	CTGGGCTGCAGCCTTCTCTTCA	TGGAGAGAAAGGCAGTTCCTGA	22	...((..((.((((((((((((	))))))).))))).)).))...	16	22	0.146
mmu-miR-138-5p	mmu_circ_0000720|chr16:97260504-97278372-|None|None	target from/to=[4432,4457]	-20.1	GGGCCCTGGATGAGCAAGAACCAGCC	AGCTGGTGTTGTGAATCAGGCCG	23	..(((...(((..((((..((((((.	.)))))).))))..))).)))..	16	26	0.269
mmu-miR-135a-5p	mmu_circ_0005351|chr14:64483052-64511670+|ENSMUST00000022528|Pinx1	target from/to=[5710,5734]	-20.1	GAATGTGGGGGTGGAATTGGCCATG	TATGGCTTTTTATTCCTATGTGA	23	..((((((((((((((..(((((((	)))))))))))))))))))))..	21	25	0.164
mmu-miR-138-5p	mmu_circ_0000919|chr19:4784723-4794009-|NM_009032|Rbm4	target from/to=[1192,1216]	-20.1	AGGAGCTGCAGCAGCAGCAGCAGCT	AGCTGGTGTTGTGAATCAGGCCG	23	.((..(((.....((((((.(((((	))))).))))))....))).)).	16	25	0.00235
mmu-miR-138-5p	mmu_circ_0000921|chr19:4787360-4794009-|NM_009032|Rbm4	target from/to=[1192,1216]	-20.1	AGGAGCTGCAGCAGCAGCAGCAGCT	AGCTGGTGTTGTGAATCAGGCCG	23	.((..(((.....((((((.(((((	))))).))))))....))).)).	16	25	0.0023
mmu-miR-223-3p	mmu_circ_0000465|chr13:55335255-55349438+|NM_008739|Nsd1	target from/to=[688,711]	-20.1	GGGGGTGTATCTGATAAACAGGCT	TGTCAGTTTGTCAAATACCCCA	22	.(((((((...((((((((.(((.	.))).)))))))).))))))).	18	24	0.127
mmu-miR-185-5p	mmu_circ_0004071|chr12:5568409-5587830+|None|None	target from/to=[15505,15523]	-20.1	CCAGGAGTGCTGCTTTCCT	TGGAGAGAAAGGCAGTTCCTGA	22	.((((((((((.((((((.	.))))))...)))).)))))).	16	19	0.109
mmu-miR-129-5p	mmu_circ_0002977|chr11:30955457-30961586+|ENSMUST00000137306|Asb3	target from/to=[553,574]	-20.1	GCTATAGCCCAGATGCACAAAT	CTTTTTGCGGTCTGGGCTTGC	21	((...((((((((((((.(((.	.))).))).))))))))).))	17	22	0.101
mmu-miR-9-5p	mmu_circ_0004187|chr12:75330201-75339357+|ENSMUST00000065968|Syt16	target from/to=[520,541]	-20.1	TCACCAAGCTGGAGCCCAGAGA	TCTTTGGTTATCTAGCTGTATGA	23	(((...(((((((..(((((((	)))))))...)))))))...)))	17	22	0.13
mmu-miR-9-5p	mmu_circ_0001331|chr5:32780438-32793562+|NM_172707|Ppp1cb	target from/to=[902,924]	-20.1	TCGAACAGCTAATCCACCGAAGA	TCTTTGGTTATCTAGCTGTATGA	23	(((.(((((((....((((((((	))))))))....))))))).)))	18	23	0.105
mmu-miR-183-5p	mmu_circ_0002398|chr10:73944781-73967553+|ENSMUST00000105423|Pcdh15	target from/to=[298,321]	-20.1	GGTGTCATTTCTGCTGCTGCCATT	TATGGCACTGGTAGAATTCACT	22	((((....(((((((..((((((.	.))))))..)))))))..))))	17	24	0.259
mmu-miR-134-5p	mmu_circ_0005285|chr14:55563114-55590557-|ENSMUST00000081857|Myh6	target from/to=[4988,5008]	-20.1	CCCTGCTGTCCTCCTGTCACC	TGTGACTGGTTGACCAGAGGGG	22	((((.(((((..((.(((((.	.))))).))..)).))).))))	16	21	0.0259
mmu-miR-124-3p	mmu_circ_0000735|chr17:26876487-26880076+|NM_029870|A930001N09Rik	target from/to=[850,869]	-20.1	GGCACTCCTGCTTTGCCTTT	TAAGGCACGCGGTGAATGCC	20	((((.((((((..((((((.	.)))))).)))).)).))))	16	20	0.164
mmu-miR-124-3p	mmu_circ_0006628|chr17:26873733-26880076+|ENSMUST00000062519|A930001N09Rik	target from/to=[1045,1064]	-20.1	GGCACTCCTGCTTTGCCTTT	TAAGGCACGCGGTGAATGCC	20	((((.((((((..((((((.	.)))))).)))).)).))))	16	20	0.164
mmu-miR-134-5p	mmu_circ_0000017|chr1:22336373-22384029-|NM_001012623|Rims1	target from/to=[6756,6775]	-20.1	CCTCTCAGCGGGCAGTCATG	TGTGACTGGTTGACCAGAGGGG	22	((((((..(((.(((((((.	.))))))).)))....))))))	16	20	0.149
mmu-miR-34a-5p	mmu_circ_0010598|chr3:25332801-25338999-|ENSMUST00000075054|Nlgn1	target from/to=[1293,1314]	-20.1	ACATCAGCCTTTCCCACTGCCA	TGGCAGTGTCTTAGCTGGTTGT	22	((((((((......((((((((	)))))))).....))))).)))	16	22	0.0222
mmu-miR-34a-5p	mmu_circ_0008242|chr1:145514754-145524985-|ENSMUST00000018337|Cdc73	target from/to=[289,311]	-20.1	ACGGCCAGCTCCAAATGCAGCCC	TGGCAGTGTCTTAGCTGGTTGT	22	((((((((((....((((.(((.	.))).))))...))))))))))	17	23	0.155
mmu-miR-129-5p	mmu_circ_0000153|chr10:24940416-25009536-|NM_018747|Akap7	target from/to=[572,592]	-20	GATAGCAGAGACTGCGAAAAG	CTTTTTGCGGTCTGGGCTTGC	21	....((..(((((((((((((	)))))))))))))..))....	15	21	0.124
mmu-miR-185-5p	mmu_circ_0000573|chr15:5272243-5283050+|None|None	target from/to=[10176,10197]	-20	TATGGTGCTGCAAATCTCTTCA	TGGAGAGAAAGGCAGTTCCTGA	22	...((.(((((...((((((((	))))))))...))))).))...	15	22	0.00245
mmu-miR-9-5p	mmu_circ_0001123|chr3:51103704-51129957-|NM_023502|Elf2	target from/to=[5540,5562]	-20	AACTGCAGCCCAGTGACCAAAGG	TCTTTGGTTATCTAGCTGTATGA	23	...((((((...(((((((((((	)))))))))))...))))))...	17	23	0.0272
mmu-miR-128-3p	mmu_circ_0010139|chr2:69815775-69826953+|ENSMUST00000112251|Ubr3	target from/to=[143,165]	-20	TCTGAGGCCGTGTATGACTGTGT	TCACAGTGAACCGGTCTCTTT	21	...(((((((.((.(.((((((.	.)))))).))))))))))...	16	23	0.257
mmu-miR-129-5p	mmu_circ_0000811|chr17:71110414-71136549+|NM_027712|Dlgap1	target from/to=[80,101]	-20	CACAGCCCAGAGTAGCACAGAG	CTTTTTGCGGTCTGGGCTTGC	21	...((((((((...(((.((((	)))).)))..))))))))...	15	22	0.0217
mmu-miR-129-5p	mmu_circ_0001368|chr5:100904707-100914874-|NM_172714|Lin54	target from/to=[533,555]	-20	TACAGCTCAGGCCCAGCCAGGAG	CTTTTTGCGGTCTGGGCTTGC	21	...((((((((((..((.(((((	))))).))))))))))))...	17	23	0.079
mmu-miR-34a-5p	mmu_circ_0005487|chr14:87856840-87911577+|ENSMUST00000022596|Tdrd3	target from/to=[1765,1784]	-20	TAAGTCAGCAGGACCTGTCA	TGGCAGTGTCTTAGCTGGTTGT	22	..(..(((((((((((((((	)))))).))))).))))..)..	16	20	0.00739
mmu-miR-134-5p	mmu_circ_0000835|chr17:91100083-91103707-|None|None	target from/to=[2704,2726]	-20	GACCGCAGGCTCAGCCAGTCTCT	TGTGACTGGTTGACCAGAGGGG	22	..((...((.((((((((((.(.	.).))))))))))))...))..	15	23	0.0822
mmu-miR-34a-5p	mmu_circ_0001431|chr5:148262228-148266764+|NM_028291|Pan3	target from/to=[148,171]	-20	CAAGCCTTCTAAATGACAGTGCCA	TGGCAGTGTCTTAGCTGGTTGT	22	..((((..((((..((((.(((((	))))).))))))))..))))..	17	24	0.185
mmu-miR-134-5p	mmu_circ_0006703|chr17:33518143-33519531-|ENSMUST00000167107|Zfp101	target from/to=[484,506]	-20	AGCCTTTGTTAATTCCAGTCACC	TGTGACTGGTTGACCAGAGGGG	22	..((((((((((..((((((((.	.)))))))))))).))))))..	18	23	0.118
mmu-miR-138-5p	mmu_circ_0000720|chr16:97260504-97278372-|None|None	target from/to=[378,401]	-20	GGGTGTGGGGGAACCTCATCAGCT	AGCTGGTGTTGTGAATCAGGCCG	23	.(((.(((....((..((((((((	))))))))..))...))).))).	16	24	0.235
mmu-miR-138-5p	mmu_circ_0003553|chr11:93886230-93909872+|ENSMUST00000132079|Spag9	target from/to=[5945,5966]	-20	AGGCCAGAATAGGACATCAGTT	AGCTGGTGTTGTGAATCAGGCCG	23	.((((.((.((.((((((((((	)))))))))).))..)).)))).	18	22	0.186
mmu-miR-185-5p	mmu_circ_0000884|chr18:65798403-65816286+|NM_207255|Zfp532	target from/to=[14967,14988]	-20	TCTCTGTCTGTCTCTCTCTCCC	TGGAGAGAAAGGCAGTTCCTGA	22	((.....((((((.(((((((.	.))))))).)))))).....))	15	22	0.00547
mmu-miR-185-5p	mmu_circ_0000886|chr18:65803846-65816286+|NM_207255|Zfp532	target from/to=[9524,9545]	-20	TCTCTGTCTGTCTCTCTCTCCC	TGGAGAGAAAGGCAGTTCCTGA	22	((.....((((((.(((((((.	.))))))).)))))).....))	15	22	0.00547
mmu-miR-185-5p	mmu_circ_0000887|chr18:65811213-65816286+|NM_207255|Zfp532	target from/to=[2157,2178]	-20	TCTCTGTCTGTCTCTCTCTCCC	TGGAGAGAAAGGCAGTTCCTGA	22	((.....((((((.(((((((.	.))))))).)))))).....))	15	22	0.00545
mmu-miR-185-5p	mmu_circ_0001839|chr9:106888324-106909210-|NM_153413|Dock3	target from/to=[528,550]	-20	TCTTTGGCTTTGCGTTCTCTCCG	TGGAGAGAAAGGCAGTTCCTGA	22	((...((..((((.(((((((((	)))))))))..))))..)).))	17	23	0.307
mmu-miR-185-5p	mmu_circ_0015227|chr9:106867037-106909210-|ENSMUST00000044532|Dock3	target from/to=[528,550]	-20	TCTTTGGCTTTGCGTTCTCTCCG	TGGAGAGAAAGGCAGTTCCTGA	22	((...((..((((.(((((((((	)))))))))..))))..)).))	17	23	0.309
mmu-miR-185-5p	mmu_circ_0015230|chr9:106888324-106899349-|ENSMUST00000044532|Dock3	target from/to=[313,335]	-20	TCTTTGGCTTTGCGTTCTCTCCG	TGGAGAGAAAGGCAGTTCCTGA	22	((...((..((((.(((((((((	)))))))))..))))..)).))	17	23	0.305
mmu-miR-188-5p	mmu_circ_0001454|chr6:31116475-31131149-|None|None	target from/to=[3564,3582]	-20	CCCAACCCAGGGAGGGATA	CATCCCTTGCATGGTGGAGGG	21	(((..(((((.(((((((.	.))))))).).))).)..)))	15	19	0.208
mmu-miR-181c-5p	mmu_circ_0000884|chr18:65798403-65816286+|NM_207255|Zfp532	target from/to=[11855,11875]	-20	GCTGCACACAGGGGGAGTGTT	AACATTCAACCTGTCGGTGAGT	22	(((.((((((((..(((((((	)))))))..)))))..))))))	18	21	0.112
mmu-miR-181c-5p	mmu_circ_0000886|chr18:65803846-65816286+|NM_207255|Zfp532	target from/to=[6412,6432]	-20	GCTGCACACAGGGGGAGTGTT	AACATTCAACCTGTCGGTGAGT	22	(((.((((((((..(((((((	)))))))..)))))..))))))	18	21	0.112
mmu-miR-129-5p	mmu_circ_0000250|chr11:29605534-29608770+|NM_194051|Rtn4	target from/to=[1482,1504]	-20	GCAGCTGCTCAGGAAGCAGAAGC	CTTTTTGCGGTCTGGGCTTGC	21	((((..(((((((..(((((((.	.)))))))..)))))))))))	18	23	0.0417
mmu-miR-34a-5p	mmu_circ_0000301|chr11:84006580-84009189+|NM_133360|Acaca	target from/to=[197,219]	-20	ACAACGGTGGTGACCCACTGCCT	TGGCAGTGTCTTAGCTGGTTGT	22	(((((.(.(.(((..(((((((.	.)))))))..))).)).)))))	17	23	0.0326
mmu-miR-129-5p	mmu_circ_0004450|chr13:110530594-110562888+|ENSMUST00000122041|Pde4d	target from/to=[283,307]	-20	GCAAGACCGAGCACCCAGCAAAAGA	CTTTTTGCGGTCTGGGCTTGC	21	(((((.((.((.(((..(((((((.	.)))))))))))).)))))))	19	25	0.0129
mmu-miR-129-5p	mmu_circ_0001711|chr8:89384324-89386009-|NM_030563|N4bp1	target from/to=[20,39]	-20	GCGAGCCGGAGCTGGAGGAG	CTTTTTGCGGTCTGGGCTTGC	21	(((((((.(..(((((((((	)))))).)))..).)))))))	17	20	0.359
mmu-miR-129-5p	mmu_circ_0001123|chr3:51103704-51129957-|NM_023502|Elf2	target from/to=[5544,5563]	-20	GCAGCCCAGTGACCAAAGGG	CTTTTTGCGGTCTGGGCTTGC	21	(((((((((...((((((((	))))))).)..)))))).)))	17	20	0.0272
mmu-miR-129-5p	mmu_circ_0004245|chr12:83458219-83473529+|ENSMUST00000110321|Sipa1l1	target from/to=[360,381]	-20	GCAGGCCAGAGCACGGAGGAGG	CTTTTTGCGGTCTGGGCTTGC	21	((((((((((.(.((.((((((	)))))).)))))).)))))))	19	22	0.153
mmu-miR-26a-5p	mmu_circ_0001636|chr7:140139726-140142118+|NM_207302|Zranb1	target from/to=[645,663]	-20	AGCCTCCTGGGTGCTAGGA	TTCAAGTAATCCAGGATAGGCT	22	(((((((((((((((.(((	))).))).))))))))..))))	18	19	0.0481
mmu-miR-212-5p	mmu_circ_0014781|chr8:33611752-33619208-|None|None	target from/to=[240,262]	-19.9	TACAAGCTTTCGGGGGCGGGGGT	ACCTTGGCTCTAGACTGCTTACT	23	...((((..((.(((((.(((((	))))).))))).))..))))...	16	23	0.178
mmu-miR-138-5p	mmu_circ_0000964|chr19:57453038-57453665+|NM_145505|Fam160b1	target from/to=[369,391]	-19.9	GTGCCTTGCTCAGAGCACCTGCC	AGCTGGTGTTGTGAATCAGGCCG	23	..((((.(.(((.((((((.((.	.)).)))))).))).).))))..	16	23	0.0187
mmu-miR-132-5p	mmu_circ_0013863|chr7:13074918-13075393+|ENSMUST00000098822|Zfp606	target from/to=[165,188]	-19.9	GGAACAAGGAGAAGAGCCATGGTC	AACCGTGGCTTTCGATTGTTAC	22	..(((((...((.((((((((((.	.))))))))))))..)))))..	17	24	0.124
mmu-miR-185-5p	mmu_circ_0000720|chr16:97260504-97278372-|None|None	target from/to=[14881,14904]	-19.9	TTGGGAAATGACCTCAGCTCTCCT	TGGAGAGAAAGGCAGTTCCTGA	22	..(((((.((.(((...((((((.	.))))))..))))).)))))..	16	24	0.371
mmu-miR-9-5p	mmu_circ_0008909|chr1:66808621-66854178-|ENSMUST00000042389|1110028C15Rik	target from/to=[6413,6437]	-19.9	GTGTACAGCTGCAGAAATCCAAAGA	TCTTTGGTTATCTAGCTGTATGA	23	..((((((((..(((...(((((((	)))))))...)))))))))))..	18	25	0.0276
mmu-miR-138-5p	mmu_circ_0002343|chr10:62295641-62303126-|ENSMUST00000174189|Tet1	target from/to=[1759,1782]	-19.9	GGGCAGACATTTGCAGAGCCGGCA	AGCTGGTGTTGTGAATCAGGCCG	23	.(((....(((..(((.((((((.	.)))))).)))..)))...))).	15	24	0.0461
mmu-miR-185-5p	mmu_circ_0001387|chr5:111182822-111185785-|NM_029337|Ep400	target from/to=[1754,1779]	-19.9	CCAGTGAAGCTTAGCTCTTCTCTCCT	TGGAGAGAAAGGCAGTTCCTGA	22	.(((.(((.((..((..((((((((.	.))))))))..)))))))))).	18	26	0.11
mmu-miR-125a-5p	mmu_circ_0001702|chr8:85525664-85530311+|NM_177378|Rnf150	target from/to=[206,227]	-19.9	GCACAGGATAGGAATTGGGGGA	TCCCTGAGACCCTTTAACCTGTGA	24	.((((((..(((..((.(((((	))))).))..)))....)))))).	16	22	0.121
mmu-miR-185-5p	mmu_circ_0001863|chr9:122765816-122766279-|NM_173364|Zfp445	target from/to=[56,76]	-19.9	CCAGGAAGCTTTGACTTTCCA	TGGAGAGAAAGGCAGTTCCTGA	22	.(((((((((((..(((((((	))))))).)))))..)))))).	18	21	0.0994
mmu-miR-34a-5p	mmu_circ_0000131|chr1:192668365-192723450-|NM_178775|Rps6kc1	target from/to=[167,190]	-19.9	AGGACCTGCTGCAGTTCTCTGCCA	TGGCAGTGTCTTAGCTGGTTGT	22	(.((((.((((.((..(.((((((	)))))).).)))))).)))).)	18	24	0.0468
mmu-miR-34a-5p	mmu_circ_0000132|chr1:192695470-192723450-|NM_178775|Rps6kc1	target from/to=[167,190]	-19.9	AGGACCTGCTGCAGTTCTCTGCCA	TGGCAGTGTCTTAGCTGGTTGT	22	(.((((.((((.((..(.((((((	)))))).).)))))).)))).)	18	24	0.0459
mmu-miR-34a-5p	mmu_circ_0000133|chr1:192709212-192723450-|NM_178775|Rps6kc1	target from/to=[167,190]	-19.9	AGGACCTGCTGCAGTTCTCTGCCA	TGGCAGTGTCTTAGCTGGTTGT	22	(.((((.((((.((..(.((((((	)))))).).)))))).)))).)	18	24	0.044
mmu-miR-34a-5p	mmu_circ_0008560|chr1:192657884-192723450-|ENSMUST00000159367|Rps6kc1	target from/to=[167,190]	-19.9	AGGACCTGCTGCAGTTCTCTGCCA	TGGCAGTGTCTTAGCTGGTTGT	22	(.((((.((((.((..(.((((((	)))))).).)))))).)))).)	18	24	0.0468
mmu-miR-34a-5p	mmu_circ_0008562|chr1:192695470-192712643-|ENSMUST00000159367|Rps6kc1	target from/to=[46,69]	-19.9	AGGACCTGCTGCAGTTCTCTGCCA	TGGCAGTGTCTTAGCTGGTTGT	22	(.((((.((((.((..(.((((((	)))))).).)))))).)))).)	18	24	0.0459
mmu-miR-129-5p	mmu_circ_0005962|chr15:89373530-89380313+|ENSMUST00000109309|Shank3	target from/to=[898,923]	-19.9	GCCCTAGCCCTGGCCCAGTCAAGGAG	CTTTTTGCGGTCTGGGCTTGC	21	((...(((((.((((..(.(((((((	)))))))))))).))))).))	19	26	0.378
mmu-miR-34a-5p	mmu_circ_0012593|chr5:36179596-36184050+|ENSMUST00000114206|Ablim2	target from/to=[220,241]	-19.9	ACCTCCAGCCCCAGCTCTGCCG	TGGCAGTGTCTTAGCTGGTTGT	22	((..(((((....((.((((((	)))))).))....)))))..))	15	22	0.00122
mmu-miR-34a-5p	mmu_circ_0012594|chr5:36183929-36192218+|ENSMUST00000114206|Ablim2	target from/to=[37,58]	-19.9	ACCTCCAGCCCCAGCTCTGCCG	TGGCAGTGTCTTAGCTGGTTGT	22	((..(((((....((.((((((	)))))).))....)))))..))	15	22	0.00122
mmu-miR-138-5p	mmu_circ_0001842|chr9:108430919-108436949+|NM_001114119|Qrich1	target from/to=[724,745]	-19.9	CGGAGGGTTGGCACAGCCAGTG	AGCTGGTGTTGTGAATCAGGCCG	23	(((..((((.(((..((((((.	.))))))..))).))))...)))	16	22	0.0518
mmu-miR-138-5p	mmu_circ_0001843|chr9:108435917-108436949+|NM_001114119|Qrich1	target from/to=[394,415]	-19.9	CGGAGGGTTGGCACAGCCAGTG	AGCTGGTGTTGTGAATCAGGCCG	23	(((..((((.(((..((((((.	.))))))..))).))))...)))	16	22	0.0516
mmu-miR-134-5p	mmu_circ_0000715|chr16:94624920-94633730+|None|None	target from/to=[7930,7950]	-19.9	TCTGTCTCTCAGCCAGTCTCT	TGTGACTGGTTGACCAGAGGGG	22	(((.(((.((((((((((.(.	.).))))))))))..))).)))	17	21	0.195
mmu-miR-185-5p	mmu_circ_0005645|chr15:39283769-39349417+|ENSMUST00000167407|Rims2	target from/to=[6653,6674]	-19.9	TCAGCTTCCTGCTCCCTCTCCA	TGGAGAGAAAGGCAGTTCCTGA	22	((((....(((((..(((((((	)))))))...)))))...))))	16	22	0.000318
mmu-miR-183-5p	mmu_circ_0004296|chr12:87198329-87220425+|ENSMUST00000110219|Ttll5	target from/to=[376,395]	-19.9	AGTGGAGCATGAGTGCCATG	TATGGCACTGGTAGAATTCACT	22	((((((..((.(((((((((	))))))))).))....))))))	17	20	0.305
mmu-miR-26a-5p	mmu_circ_0006776|chr17:45698950-45699349+|ENSMUST00000024742|Nfkbie	target from/to=[244,265]	-19.9	GGCCTGGATGGAGATTCTTGAA	TTCAAGTAATCCAGGATAGGCT	22	((((((..((((....((((((	))))))...))))...))))))	16	22	0.277
mmu-miR-188-5p	mmu_circ_0000884|chr18:65798403-65816286+|NM_207255|Zfp532	target from/to=[7026,7047]	-19.9	TCCTCTTCCAGGGACAGGGATT	CATCCCTTGCATGGTGGAGGG	21	((((((.(((..(..((((((.	.))))))..).))).))))))	16	22	0.334
mmu-miR-188-5p	mmu_circ_0000886|chr18:65803846-65816286+|NM_207255|Zfp532	target from/to=[1583,1604]	-19.9	TCCTCTTCCAGGGACAGGGATT	CATCCCTTGCATGGTGGAGGG	21	((((((.(((..(..((((((.	.))))))..).))).))))))	16	22	0.334
mmu-miR-129-5p	mmu_circ_0005962|chr15:89373530-89380313+|ENSMUST00000109309|Shank3	target from/to=[1537,1557]	-19.9	GCAGGCTGGGGGCTGAAGAGG	CTTTTTGCGGTCTGGGCTTGC	21	(((((((.(((.(((((((((	)))))).)))))).)))))))	19	21	0.146
mmu-miR-96-5p	mmu_circ_0001333|chr5:33162514-33178337-|NM_194340|C330019G07Rik	target from/to=[4955,4976]	-19.9	AGCAGAAAGAGGCTGAGCCAGA	TTTGGCACTAGCACATTTTTGCT	23	((((((((...((((.((((((	))))))..))))...))))))))	18	22	0.0165
mmu-miR-34a-5p	mmu_circ_0008017|chr19:7168910-7180492-|ENSMUST00000113383|Flrt1	target from/to=[2133,2154]	-19.9	GCAGCCGCCAAGACCACAGTCA	TGGCAGTGTCTTAGCTGGTTGT	22	((((((((.(((((.((.((((	)))).))))))).)).))))))	19	22	0.0989
mmu-miR-134-5p	mmu_circ_0000884|chr18:65798403-65816286+|NM_207255|Zfp532	target from/to=[9647,9668]	-19.9	CCTTTCTGGAAGCACACTCATA	TGTGACTGGTTGACCAGAGGGG	22	(((((((((.(((.((.(((((	))))).)))))..)))))))))	19	22	0.00659
mmu-miR-134-5p	mmu_circ_0000886|chr18:65803846-65816286+|NM_207255|Zfp532	target from/to=[4204,4225]	-19.9	CCTTTCTGGAAGCACACTCATA	TGTGACTGGTTGACCAGAGGGG	22	(((((((((.(((.((.(((((	))))).)))))..)))))))))	19	22	0.00659
mmu-miR-212-5p	mmu_circ_0001052|chr2:104310905-104312004-|NM_010434|Hipk3	target from/to=[725,744]	-19.9	AGTGAGCATCTTGGCAAGGC	ACCTTGGCTCTAGACTGCTTACT	23	(((((((((((.(.(((((.	.))))).)...))).))))))))	17	20	0.169
mmu-miR-129-5p	mmu_circ_0001343|chr5:37573319-37585543+|None|None	target from/to=[207,227]	-19.8	ATGTTTCCAGACCTCAAGGAG	CTTTTTGCGGTCTGGGCTTGC	21	.....((((((((.(((((((	))))))).)))))))).....	15	21	0.232
mmu-miR-34a-5p	mmu_circ_0001311|chr5:3747020-3772787-|NM_001003909|Ankib1	target from/to=[843,863]	-19.8	TTTACTGCTGAAGCACTGCTT	TGGCAGTGTCTTAGCTGGTTGT	22	...((((((((..(((((((.	.)))))))..))))).)))...	15	21	0.12
mmu-miR-34a-5p	mmu_circ_0004016|chr12:4968023-4985394+|ENSMUST00000045664|Atad2b	target from/to=[4917,4936]	-19.8	ATTGCCAGCTGCTGCTGTCA	TGGCAGTGTCTTAGCTGGTTGT	22	...((((((((.((((((((	))))))))...))))))))...	16	20	0.0159
mmu-miR-34a-5p	mmu_circ_0000432|chr13:17830750-17864791-|NM_001081058|Cdk13	target from/to=[229,251]	-19.8	TGAAGCAGCTGCCAAAGCTGCCA	TGGCAGTGTCTTAGCTGGTTGT	22	..((.((((((.....(((((((	)))))))....)))))).))..	15	23	0.132
mmu-miR-129-5p	mmu_circ_0000465|chr13:55335255-55349438+|NM_008739|Nsd1	target from/to=[1453,1475]	-19.8	GAAAGCCCAGCTGTTGCAGAAAC	CTTTTTGCGGTCTGGGCTTGC	21	..((((((((...(((((((((.	.))))))))).))))))))..	17	23	0.0298
mmu-miR-138-5p	mmu_circ_0008990|chr1:81188325-81188627+|ENSMUST00000123285|9430031J16Rik	target from/to=[16,38]	-19.8	GGGGCGAGGCCAGGACGCCAGTT	AGCTGGTGTTGTGAATCAGGCCG	23	.((.(((...((.(((((((((.	.))))))))).))..)).).)).	16	23	0.238
mmu-miR-185-5p	mmu_circ_0000715|chr16:94624920-94633730+|None|None	target from/to=[3315,3335]	-19.8	GTAGGCAGCTTTTTCTCTCCG	TGGAGAGAAAGGCAGTTCCTGA	22	.((((.(((((((((((((((	)))))))))))..)))))))).	19	21	0.201
mmu-miR-34a-5p	mmu_circ_0000884|chr18:65798403-65816286+|NM_207255|Zfp532	target from/to=[2651,2673]	-19.8	CCAGCCATGTCTGGATTCTGCTT	TGGCAGTGTCTTAGCTGGTTGT	22	.((((((.((..((((.(((((.	.))))).))))..)))))))).	17	23	0.294
mmu-miR-125b-5p	mmu_circ_0006522|chr16:9761483-9762076-|ENSMUST00000115835|Grin2a	target from/to=[356,376]	-19.8	TCCCCAGTTTGGTCTCCGGGA	TCCCTGAGACCCTAACTTGTGA	22	((.(.((((.((((((.((((	)))).))))))..)))).).))	17	21	0.0626
mmu-miR-129-5p	mmu_circ_0011386|chr4:142721612-142732137-|ENSMUST00000105778|Prdm2	target from/to=[158,177]	-19.8	GCCAGCCCTTCTGCCAGAGG	CTTTTTGCGGTCTGGGCTTGC	21	((.(((((..((((.(((((	))))).))))...))))).))	16	20	0.0861
mmu-miR-138-5p	mmu_circ_0006446|chr16:90950595-90969619-|ENSMUST00000121759|Synj1	target from/to=[489,513]	-19.8	CGGATGCTCTTCCACACCACCAGCC	AGCTGGTGTTGTGAATCAGGCCG	23	(((...((..(.((((.(((((((.	.))))))).)))).)..)).)))	17	25	0.0805
mmu-miR-185-5p	mmu_circ_0000822|chr17:81827521-81844933-|None|None	target from/to=[508,529]	-19.8	TCATGTGCTGCCAGTTTTTCCT	TGGAGAGAAAGGCAGTTCCTGA	22	(((.(.((((((..(((((((.	.)))))))..)))))).).)))	17	22	0.126
mmu-miR-185-5p	mmu_circ_0000830|chr17:86873656-86881589+|None|None	target from/to=[7012,7035]	-19.8	TTAGTTTGCTGACCTCACTCTCCT	TGGAGAGAAAGGCAGTTCCTGA	22	((((...((((.(((..((((((.	.))))))..)))))))..))))	17	24	0.0262
mmu-miR-129-5p	mmu_circ_0008998|chr1:82854930-82872025+|ENSMUST00000113444|Agfg1	target from/to=[140,160]	-19.8	GCAATTCCAGACTTCAGGGAT	CTTTTTGCGGTCTGGGCTTGC	21	((((..(((((((.((((((.	.)))))).)))))))..))))	17	21	0.114
mmu-miR-129-5p	mmu_circ_0009001|chr1:82854930-82892222+|ENSMUST00000113444|Agfg1	target from/to=[140,160]	-19.8	GCAATTCCAGACTTCAGGGAT	CTTTTTGCGGTCTGGGCTTGC	21	((((..(((((((.((((((.	.)))))).)))))))..))))	17	21	0.125
mmu-miR-134-5p	mmu_circ_0001368|chr5:100904707-100914874-|NM_172714|Lin54	target from/to=[516,536]	-19.8	CCCCAGGCTCAGAAAGTTACA	TGTGACTGGTTGACCAGAGGGG	22	((((.((.((((..(((((((	)))))))..))))))...))))	17	21	0.079
mmu-miR-34a-5p	mmu_circ_0002965|chr11:3040139-3053501-|ENSMUST00000081318|Sfi1	target from/to=[367,389]	-19.8	GCAGCAAGCCATGGCCATTGCCC	TGGCAGTGTCTTAGCTGGTTGT	22	(((((.(((...((.(((((((.	.))))))).))..))).)))))	17	23	0.0575
mmu-miR-129-5p	mmu_circ_0000573|chr15:5272243-5283050+|None|None	target from/to=[9547,9567]	-19.8	GTAAGCACTTTCTGCAAAGGG	CTTTTTGCGGTCTGGGCTTGC	21	((((((.((..((((((((((	))))))))))...))))))))	18	21	0.0242
mmu-miR-138-5p	mmu_circ_0001634|chr7:139951071-139971068-|NM_175268|Fam53b	target from/to=[16,37]	-19.8	TGGCCATTCCCAGAGGCCAGTC	AGCTGGTGTTGTGAATCAGGCCG	23	(((((((((.(((..((((((.	.)))))).))).))))..)))))	18	22	0.198
mmu-miR-22-3p	mmu_circ_0011626|chr4:44146511-44165425-|ENSMUST00000102934|Rnf38	target from/to=[789,809]	-19.8	ACATCTTCAAGTAGGCAGTTT	AAGCTGCCAGTTGAAGAACTGT	22	((((((((((.(.((((((((	))))))))).)))))))..)))	19	21	0.169
mmu-miR-138-5p	mmu_circ_0011819|chr4:86642416-86678195-|ENSMUST00000107157|Slc24a2	target from/to=[270,288]	-19.8	TGGCCGACCAACACCCGCA	AGCTGGTGTTGTGAATCAGGCCG	23	(((((((((((((((.((.	.)).))))))).)..)).)))))	17	19	0.0479
mmu-miR-185-5p	mmu_circ_0010113|chr2:68101291-68197091-|ENSMUST00000102715|Stk39	target from/to=[472,490]	-19.8	TCAGGAGCTCTTCTCTGCT	TGGAGAGAAAGGCAGTTCCTGA	22	((((((((((((((((.(.	.).)))))..)).)))))))))	17	19	0.141
mmu-miR-185-5p	mmu_circ_0000714|chr16:94605518-94624975+|None|None	target from/to=[13996,14018]	-19.7	GTCTTTATTGCCTATTCTCTTCA	TGGAGAGAAAGGCAGTTCCTGA	22	......(((((((.(((((((((	))))))))))))))))......	16	23	0.00484
mmu-miR-129-5p	mmu_circ_0016164|chrX:147834217-147892379+|ENSMUST00000125924|Fam120c	target from/to=[1123,1143]	-19.7	ACTTGCCCAAACCTCAAGAAG	CTTTTTGCGGTCTGGGCTTGC	21	....(((((.(((.(((((((	))))))).))).)))))....	15	21	0.0475
mmu-miR-125a-5p	mmu_circ_0000205|chr10:91537914-91599435-|NR_028262|Rmst	target from/to=[4313,4336]	-19.7	AAAGAGGCAAAAAGGGGGCGGGGG	TCCCTGAGACCCTTTAACCTGTGA	24	..(.(((...((((((..((((((	))))))...))))))..))).)..	16	24	0.0838
mmu-miR-138-5p	mmu_circ_0001216|chr4:68453858-68459958-|NM_019967|Dbc1	target from/to=[425,448]	-19.7	CCGCCACAATCCCAACCACCAGCT	AGCTGGTGTTGTGAATCAGGCCG	23	..(((....((.((((.(((((((	))))))))))).))....)))..	16	24	0.0376
mmu-miR-128-3p	mmu_circ_0010499|chr3:141519312-141543480-|ENSMUST00000029948|Bmpr1b	target from/to=[688,708]	-19.7	GTGGAGAAAAGGTGGCTGTGA	TCACAGTGAACCGGTCTCTTT	21	..(((((...(((.(((((((	)))))))..)))..)))))..	15	21	0.00925
mmu-miR-138-5p	mmu_circ_0001042|chr2:84910144-84912325+|NM_001081260|Tnks1bp1	target from/to=[10,31]	-19.7	TTGTCTGACTCGCTCGCCACCT	AGCTGGTGTTGTGAATCAGGCCG	23	..((((((.((((.(((((.((	)).)))))..)))).))))))..	17	22	0.115
mmu-miR-138-5p	mmu_circ_0010293|chr3:100382398-100460197-|ENSMUST00000008907|Man1a2	target from/to=[666,692]	-19.7	GGGGCTGGGCGTCTGCAGGCAGCAGCA	AGCTGGTGTTGTGAATCAGGCCG	23	.((.((((...((.((((.((.((((.	.)))).)))))))).)))).)).	18	27	0.103
mmu-miR-138-5p	mmu_circ_0011768|chr4:73926800-73961553+|ENSMUST00000030102|Kdm4c	target from/to=[382,405]	-19.7	AGGCTGTGATGCATTTCTCCGGCA	AGCTGGTGTTGTGAATCAGGCCG	23	.((((.((((.(((..(.(((((.	.))))).)..))).)))))))).	17	24	0.0893
mmu-miR-29a-3p	mmu_circ_0015796|chr9:65221556-65225690+|ENSMUST00000147185|Gm514	target from/to=[366,387]	-19.7	AGACCGGATCAAGGAGGTGCTG	TAGCACCATCTGAAATCGGTTA	22	.((((((....((..(((((((	)))))))..))....)))))).	15	22	0.0428
mmu-miR-185-5p	mmu_circ_0001516|chr6:119870127-119871046+|NM_001166381|Rad52	target from/to=[59,80]	-19.7	CCAGGAGAAAGTCGTCTTTCCA	TGGAGAGAAAGGCAGTTCCTGA	22	.((((((...(((.((((((((	))))))))..)))..)))))).	17	22	0.00828
mmu-miR-134-5p	mmu_circ_0003425|chr11:79360472-79364636+|ENSMUST00000071325|Nf1	target from/to=[453,471]	-19.7	GTCCCTGGAAACAGTCACA	TGTGACTGGTTGACCAGAGGGG	22	.(((((((...((((((((	)))))))).....)))).))).	15	19	0.00915
mmu-miR-129-5p	mmu_circ_0009842|chr2:32059528-32059844+|ENSMUST00000069817|Prrc2b	target from/to=[108,129]	-19.7	ACGAGCCCGAAAGCGCAGGGAA	CTTTTTGCGGTCTGGGCTTGC	21	.(((((((((...((((((((.	.)))))))).)).))))))).	17	22	0.0388
mmu-miR-129-5p	mmu_circ_0015078|chr8:88399532-88494896+|ENSMUST00000053771|Phkb	target from/to=[1109,1129]	-19.7	GCTTCATCAGACCACAGAAGG	CTTTTTGCGGTCTGGGCTTGC	21	((....(((((((.(((((((	))))))).)))))))....))	16	21	0.0851
mmu-miR-34a-5p	mmu_circ_0008828|chr1:59248732-59256035-|ENSMUST00000027178|Als2	target from/to=[399,418]	-19.7	GCTTCTTGCTAAGCCTGCCA	TGGCAGTGTCTTAGCTGGTTGT	22	((..((.(((((((((((((	)))))).).)))))).))..))	17	20	0.237
mmu-miR-129-5p	mmu_circ_0001343|chr5:37573319-37585543+|None|None	target from/to=[3211,3229]	-19.7	GCCAGCCCGGAGCTGAGGG	CTTTTTGCGGTCTGGGCTTGC	21	((.((((((((((.(((((	))))).))..)))))))).))	17	19	0.286
mmu-miR-34a-5p	mmu_circ_0000895|chr18:74129544-74130930-|NM_172632|Mapk4	target from/to=[952,971]	-19.7	ACGGACAGCAGGGCTTGCCG	TGGCAGTGTCTTAGCTGGTTGT	22	(((..(((((((((((((((	)))))).))))).))))..)))	18	20	0.159
mmu-miR-212-5p	mmu_circ_0001858|chr9:120362644-120374079+|NM_144557|Myrip	target from/to=[315,338]	-19.7	GGTGGCTGCAGCTGCAGCCCAGGT	ACCTTGGCTCTAGACTGCTTACT	23	((((...(((((((.((((.(((.	.))).)))).))).)))).))))	18	24	0.0333
mmu-miR-34a-5p	mmu_circ_0008017|chr19:7168910-7180492-|ENSMUST00000113383|Flrt1	target from/to=[1492,1511]	-19.7	GCAAGCAGCTCAAGCTGCTT	TGGCAGTGTCTTAGCTGGTTGT	22	((((.(((((...((((((.	.)))))).....))))).))))	15	20	0.324
mmu-miR-138-5p	mmu_circ_0009625|chr2:169709025-169711959+|ENSMUST00000109157|Tshz2	target from/to=[1990,2009]	-19.7	CGGCTAACCACACCCCGGCT	AGCTGGTGTTGTGAATCAGGCCG	23	(((((...((((.(((((((	)))))).).)))).....)))))	16	20	0.337
mmu-miR-129-5p	mmu_circ_0010789|chr3:75698756-75702054-|ENSMUST00000117242|Golim4	target from/to=[232,255]	-19.7	GCAGGATTCCAGGCTCTAGAAGAG	CTTTTTGCGGTCTGGGCTTGC	21	(((((...(((((((...((((((	))))))..))))))).)))))	18	24	0.018
mmu-miR-129-5p	mmu_circ_0001343|chr5:37573319-37585543+|None|None	target from/to=[3149,3174]	-19.7	GCAGGGCCTGAGGCCAGGTCAGGAGG	CTTTTTGCGGTCTGGGCTTGC	21	(((((.(((.(((((..(.(((((((	)))))))))))))))))))))	21	26	0.286
mmu-miR-129-5p	mmu_circ_0001733|chr8:126819257-126829568+|NM_139272|Galnt2	target from/to=[159,183]	-19.7	GCAGGACCCGTACGCACGCAACAAG	CTTTTTGCGGTCTGGGCTTGC	21	(((((.((((...((.(((((.(((	))).))))))).)))))))))	19	25	0.0224
mmu-miR-134-5p	mmu_circ_0003553|chr11:93886230-93909872+|ENSMUST00000132079|Spag9	target from/to=[735,758]	-19.7	CCCTTTAATGGTTCCTTAGTGGCA	TGTGACTGGTTGACCAGAGGGG	22	((((((..(((((..(((((.(((	))).)))))..)))))))))))	19	24	0.0891
mmu-miR-181c-5p	mmu_circ_0000919|chr19:4784723-4794009-|NM_009032|Rbm4	target from/to=[243,266]	-19.7	ACTTACCTGACTCCGGTGGGTGTC	AACATTCAACCTGTCGGTGAGT	22	(((((((.(((...(((((((((.	.)))))).))).))))))))))	19	24	0.272
mmu-miR-181c-5p	mmu_circ_0000921|chr19:4787360-4794009-|NM_009032|Rbm4	target from/to=[243,266]	-19.7	ACTTACCTGACTCCGGTGGGTGTC	AACATTCAACCTGTCGGTGAGT	22	(((((((.(((...(((((((((.	.)))))).))).))))))))))	19	24	0.27
mmu-miR-134-5p	mmu_circ_0000628|chr15:82655660-82687714-|NM_013836|Tcf20	target from/to=[4239,4263]	-19.6	TGAGGCTGGGGGAGACACAGTCACA	TGTGACTGGTTGACCAGAGGGG	22	.....((((....(((.((((((((	)))))))))))..)))).....	15	25	0.0469
mmu-miR-134-5p	mmu_circ_0000629|chr15:82681942-82687714-|NM_013836|Tcf20	target from/to=[4239,4263]	-19.6	TGAGGCTGGGGGAGACACAGTCACA	TGTGACTGGTTGACCAGAGGGG	22	.....((((....(((.((((((((	)))))))))))..)))).....	15	25	0.0469
mmu-miR-185-5p	mmu_circ_0001387|chr5:111182822-111185785-|NM_029337|Ep400	target from/to=[144,164]	-19.6	CCTGCAGCGCCTTTCGCTCCA	TGGAGAGAAAGGCAGTTCCTGA	22	.....((((((((((.(((((	))))).))))))).))).....	15	21	0.0163
mmu-miR-185-5p	mmu_circ_0001388|chr5:111184415-111185785-|NM_029337|Ep400	target from/to=[144,164]	-19.6	CCTGCAGCGCCTTTCGCTCCA	TGGAGAGAAAGGCAGTTCCTGA	22	.....((((((((((.(((((	))))).))))))).))).....	15	21	0.016
mmu-miR-188-5p	mmu_circ_0012871|chr5:9417984-9463034+|ENSMUST00000069538|9330182L06Rik	target from/to=[178,198]	-19.6	AATATCACCATCGAAGGGGTG	CATCCCTTGCATGGTGGAGGG	21	....(((((((..((((((((	))))))))..)))))))....	15	21	0.148
mmu-miR-188-5p	mmu_circ_0000612|chr15:73222188-73225174-|NM_001130409|Ptk2	target from/to=[1270,1290]	-19.6	AGGATCACCAGCCCAGGGATG	CATCCCTTGCATGGTGGAGGG	21	....((((((((..(((((((	))))))).)).))))))....	15	21	0.161
mmu-miR-138-5p	mmu_circ_0006522|chr16:9761483-9762076-|ENSMUST00000115835|Grin2a	target from/to=[523,544]	-19.6	ATTCCCGAGGCCAAGGCCAGCT	AGCTGGTGTTGTGAATCAGGCCG	23	...((.((..((((.(((((((	))))))).))).)..)).))...	15	22	0.132
mmu-miR-212-5p	mmu_circ_0002091|chr10:13775197-13786490+|ENSMUST00000015645|Hivep2	target from/to=[3509,3535]	-19.6	CAGAGGCAGTTCAAAGAAACCCAAGGT	ACCTTGGCTCTAGACTGCTTACT	23	...((((((((...(((...(((((((	))))))).))).))))))))...	18	27	0.149
mmu-miR-125a-5p	mmu_circ_0003553|chr11:93886230-93909872+|ENSMUST00000132079|Spag9	target from/to=[8050,8074]	-19.6	CAGCAAGCTAGAGGGCAGTTAGGGA	TCCCTGAGACCCTTTAACCTGTGA	24	..(((.(.(((((((...(((((((	)))))))..))))))).).)))..	18	25	0.254
mmu-miR-34a-5p	mmu_circ_0001123|chr3:51103704-51129957-|NM_023502|Elf2	target from/to=[8728,8751]	-19.6	TGAGCCAGAAGGAAGACAATGCTG	TGGCAGTGTCTTAGCTGGTTGT	22	..((((((....((((((.((((.	.)))).))))))..))))))..	16	24	0.282
mmu-miR-129-5p	mmu_circ_0012083|chr5:122990312-123061116-|ENSMUST00000031426|Ift81	target from/to=[9268,9289]	-19.6	GAGAGCCCTAGCCATCAAGAAG	CTTTTTGCGGTCTGGGCTTGC	21	..((((((..(((..(((((((	))))))).)))..))))))..	16	22	0.242
mmu-miR-138-5p	mmu_circ_0009138|chr2:104092748-104098665-|ENSMUST00000089726|D430041D05Rik	target from/to=[500,521]	-19.6	CAGTCTGACCACTGCTCTAGCT	AGCTGGTGTTGTGAATCAGGCCG	23	..((((((.(((.((.((((((	)))))).)).)))..))))))..	17	22	0.0135
mmu-miR-129-5p	mmu_circ_0000085|chr1:142259525-142346881+|NM_001081027|Kcnt2	target from/to=[607,625]	-19.6	CAGAGCTCAGACAGAGAAG	CTTTTTGCGGTCTGGGCTTGC	21	..((((((((((.((((((	))))))...))))))))))..	16	19	0.0674
mmu-miR-129-5p	mmu_circ_0008235|chr1:142321769-142328010+|ENSMUST00000120709|Kcnt2	target from/to=[244,262]	-19.6	CAGAGCTCAGACAGAGAAG	CTTTTTGCGGTCTGGGCTTGC	21	..((((((((((.((((((	))))))...))))))))))..	16	19	0.0655
mmu-miR-129-5p	mmu_circ_0007770|chr19:40386158-40399322-|ENSMUST00000025973|Sorbs1	target from/to=[434,452]	-19.6	GAAGGCTCAGCCCAGAAAG	CTTTTTGCGGTCTGGGCTTGC	21	..(((((((((((((((((	))))))).)).))))))))..	17	19	0.0254
mmu-miR-128-3p	mmu_circ_0000451|chr13:35907777-35908444+|NM_009881|Cdyl	target from/to=[99,122]	-19.6	TGAGCAGCACCTGGTGAACTGTGA	TCACAGTGAACCGGTCTCTTT	21	.(((.((.(((.(((..(((((((	)))))))..))))))))))).	18	24	0.0801
mmu-miR-128-3p	mmu_circ_0004583|chr13:35881969-35908444+|ENSMUST00000075220|Cdyl	target from/to=[174,197]	-19.6	TGAGCAGCACCTGGTGAACTGTGA	TCACAGTGAACCGGTCTCTTT	21	.(((.((.(((.(((..(((((((	)))))))..))))))))))).	18	24	0.0801
mmu-miR-34a-5p	mmu_circ_0008436|chr1:174104073-174117591+|ENSMUST00000074144|Dcaf8	target from/to=[178,199]	-19.6	TCAGCTGGTGAAGATGCCGTCG	TGGCAGTGTCTTAGCTGGTTGT	22	.((((..((.(((((((.((((	)))).))))))).))..)))).	17	22	0.0676
mmu-miR-138-5p	mmu_circ_0002343|chr10:62295641-62303126-|ENSMUST00000174189|Tet1	target from/to=[535,559]	-19.6	AGGTCTGGTGCAGAACCCACCATCT	AGCTGGTGTTGTGAATCAGGCCG	23	.((((((((.((.(((..((((.((	)).))))))).)).)))))))).	19	25	0.21
mmu-miR-129-5p	mmu_circ_0012871|chr5:9417984-9463034+|ENSMUST00000069538|9330182L06Rik	target from/to=[158,179]	-19.6	TCAAGCCCGTGCTAGTAAAGAA	CTTTTTGCGGTCTGGGCTTGC	21	.((((((((.(((.(((((((.	.)))))))))).)))))))).	18	22	0.148
mmu-miR-129-5p	mmu_circ_0012198|chr5:135532711-135536700-|ENSMUST00000141765|Wbscr22	target from/to=[266,285]	-19.6	ACAACCCAGGCCACGAGGGC	CTTTTTGCGGTCTGGGCTTGC	21	.(((((((((((.((((((.	.)))))).)))))))).))).	17	20	0.139
mmu-miR-34a-5p	mmu_circ_0004016|chr12:4968023-4985394+|ENSMUST00000045664|Atad2b	target from/to=[4087,4108]	-19.6	TCAGCGGTTAAGAGCACTGGCT	TGGCAGTGTCTTAGCTGGTTGT	22	.((((((((((((.(((((.(.	.).))))))))))))).)))).	18	22	0.329
mmu-miR-34a-5p	mmu_circ_0001454|chr6:31116475-31131149-|None|None	target from/to=[8272,8293]	-19.6	ATGACAGGGCTGGGGGCTGCTC	TGGCAGTGTCTTAGCTGGTTGT	22	(..((..((((((((((((((.	.)))))).)))))))).))..)	17	22	0.0291
mmu-miR-129-5p	mmu_circ_0000010|chr1:13211387-13214794-|NM_001077695|Ncoa2	target from/to=[59,82]	-19.6	GCAGAGACCAGAAAACGCAAGGAA	CTTTTTGCGGTCTGGGCTTGC	21	(((.((.(((((...((((((((.	.)))))))).))))).)))))	18	24	0.0202
mmu-miR-34a-5p	mmu_circ_0000345|chr12:3237284-3238112+|NR_015551|1700012B15Rik	target from/to=[187,207]	-19.6	GCATCCACGGAGGCCCTGCCC	TGGCAGTGTCTTAGCTGGTTGT	22	(((.(((..(((((.(((((.	.))))).)))))...))).)))	16	21	0.234
mmu-miR-124-3p	mmu_circ_0003553|chr11:93886230-93909872+|ENSMUST00000132079|Spag9	target from/to=[12371,12389]	-19.6	GGCCTCCCGCCTGGCCTTG	TAAGGCACGCGGTGAATGCC	20	(((.((((((...((((((	))))))..)))).))..)))	15	19	0.162
mmu-miR-129-5p	mmu_circ_0004875|chr13:92108551-92127644-|ENSMUST00000099326|Rasgrf2	target from/to=[751,773]	-19.6	GCAATCGCCACAGCTGCAGCAGG	CTTTTTGCGGTCTGGGCTTGC	21	((((..(((.(((((((((.(((	))).)))))).))))))))))	19	23	0.0503
mmu-miR-138-5p	mmu_circ_0000830|chr17:86873656-86881589+|None|None	target from/to=[5093,5112]	-19.6	TGGCAAGTTCAAAGCCAGCC	AGCTGGTGTTGTGAATCAGGCCG	23	((((..(((((..((((((.	.))))))....)))))...))))	15	20	0.0249
mmu-miR-129-5p	mmu_circ_0000720|chr16:97260504-97278372-|None|None	target from/to=[15905,15926]	-19.6	GCAAGCATTTAGACCCAGGTAG	CTTTTTGCGGTCTGGGCTTGC	21	((((((...((((((((((.((	)).)))).)))))).))))))	18	22	0.104
mmu-miR-33-5p	mmu_circ_0014781|chr8:33611752-33619208-|None|None	target from/to=[4455,4476]	-19.6	TGCGTGCATGGTAACAATGCAC	GTGCATTGTAGTTGCATTGCA	21	((((((((.....(((((((((	)))))))))...)))).))))	17	22	0.239
mmu-miR-33-5p	mmu_circ_0000720|chr16:97260504-97278372-|None|None	target from/to=[9730,9751]	-19.6	TGCAAGCAAAACACCAATGCAC	GTGCATTGTAGTTGCATTGCA	21	(((((((((.....((((((((	))))))))...)))).)))))	17	22	0.0121
mmu-miR-34a-5p	mmu_circ_0000573|chr15:5272243-5283050+|None|None	target from/to=[29,47]	-19.6	GCACCAGTTTGCACAGCCA	TGGCAGTGTCTTAGCTGGTTGT	22	(((((((((.((((.((((	)))).))))...)))))).)))	17	19	0.0198
mmu-miR-138-5p	mmu_circ_0007120|chr18:10574872-10586039-|ENSMUST00000127099|Esco1	target from/to=[252,274]	-19.5	GAAGATGAAACACAGCACCTGCT	AGCTGGTGTTGTGAATCAGGCCG	23	.....(((..(((((((((.(((	))).)))))))))..))).....	15	23	0.0486
mmu-miR-29a-3p	mmu_circ_0008609|chr1:24050952-24093450-|ENSMUST00000027337|Fam135a	target from/to=[77,98]	-19.5	GATCTGATCAGCAGAGGTGCTG	TAGCACCATCTGAAATCGGTTA	22	...(((((...(((((((((((	))))))).))))..)))))...	16	22	0.0441
mmu-miR-29a-3p	mmu_circ_0008613|chr1:24092249-24093450-|ENSMUST00000027337|Fam135a	target from/to=[77,98]	-19.5	GATCTGATCAGCAGAGGTGCTG	TAGCACCATCTGAAATCGGTTA	22	...(((((...(((((((((((	))))))).))))..)))))...	16	22	0.041
mmu-miR-132-5p	mmu_circ_0000831|chr17:86887499-86895451+|None|None	target from/to=[1531,1553]	-19.5	ACTGCAGTTGCAAAGCCACTGTG	AACCGTGGCTTTCGATTGTTAC	22	...(((((((.((((((((.((.	.)).)))))))))))))))...	17	23	0.0198
mmu-miR-183-5p	mmu_circ_0000822|chr17:81827521-81844933-|None|None	target from/to=[15366,15386]	-19.5	CATGAGTTCTAGCCTGCCATG	TATGGCACTGGTAGAATTCACT	22	..(((((((((.(((((((((	)))))))..)))))))))))..	18	21	0.0342
mmu-miR-129-5p	mmu_circ_0000245|chr11:21953434-21968509-|NM_153078|Ehbp1	target from/to=[300,319]	-19.5	AGAAGCCCAGCCACAGGTGG	CTTTTTGCGGTCTGGGCTTGC	21	..((((((((((.((((.((	)).)))).)).))))))))..	16	20	0.301
mmu-miR-138-5p	mmu_circ_0012811|chr5:82075434-82092449+|ENSMUST00000132375|Lphn3	target from/to=[104,129]	-19.5	GGGCAGAAGAAACCGCAGTACCAGCA	AGCTGGTGTTGTGAATCAGGCCG	23	.(((....((...((((((((((((.	.))))))))))))..))..))).	17	26	0.000947
mmu-miR-9-5p	mmu_circ_0002232|chr10:45138942-45196202-|ENSMUST00000079390|Lin28b	target from/to=[1333,1354]	-19.5	CCATTCAGTTAGGAATCAGAGA	TCTTTGGTTATCTAGCTGTATGA	23	.(((.(((((((((((((((((	))))))))).)))))))).))).	20	22	0.29
mmu-miR-29a-3p	mmu_circ_0012569|chr5:34753229-34787562+|ENSMUST00000042234|Fam193a	target from/to=[283,304]	-19.5	CAGCCTGAGACCAGTGGTGCTG	TAGCACCATCTGAAATCGGTTA	22	.((((.((...(((((((((((	)))))))).)))...)))))).	17	22	0.133
mmu-miR-129-5p	mmu_circ_0009916|chr2:37255106-37270332-|ENSMUST00000112934|Rc3h2	target from/to=[640,661]	-19.5	CTAGGGCCAGCTATGCAAGAAG	CTTTTTGCGGTCTGGGCTTGC	21	.((((.((((...(((((((((	)))))))))..)))).)))).	17	22	0.205
mmu-miR-34a-5p	mmu_circ_0000148|chr10:17809253-17816142+|NM_001111065|Reps1	target from/to=[622,643]	-19.5	GTAGCCTCAGCTGCAACTGCCA	TGGCAGTGTCTTAGCTGGTTGT	22	.(((((..(((((..(((((((	)))))))....)))))))))).	17	22	0.12
mmu-miR-34a-5p	mmu_circ_0000149|chr10:17812650-17814714+|NM_001111065|Reps1	target from/to=[498,519]	-19.5	GTAGCCTCAGCTGCAACTGCCA	TGGCAGTGTCTTAGCTGGTTGT	22	.(((((..(((((..(((((((	)))))))....)))))))))).	17	22	0.118
mmu-miR-185-5p	mmu_circ_0015899|chr9:77064783-77078761-|ENSMUST00000034910|2310046A06Rik	target from/to=[4884,4903]	-19.5	GCAGGAAGTGGCTCTCCCCA	TGGAGAGAAAGGCAGTTCCTGA	22	.((((((.((.(((((.(((	))).))))..).)).)))))).	16	20	0.265
mmu-miR-34a-5p	mmu_circ_0001403|chr5:121827746-121829690-|NM_001163470|Trafd1	target from/to=[116,135]	-19.5	ATGGCTGCAGAGCACTGTCA	TGGCAGTGTCTTAGCTGGTTGT	22	(..(((((.(((((((((((	)))))))).))).)).)))..)	17	20	0.0266
mmu-miR-129-5p	mmu_circ_0013863|chr7:13074918-13075393+|ENSMUST00000098822|Zfp606	target from/to=[25,46]	-19.5	GCTGTGGCCTTTACCCAAGAAG	CTTTTTGCGGTCTGGGCTTGC	21	((...(((((..((((((((((	))))))).)))..))))).))	17	22	0.0581
mmu-miR-212-5p	mmu_circ_0012649|chr5:43628545-43653023+|ENSMUST00000167467|Cpeb2	target from/to=[292,314]	-19.5	AGTTTGCAGTTGCCAGCTTGGGG	ACCTTGGCTCTAGACTGCTTACT	23	(((..((((((...((((.(((.	.))).))))...))))))..)))	16	23	0.0265
mmu-miR-34a-5p	mmu_circ_0001529|chr6:134456213-134463437-|NM_008514|Lrp6	target from/to=[426,446]	-19.5	ATATCCGGCATGCCATTGCCA	TGGCAGTGTCTTAGCTGGTTGT	22	(((.(((((..(.((((((((	)))))))).)...))))).)))	17	21	0.323
mmu-miR-125a-5p	mmu_circ_0000831|chr17:86887499-86895451+|None|None	target from/to=[5843,5864]	-19.5	TCATTTGTGCTGGGCTCTGGGA	TCCCTGAGACCCTTTAACCTGTGA	24	((((..((...((((((.((((	)))).))).)))....))..))))	16	22	0.294
mmu-miR-134-5p	mmu_circ_0012083|chr5:122990312-123061116-|ENSMUST00000031426|Ift81	target from/to=[8171,8192]	-19.5	CTCCACTGGACTTCCAGACACT	TGTGACTGGTTGACCAGAGGGG	22	((((.((((.(..((((.(((.	.))).))))..).)))).))))	16	22	0.0432
mmu-miR-22-3p	mmu_circ_0016212|chrX:158855448-158909788-|ENSMUST00000112334|Reps2	target from/to=[373,395]	-19.5	ACAGTGAGCTGCAGCAGCAGCTG	AAGCTGCCAGTTGAAGAACTGT	22	(((((...((.((((.((((((.	.))))))..)))).)).)))))	17	23	0.0313
mmu-miR-22-3p	mmu_circ_0016213|chrX:158865584-158909788-|ENSMUST00000112334|Reps2	target from/to=[373,395]	-19.5	ACAGTGAGCTGCAGCAGCAGCTG	AAGCTGCCAGTTGAAGAACTGT	22	(((((...((.((((.((((((.	.))))))..)))).)).)))))	17	23	0.0346
mmu-miR-135b-5p	mmu_circ_0014781|chr8:33611752-33619208-|None|None	target from/to=[4326,4352]	-19.5	TCACAGTGAGAAATGGCAAGAGCCATG	TATGGCTTTTCATTCCTATGTGA	23	(((((...((.(((((..(((((((((	)))))))))))))).)).)))))	21	27	0.0408
mmu-miR-22-3p	mmu_circ_0001241|chr4:108390393-108400150-|NM_183300|Zfyve9	target from/to=[3849,3871]	-19.5	GCAGTTAAGAGCACTGGCTGCTC	AAGCTGCCAGTTGAAGAACTGT	22	((((((......((((((.(((.	.))).)))))).....))))))	15	23	0.208
mmu-miR-22-3p	mmu_circ_0012083|chr5:122990312-123061116-|ENSMUST00000031426|Ift81	target from/to=[6913,6935]	-19.5	GCAGTTAAGAGCACTGGCTGCTC	AAGCTGCCAGTTGAAGAACTGT	22	((((((......((((((.(((.	.))).)))))).....))))))	15	23	0.0639
mmu-miR-125b-5p	mmu_circ_0001343|chr5:37573319-37585543+|None|None	target from/to=[3840,3858]	-19.5	TCGGAGCTGGGCTCGGGGG	TCCCTGAGACCCTAACTTGTGA	22	((((((..(((((((((((	)))))))).)))...))).)))	17	19	0.00238
mmu-miR-124-3p	mmu_circ_0003068|chr11:49026196-49029447+|ENSMUST00000157023|Zfp62	target from/to=[1066,1084]	-19.5	GGTATTGGCTGTGGTTTTG	TAAGGCACGCGGTGAATGCC	20	((((((.((((((((((((	)))))).)))))).))))))	18	19	0.0344
mmu-miR-96-5p	mmu_circ_0000573|chr15:5272243-5283050+|None|None	target from/to=[2791,2812]	-19.5	AGTAAAAATGACTAGTGCAGAA	TTTGGCACTAGCACATTTTTGCT	23	((((((((((.(((((((.(((	))).)))))))..))))))))))	20	22	0.102
mmu-miR-135a-5p	mmu_circ_0010682|chr3:5241669-5245645+|ENSMUST00000026284|Zfhx4	target from/to=[2754,2776]	-19.4	CTGAAGAGGAATGGAGAGCTGTA	TATGGCTTTTTATTCCTATGTGA	23	......(((((((((((((((((	)))))))))))))))))......	17	23	0.00555
mmu-miR-138-5p	mmu_circ_0001047|chr2:92054205-92070881+|NM_001109691|Phf21a	target from/to=[9,29]	-19.4	AGAGCTGAAGGAGCGCCAGCT	AGCTGGTGTTGTGAATCAGGCCG	23	....((((.(.((((((((((	)))))))))).)...))))....	15	21	0.0863
mmu-miR-34a-5p	mmu_circ_0001343|chr5:37573319-37585543+|None|None	target from/to=[6965,6986]	-19.4	CTGGCTCGGCTCAGAACTGCCC	TGGCAGTGTCTTAGCTGGTTGT	22	...((.(((((.(((((((((.	.)))))).))).)))))))...	16	22	0.211
mmu-miR-34a-5p	mmu_circ_0001611|chr7:117542809-117566068-|NM_177324|Sbf2	target from/to=[143,163]	-19.4	AAAAGCAGCAAGACAGTGTCT	TGGCAGTGTCTTAGCTGGTTGT	22	..((.((((((((((.((((.	.)))).)))))).)))).))..	16	21	0.0156
mmu-miR-134-5p	mmu_circ_0005351|chr14:64483052-64511670+|ENSMUST00000022528|Pinx1	target from/to=[1730,1754]	-19.4	AGCCTCCAGGTGCCACACAGTCACC	TGTGACTGGTTGACCAGAGGGG	22	..((((..(((.(.((.(((((((.	.))))))))).)))).))))..	17	25	0.145
mmu-miR-134-5p	mmu_circ_0013357|chr6:38390454-38452408+|ENSMUST00000039127|Ubn2	target from/to=[2241,2265]	-19.4	TGCTTCTTCGTTAACACAAGTCACA	TGTGACTGGTTGACCAGAGGGG	22	..(((((..((((((...(((((((	))))))).)))))).)))))..	18	25	0.00964
mmu-miR-34a-5p	mmu_circ_0009878|chr2:33658264-33729980-|ENSMUST00000041555|Fam125b	target from/to=[421,441]	-19.4	CGGACCAAGCAGGCACCGCCC	TGGCAGTGTCTTAGCTGGTTGT	22	..(((((.((((((((.(((.	.))).))))))..)))))))..	16	21	0.341
mmu-miR-34a-5p	mmu_circ_0000940|chr19:27924200-27975393-|NM_001166414|Rfx3	target from/to=[66,89]	-19.4	GTGGCTAGCCAAGCAGCAGTGCCT	TGGCAGTGTCTTAGCTGGTTGT	22	..(((((((.(((..(((.((((.	.)))).)))))).)))))))..	17	24	0.00764
mmu-miR-34a-5p	mmu_circ_0000941|chr19:27975268-28057436-|NM_001166414|Rfx3	target from/to=[218,241]	-19.4	GTGGCTAGCCAAGCAGCAGTGCCT	TGGCAGTGTCTTAGCTGGTTGT	22	..(((((((.(((..(((.((((.	.)))).)))))).)))))))..	17	24	0.00764
mmu-miR-34a-5p	mmu_circ_0007664|chr19:27911896-27975393-|ENSMUST00000165566|Rfx3	target from/to=[66,89]	-19.4	GTGGCTAGCCAAGCAGCAGTGCCT	TGGCAGTGTCTTAGCTGGTTGT	22	..(((((((.(((..(((.((((.	.)))).)))))).)))))))..	17	24	0.00802
mmu-miR-135b-5p	mmu_circ_0013863|chr7:13074918-13075393+|ENSMUST00000098822|Zfp606	target from/to=[166,185]	-19.4	GAACAAGGAGAAGAGCCATG	TATGGCTTTTCATTCCTATGTGA	23	..((((((((((((((((((	)))))))))))..)))).)))..	18	20	0.124
mmu-miR-129-5p	mmu_circ_0010967|chr3:97596661-97600731-|ENSMUST00000090750|Pde4dip	target from/to=[179,202]	-19.4	ACAAGATCCAGCTGCTGCAGGAGG	CTTTTTGCGGTCTGGGCTTGC	21	.((((.(((((..((((((((((.	.))))))))))))))))))).	19	24	0.325
mmu-miR-138-5p	mmu_circ_0002232|chr10:45138942-45196202-|ENSMUST00000079390|Lin28b	target from/to=[4518,4542]	-19.4	AGGTTTTTTTTTCTCTCCACCAGCT	AGCTGGTGTTGTGAATCAGGCCG	23	.(((((....(((.(..((((((((	))))))))..).)))..))))).	17	25	0.131
mmu-miR-138-5p	mmu_circ_0015111|chr8:93925705-93933740+|ENSMUST00000128081|Fto	target from/to=[155,179]	-19.4	AGGCCTTTCTCACACTGCATAAGCA	AGCTGGTGTTGTGAATCAGGCCG	23	.(((((...(((((..((((.(((.	.))).)))))))))...))))).	17	25	0.073
mmu-miR-34a-5p	mmu_circ_0001470|chr6:47490675-47527666-|NM_007971|Ezh2	target from/to=[186,208]	-19.4	GGAAGCAGCGGAGGATACAGCCT	TGGCAGTGTCTTAGCTGGTTGT	22	(.((.((((..(((((((.(((.	.))).))))))).)))).)).)	17	23	0.209
mmu-miR-34a-5p	mmu_circ_0000635|chr15:88641726-88642589-|NM_001142357|Alg12	target from/to=[195,218]	-19.4	AGGACCTATGCACTGGCCCTGCCA	TGGCAGTGTCTTAGCTGGTTGT	22	(.((((...((...(((.((((((	)))))).)))...)).)))).)	16	24	0.146
mmu-miR-138-5p	mmu_circ_0000379|chr12:54240367-54243755+|NM_198111|Akap6	target from/to=[1479,1502]	-19.4	CGAACTGAGTAGCAGCGATGAGCT	AGCTGGTGTTGTGAATCAGGCCG	23	((..((((...(((((.((.((((	)))).)))))))...))))..))	17	24	0.188
mmu-miR-146a-5p	mmu_circ_0011535|chr4:22302807-22330892+|ENSMUST00000145835|Fbxl4	target from/to=[350,371]	-19.4	AAGTGGTGGATTTCAGTTCCCA	TGAGAACTGAATTCCATGGGTT	22	((.(.(((((.((((((((.((	)).)))))))).))))).).))	18	22	0.358
mmu-miR-129-5p	mmu_circ_0012310|chr5:14539409-14540801+|ENSMUST00000030691|Pclo	target from/to=[297,315]	-19.4	GCCAGCCCCTCCCAAGAAG	CTTTTTGCGGTCTGGGCTTGC	21	((.(((((..(((((((((	))))))).))...))))).))	16	19	0.0166
mmu-miR-134-5p	mmu_circ_0000301|chr11:84006580-84009189+|NM_133360|Acaca	target from/to=[1856,1880]	-19.4	CCCACGCTGCTACAGATGAGTCACA	TGTGACTGGTTGACCAGAGGGG	22	(((...(((.....(((.(((((((	))))))).)))...)))..)))	16	25	0.127
mmu-miR-129-5p	mmu_circ_0001857|chr9:120341470-120350699+|NM_144557|Myrip	target from/to=[519,539]	-19.4	GCAGAGCGCCGGGCCAGGAGG	CTTTTTGCGGTCTGGGCTTGC	21	(((.(((.(((((((((((((	))))))..)))))))))))))	19	21	0.216
mmu-miR-33-5p	mmu_circ_0004071|chr12:5568409-5587830+|None|None	target from/to=[17306,17329]	-19.4	TGCATGGTGCAGCTTTCATTGCAA	GTGCATTGTAGTTGCATTGCA	21	((((..((((((((..((.((((.	.)))).)).))))))))))))	18	24	0.145
mmu-miR-134-5p	mmu_circ_0004450|chr13:110530594-110562888+|ENSMUST00000122041|Pde4d	target from/to=[172,191]	-19.4	CTCCTCGATTGCCAGTGATA	TGTGACTGGTTGACCAGAGGGG	22	((((((....((((((.(((	))).))))))......))))))	15	20	0.0284
mmu-miR-183-5p	mmu_circ_0008330|chr1:162652263-162671062-|ENSMUST00000028049|Rabgap1l	target from/to=[486,507]	-19.4	AGTGGAGGCTTTACGGGCCATG	TATGGCACTGGTAGAATTCACT	22	((((((..((...(((((((((	)))))).)))..))..))))))	17	22	0.371
mmu-miR-96-5p	mmu_circ_0001361|chr5:84662607-84666579-|NM_007937|Epha5	target from/to=[1287,1308]	-19.4	AGCAAGAAATGGGTGGGCCAGA	TTTGGCACTAGCACATTTTTGCT	23	((((((((.(((.(((((((((	)))))).))).).))))))))))	20	22	0.0364
mmu-miR-185-5p	mmu_circ_0001454|chr6:31116475-31131149-|None|None	target from/to=[5445,5466]	-19.3	CTCCTCACTGCTTTCCTCTCTA	TGGAGAGAAAGGCAGTTCCTGA	22	......((((((((.(((((((	))))))).))))))))......	15	22	0.136
mmu-miR-188-5p	mmu_circ_0000115|chr1:169164822-169167779-|NM_030724|Uck2	target from/to=[50,72]	-19.3	ATTACCACCAGAAGCAGGTGGTG	CATCCCTTGCATGGTGGAGGG	21	....((((((...(((((.((((	)))).))))).))))))....	15	23	0.269
mmu-miR-9-5p	mmu_circ_0002734|chr11:107454019-107481528+|ENSMUST00000106746|Helz	target from/to=[940,961]	-19.3	AGCGGCAGCTGGTAACCACAGC	TCTTTGGTTATCTAGCTGTATGA	23	....((((((((((((((.((.	.)).)))))).))))))))....	16	22	0.267
mmu-miR-129-5p	mmu_circ_0002232|chr10:45138942-45196202-|ENSMUST00000079390|Lin28b	target from/to=[6157,6179]	-19.3	CAGGGGCCAGAAACCGGAGAGAG	CTTTTTGCGGTCTGGGCTTGC	21	..(((.(((((..(((.((((((	)))))).)))))))).)))..	17	23	0.0159
mmu-miR-138-5p	mmu_circ_0009925|chr2:37324896-37364598+|ENSMUST00000061179|Rabgap1	target from/to=[1245,1265]	-19.3	GTGCTGTTCATGACAACAGCT	AGCTGGTGTTGTGAATCAGGCCG	23	..((((((((..(((.(((((	))))).)))..)))))..)))..	16	21	0.0217
mmu-miR-129-5p	mmu_circ_0001341|chr5:36861921-36867697-|NM_133910|Tbc1d14	target from/to=[210,231]	-19.3	AGAAGCCCAGCGTCGGAGGAAG	CTTTTTGCGGTCTGGGCTTGC	21	..((((((((.((((.((((((	)))))).))))))))))))..	18	22	0.139
mmu-miR-223-3p	mmu_circ_0005285|chr14:55563114-55590557-|ENSMUST00000081857|Myh6	target from/to=[6355,6377]	-19.3	AGGCTGGTGTCTACAAGCTGACA	TGTCAGTTTGTCAAATACCCCA	22	.((..(((((..(((((((((((	)))))))))))...))))))).	18	23	0.128
mmu-miR-185-5p	mmu_circ_0001636|chr7:140139726-140142118+|NM_207302|Zranb1	target from/to=[354,373]	-19.3	CTAGGAACCTTTTCTCTTTT	TGGAGAGAAAGGCAGTTCCTGA	22	.((((((((((((((((((.	.)))))))))))..))))))).	18	20	0.04
mmu-miR-185-5p	mmu_circ_0000030|chr1:38591750-38595846-|NM_010678|Aff3	target from/to=[2021,2041]	-19.3	TTGGGGGTTGTTCTCTTTCCT	TGGAGAGAAAGGCAGTTCCTGA	22	(..((..(((((.(((((((.	.)))))))..)))))..))..)	15	21	0.0218
mmu-miR-34a-5p	mmu_circ_0007411|chr18:59568537-59576093+|ENSMUST00000080721|Chsy3	target from/to=[5191,5214]	-19.3	AGAGTCAAGATAAGTACACTGCCA	TGGCAGTGTCTTAGCTGGTTGT	22	(.(..((...((((.(((((((((	)))))))))))))..))..).)	17	24	0.0947
mmu-miR-34a-5p	mmu_circ_0015084|chr8:89155284-89176216+|ENSMUST00000155433|Lonp2	target from/to=[186,208]	-19.3	GGGAGGAGCTGGGAGAGCTGTCA	TGGCAGTGTCTTAGCTGGTTGT	22	(.((..((((((((..(((((((	))))))).))))))))..)).)	18	23	0.0539
mmu-miR-34a-5p	mmu_circ_0015085|chr8:89155284-89196968+|ENSMUST00000155433|Lonp2	target from/to=[186,208]	-19.3	GGGAGGAGCTGGGAGAGCTGTCA	TGGCAGTGTCTTAGCTGGTTGT	22	(.((..((((((((..(((((((	))))))).))))))))..)).)	18	23	0.0544
mmu-miR-34a-5p	mmu_circ_0002091|chr10:13775197-13786490+|ENSMUST00000015645|Hivep2	target from/to=[1164,1185]	-19.3	ACCTGCGAGCTGTGCCCTGCCA	TGGCAGTGTCTTAGCTGGTTGT	22	((..((.(((((.((.((((((	)))))).))..))))).)).))	17	22	0.0754
mmu-miR-125a-5p	mmu_circ_0000319|chr11:98124783-98129172+|None|None	target from/to=[2433,2458]	-19.3	TCAGTCAGAATGAACAGGCTCAGGGA	TCCCTGAGACCCTTTAACCTGTGA	24	(((..(((..((((..((((((((((	)))))))).)).))))..))))))	20	26	0.249
mmu-miR-129-5p	mmu_circ_0000822|chr17:81827521-81844933-|None|None	target from/to=[9524,9545]	-19.3	GCATGCCTGGGAACGTAAGAAA	CTTTTTGCGGTCTGGGCTTGC	21	(((.(((..((..((((((((.	.)))))))).))..))).)))	16	22	0.00652
mmu-miR-138-5p	mmu_circ_0010682|chr3:5241669-5245645+|ENSMUST00000026284|Zfhx4	target from/to=[2658,2679]	-19.3	CGGCGCTGAAGCTATTCCAGTG	AGCTGGTGTTGTGAATCAGGCCG	23	((((.((((.((.((.(((((.	.))))).)).))...))))))))	17	22	0.00561
mmu-miR-212-5p	mmu_circ_0007086|chr17:88407933-88415052-|ENSMUST00000005504|Fbxo11	target from/to=[929,950]	-19.3	AGTGTGTGTCAGTGGCCAGGGG	ACCTTGGCTCTAGACTGCTTACT	23	((((.(((((((.((((((((.	.)))))))))).))).)).))))	19	22	0.0178
mmu-miR-185-5p	mmu_circ_0012569|chr5:34753229-34787562+|ENSMUST00000042234|Fam193a	target from/to=[711,733]	-19.3	TCAGGCACACCACTTTGTCTCCC	TGGAGAGAAAGGCAGTTCCTGA	22	(((((.((....((((.(((((.	.))))).))))...)).)))))	16	23	0.0783
mmu-miR-134-5p	mmu_circ_0009625|chr2:169709025-169711959+|ENSMUST00000109157|Tshz2	target from/to=[2089,2109]	-19.3	CCCCTTCCTGCTCCAGTCCCA	TGTGACTGGTTGACCAGAGGGG	22	((((((....(.((((((.((	)).))))))..)....))))))	15	21	0.0241
mmu-miR-134-5p	mmu_circ_0001714|chr8:93456147-93457761+|NM_177224|Chd9	target from/to=[880,901]	-19.3	TTCCTCAAGTGCAGCAGTCACC	TGTGACTGGTTGACCAGAGGGG	22	((((((..((.((((((((((.	.)))))).))))))..))))))	18	22	0.0249
mmu-miR-218-5p	mmu_circ_0008446|chr1:176538512-176542782+|ENSMUST00000030039|Fmn2	target from/to=[198,216]	-19.3	GCATGGGAAGGTTGCACAG	TTGTGCTTGATCTAACCATGT	21	((((((..(((((((((((	))))))..)))))..))))))	17	19	0.117
mmu-miR-29b-3p	mmu_circ_0012569|chr5:34753229-34787562+|ENSMUST00000042234|Fam193a	target from/to=[284,304]	-19.3	AGCCTGAGACCAGTGGTGCTG	TAGCACCATTTGAAATCAGTGTT	23	(((((((..(.((((((((((	)))))))))).)...)))).)))	18	21	0.133
mmu-miR-132-5p	mmu_circ_0004071|chr12:5568409-5587830+|None|None	target from/to=[17860,17879]	-19.3	GTGGCAGGGAAGGCATGGTG	AACCGTGGCTTTCGATTGTTAC	22	((((((((((((.((((((.	.)))))).)))))..)))))))	18	20	0.12
mmu-miR-212-5p	mmu_circ_0010460|chr3:131242274-131248130+|ENSMUST00000029666|Papss1	target from/to=[421,445]	-19.2	CCTCTGCATGTCTGTGAGCAGAGGG	ACCTTGGCTCTAGACTGCTTACT	23	.....(((.(((((.((((.((((.	.)))).)))))))))))).....	16	25	0.288
mmu-miR-34a-5p	mmu_circ_0004728|chr13:63116385-63117323+|ENSMUST00000170896|2010111I01Rik	target from/to=[363,383]	-19.2	TAGGACAGCTGAACCCTGCCA	TGGCAGTGTCTTAGCTGGTTGT	22	.....(((((((((.((((((	)))))).)).))))))).....	15	21	0.0418
mmu-miR-411-5p	mmu_circ_0000831|chr17:86887499-86895451+|None|None	target from/to=[3683,3703]	-19.2	TGCCTGGTGTGCTGTCTGCTG	TAGTAGACCGTATAGCGTACG	21	....((.(((((.((((((((	)))))))).))))).))....	15	21	0.357
mmu-miR-185-5p	mmu_circ_0000822|chr17:81827521-81844933-|None|None	target from/to=[8032,8056]	-19.2	GTTGGTGCAGTGCCTTCTCTCTCTC	TGGAGAGAAAGGCAGTTCCTGA	22	...((.((..((((((.(((((((.	.))))))))))))))).))...	17	25	0.0239
mmu-miR-212-5p	mmu_circ_0015329|chr9:112085998-112088273-|ENSMUST00000159432|Arpp21	target from/to=[75,96]	-19.2	GAAGGGCAGACGGAGCCAGAGT	ACCTTGGCTCTAGACTGCTTACT	23	...((((((..((((((((.((	)).))))))))...))))))...	16	22	0.216
mmu-miR-125a-5p	mmu_circ_0000720|chr16:97260504-97278372-|None|None	target from/to=[2590,2615]	-19.2	AAAGGGGGGGAGTGGGTGGGTAGGGG	TCCCTGAGACCCTTTAACCTGTGA	24	..(.(((..(((.((((...((((((	))))))..)))))))..))).)..	17	26	0.189
mmu-miR-138-5p	mmu_circ_0007018|chr17:78637081-78680706+|ENSMUST00000112498|Crim1	target from/to=[180,204]	-19.2	AAGCCAGATTGCAGCAAGGCCCGCT	AGCTGGTGTTGTGAATCAGGCCG	23	..(((.((((...((((.(((.(((	))).))).)))).)))).)))..	17	25	0.0351
mmu-miR-138-5p	mmu_circ_0007021|chr17:78637081-78734695+|ENSMUST00000112498|Crim1	target from/to=[180,204]	-19.2	AAGCCAGATTGCAGCAAGGCCCGCT	AGCTGGTGTTGTGAATCAGGCCG	23	..(((.((((...((((.(((.(((	))).))).)))).)))).)))..	17	25	0.0362
mmu-miR-138-5p	mmu_circ_0012083|chr5:122990312-123061116-|ENSMUST00000031426|Ift81	target from/to=[11346,11368]	-19.2	TAGTCTGAGTCACATCCTCAGTC	AGCTGGTGTTGTGAATCAGGCCG	23	..((((((.(((((.(.(((((.	.))))).).))))).))))))..	17	23	0.0361
mmu-miR-34a-5p	mmu_circ_0002734|chr11:107454019-107481528+|ENSMUST00000106746|Helz	target from/to=[91,113]	-19.2	CCATCCTTGCCAAGTCACTGTCA	TGGCAGTGTCTTAGCTGGTTGT	22	.((.((..((.(((.((((((((	)))))))).))).)).)).)).	17	23	0.206
mmu-miR-134-5p	mmu_circ_0002091|chr10:13775197-13786490+|ENSMUST00000015645|Hivep2	target from/to=[9922,9944]	-19.2	TTCGTCTTGTCACACTAGTGGCA	TGTGACTGGTTGACCAGAGGGG	22	.((.(((.((((.((((((.(((	))).)))))))))).))).)).	18	23	0.242
mmu-miR-125a-5p	mmu_circ_0005487|chr14:87856840-87911577+|ENSMUST00000022596|Tdrd3	target from/to=[969,993]	-19.2	CTAGAGGAAGAGGGAAAGGCAGGGG	TCCCTGAGACCCTTTAACCTGTGA	24	.((.(((.((((((.....((((((	))))))...))))))..))).)).	17	25	0.16
mmu-miR-185-5p	mmu_circ_0000714|chr16:94605518-94624975+|None|None	target from/to=[16926,16949]	-19.2	CCAGTCACTGCCCACCTGTCTCCC	TGGAGAGAAAGGCAGTTCCTGA	22	.(((..((((((....(.(((((.	.))))).)..))))))..))).	15	24	0.0134
mmu-miR-138-5p	mmu_circ_0010293|chr3:100382398-100460197-|ENSMUST00000008907|Man1a2	target from/to=[859,880]	-19.2	GGGTCAGTATCACACATCAGTT	AGCTGGTGTTGTGAATCAGGCCG	23	.((((....(((((((((((((	)))))))).)))))....)))).	17	22	0.222
mmu-miR-96-5p	mmu_circ_0001368|chr5:100904707-100914874-|NM_172714|Lin54	target from/to=[26,49]	-19.2	TGCGATCATGGAGGTGGTGCCGGC	TTTGGCACTAGCACATTTTTGCT	23	.((((..(((..(.(((((((((.	.))))))))).).)))..)))).	17	24	0.305
mmu-miR-138-5p	mmu_circ_0005962|chr15:89373530-89380313+|ENSMUST00000109309|Shank3	target from/to=[2322,2345]	-19.2	GGGCCTGAAGATGACAAACCAACT	AGCTGGTGTTGTGAATCAGGCCG	23	.(((((((...(.((((((((.((	)).)))).)))).).))))))).	18	24	0.0301
mmu-miR-129-5p	mmu_circ_0005645|chr15:39283769-39349417+|ENSMUST00000167407|Rims2	target from/to=[3558,3576]	-19.2	GTGGGTCCAGCTAGAGAAG	CTTTTTGCGGTCTGGGCTTGC	21	(..(((((((((.((((((	))))))..)).)))))))..)	16	19	0.00713
mmu-miR-134-5p	mmu_circ_0000301|chr11:84006580-84009189+|NM_133360|Acaca	target from/to=[2533,2556]	-19.2	CCAGCCTCCGTCAGCTCAGATACA	TGTGACTGGTTGACCAGAGGGG	22	((..((((.((((((.(((.((((	)))).)))))))))..))))))	19	24	0.284
mmu-miR-34a-5p	mmu_circ_0001055|chr2:113203992-113205986+|NM_010230|Fmn1	target from/to=[22,44]	-19.2	ACTGTCAGCTGCCTGCTCTGCCT	TGGCAGTGTCTTAGCTGGTTGT	22	((..(((((((...((.(((((.	.))))).))..)))))))..))	16	23	0.141
mmu-miR-34a-5p	mmu_circ_0006776|chr17:45698950-45699349+|ENSMUST00000024742|Nfkbie	target from/to=[34,54]	-19.2	ATCTCCGGCAAACCACTGCTA	TGGCAGTGTCTTAGCTGGTTGT	22	((..(((((((..((((((((	))))))))..)).)))))..))	17	21	0.321
mmu-miR-26a-5p	mmu_circ_0009284|chr2:121896600-121898045-|ENSMUST00000036450|Spg11	target from/to=[25,50]	-19.2	AGTCCTGTCCTTCAGAGCCACTTGAA	TTCAAGTAATCCAGGATAGGCT	22	((.((((((((...((...(((((((	)))))))..)).))))))))))	19	26	0.0434
mmu-miR-96-5p	mmu_circ_0010406|chr3:120500113-120502665-|None|None	target from/to=[1308,1328]	-19.2	AGGGAAAATGTGGTAGCCAGA	TTTGGCACTAGCACATTTTTGCT	23	((.(((((((((.((((((((	))))))..)).))))))))).))	19	21	3.4e-05
mmu-miR-185-5p	mmu_circ_0000573|chr15:5272243-5283050+|None|None	target from/to=[3541,3564]	-19.2	TCATTGATTGCCTGTGGTTCTTCA	TGGAGAGAAAGGCAGTTCCTGA	22	(((..((((((((....(((((((	)))))))..))))))))..)))	18	24	0.106
mmu-miR-134-5p	mmu_circ_0000720|chr16:97260504-97278372-|None|None	target from/to=[6029,6048]	-19.2	CCTGTCATGTCCTAGTCACA	TGTGACTGGTTGACCAGAGGGG	22	(((.((..(((((((((((.	.))))))))..)))..)).)))	16	20	0.225
mmu-miR-185-5p	mmu_circ_0002091|chr10:13775197-13786490+|ENSMUST00000015645|Hivep2	target from/to=[287,310]	-19.2	TCAGAGGCTGAAAATAGCTCTTCA	TGGAGAGAAAGGCAGTTCCTGA	22	((((..((((.......(((((((	))))))).....))))..))))	15	24	0.169
mmu-miR-188-5p	mmu_circ_0012083|chr5:122990312-123061116-|ENSMUST00000031426|Ift81	target from/to=[4941,4962]	-19.2	CCCTGTTGTGGTGTGGGAGGTG	CATCCCTTGCATGGTGGAGGG	21	((((.(..(.(((..((.((((	)))).))..))).)..)))))	15	22	0.00241
mmu-miR-34a-5p	mmu_circ_0011874|chr4:9557919-9566494-|ENSMUST00000137375|Asph	target from/to=[4139,4160]	-19.2	ACAGGTAGCCAGGATTCTGTTA	TGGCAGTGTCTTAGCTGGTTGT	22	((((.((((.(((((.((((((	)))))).))))).)))).))))	19	22	0.109
mmu-miR-146a-5p	mmu_circ_0000884|chr18:65798403-65816286+|NM_207255|Zfp532	target from/to=[2939,2961]	-19.2	GACCTTTGGAAGAACAGTACTCT	TGAGAACTGAATTCCATGGGTT	22	(((((.(((((...((((.(((.	.))).))))..))))).)))))	17	23	1.2e-05
mmu-miR-33-5p	mmu_circ_0000250|chr11:29605534-29608770+|NM_194051|Rtn4	target from/to=[1319,1338]	-19.2	TGTAGCGCAGCCCAGTGCAT	GTGCATTGTAGTTGCATTGCA	21	(((((.(((((.((((((((	))))))))..))))).)))))	18	20	0.223
mmu-miR-34a-5p	mmu_circ_0001858|chr9:120362644-120374079+|NM_144557|Myrip	target from/to=[486,507]	-19.2	GCAGCAGAGGAGGAAACTGCCT	TGGCAGTGTCTTAGCTGGTTGT	22	(((((((...((((.((((((.	.)))))).))))..)).)))))	17	22	0.109
mmu-miR-129-5p	mmu_circ_0000552|chr14:72963290-72984651-|NM_207636|Fndc3a	target from/to=[19,38]	-19.2	GCAGGTCCAACTTCAGAGAT	CTTTTTGCGGTCTGGGCTTGC	21	((((((((((((.((((((.	.)))))).))).)))))))))	18	20	0.0979
mmu-miR-138-5p	mmu_circ_0000205|chr10:91537914-91599435-|NR_028262|Rmst	target from/to=[5593,5615]	-19.1	CGGCTGGATTCACACTGCCGGTT	AGCTGGTGTTGTGAATCAGGCCG	23	......((((((((..(((((((	)))))))..))))))))......	15	23	0.371
mmu-miR-182-5p	mmu_circ_0000835|chr17:91100083-91103707-|None|None	target from/to=[3295,3321]	-19.1	GAAAATGGGTTCCGCCACAGGGCTAAA	TTTGGCAATGGTAGAACTCACACCG	25	.....(((((((..(((....((((((	))))))..)))..))))))).....	16	27	0.00329
mmu-miR-182-5p	mmu_circ_0004071|chr12:5568409-5587830+|None|None	target from/to=[1152,1177]	-19.1	TTCTGTGAGTTCTGAGTCAGGCCAAA	TTTGGCAATGGTAGAACTCACACCG	25	.....(((((((((......((((((	)))))).....))))))))).....	15	26	0.286
mmu-miR-129-5p	mmu_circ_0003825|chr12:16551449-16553613-|ENSMUST00000111067|Lpin1	target from/to=[21,41]	-19.1	TTTTGCCCACGCTGGGAAAGG	CTTTTTGCGGTCTGGGCTTGC	21	....(((((.((((.((((((	)))))).)))).)))))....	15	21	0.358
mmu-miR-138-5p	mmu_circ_0000571|chr15:3997464-4009996+|NM_024188|Oxct1	target from/to=[176,197]	-19.1	GTCCCTGCCTTCTACACCAGCA	AGCTGGTGTTGTGAATCAGGCCG	23	...((((..(((.((((((((.	.))))))))...))).))))...	15	22	0.0877
mmu-miR-34a-5p	mmu_circ_0000379|chr12:54240367-54243755+|NM_198111|Akap6	target from/to=[3180,3202]	-19.1	AACGCCAGAAGAAAACGCTGCTT	TGGCAGTGTCTTAGCTGGTTGT	22	...(((((...((.((((((((.	.)))))))).))..)))))...	15	23	0.0929
mmu-miR-212-5p	mmu_circ_0001123|chr3:51103704-51129957-|NM_023502|Elf2	target from/to=[379,404]	-19.1	TTAGAGCAGGGCTATGCTGCCCAGGT	ACCTTGGCTCTAGACTGCTTACT	23	...((((((..(((....(((.((((	)))).)))..))).))))))...	16	26	0.124
mmu-miR-212-5p	mmu_circ_0001125|chr3:51111971-51129957-|NM_023502|Elf2	target from/to=[379,404]	-19.1	TTAGAGCAGGGCTATGCTGCCCAGGT	ACCTTGGCTCTAGACTGCTTACT	23	...((((((..(((....(((.((((	)))).)))..))).))))))...	16	26	0.113
mmu-miR-129-5p	mmu_circ_0000713|chr16:94605518-94614781+|None|None	target from/to=[4077,4096]	-19.1	AACAGCCCAGGGCCAGAGAC	CTTTTTGCGGTCTGGGCTTGC	21	...((((((((.(((((((.	.)))))).).))))))))...	15	20	0.0432
mmu-miR-129-5p	mmu_circ_0000714|chr16:94605518-94624975+|None|None	target from/to=[4077,4096]	-19.1	AACAGCCCAGGGCCAGAGAC	CTTTTTGCGGTCTGGGCTTGC	21	...((((((((.(((((((.	.)))))).).))))))))...	15	20	0.0432
mmu-miR-34a-5p	mmu_circ_0004071|chr12:5568409-5587830+|None|None	target from/to=[17238,17257]	-19.1	TGTACCAGGAGGCATTGGCA	TGGCAGTGTCTTAGCTGGTTGT	22	...((((((((((((((.((	)).)))))))))..)))))...	16	20	0.152
mmu-miR-125a-5p	mmu_circ_0004071|chr12:5568409-5587830+|None|None	target from/to=[17870,17895]	-19.1	AGGCATGGTGACAGGAGCCTGAGGGA	TCCCTGAGACCCTTTAACCTGTGA	24	..(((.(((...(((.(.((.(((((	))))).)).))))...))))))..	17	26	0.12
mmu-miR-185-5p	mmu_circ_0000831|chr17:86887499-86895451+|None|None	target from/to=[1645,1664]	-19.1	GGAGGAATGGCTTCTCTCTG	TGGAGAGAAAGGCAGTTCCTGA	22	..((((((.((((((((((.	.)))))))..))).))))))..	16	20	0.343
mmu-miR-185-5p	mmu_circ_0002232|chr10:45138942-45196202-|ENSMUST00000079390|Lin28b	target from/to=[2636,2659]	-19.1	GCAGTCACTTTCTGAGTCTCTCCG	TGGAGAGAAAGGCAGTTCCTGA	22	.(((..(((.(((...((((((((	)))))))).))).)))..))).	17	24	0.357
mmu-miR-34a-5p	mmu_circ_0011854|chr4:90947904-90978354-|ENSMUST00000107120|Elavl2	target from/to=[87,107]	-19.1	CCGGGCAGGTAATTGCTGCCA	TGGCAGTGTCTTAGCTGGTTGT	22	.(((.(((.(((.((((((((	))))))))..))).))).))).	17	21	0.0824
mmu-miR-129-5p	mmu_circ_0004243|chr12:83441648-83464118+|ENSMUST00000110321|Sipa1l1	target from/to=[762,783]	-19.1	ACAAGACAGGGCCAGCGGAGAG	CTTTTTGCGGTCTGGGCTTGC	21	.((((...(((((.((((((((	)))))))))))))...)))).	17	22	0.148
mmu-miR-138-5p	mmu_circ_0001154|chr3:106334054-106342521-|NM_133869|Cept1	target from/to=[491,514]	-19.1	AGGCCAGAAGAACTAACAGTAGCT	AGCTGGTGTTGTGAATCAGGCCG	23	.((((.((...((.((((.(((((	))))).))))))...)).)))).	17	24	0.222
mmu-miR-129-5p	mmu_circ_0002808|chr11:118672591-118672730-|ENSMUST00000017576|Rbfox3	target from/to=[99,120]	-19.1	ACGGGCCCCTGGCTACAGGAAA	CTTTTTGCGGTCTGGGCTTGC	21	.(((((((..(((..((((((.	.))))))..))).))))))).	16	22	0.0645
mmu-miR-129-5p	mmu_circ_0006178|chr16:30543487-30547555-|ENSMUST00000144491|Tmem44	target from/to=[213,235]	-19.1	CCAAGTCCGGTCAGAGCAGCAGG	CTTTTTGCGGTCTGGGCTTGC	21	.(((((((((.(...((((.(((	))).)))).).))))))))).	17	23	0.0547
mmu-miR-135b-5p	mmu_circ_0001271|chr4:130224839-130257025+|NM_001159603|Pum1	target from/to=[415,437]	-19.1	TTGCTCTGGAAGGGAGAGCTATG	TATGGCTTTTCATTCCTATGTGA	23	(..(...((((.(((((((((((	))))))))))).))))...)..)	17	23	0.165
mmu-miR-135b-5p	mmu_circ_0011245|chr4:130224839-130275266+|ENSMUST00000030315|Pum1	target from/to=[415,437]	-19.1	TTGCTCTGGAAGGGAGAGCTATG	TATGGCTTTTCATTCCTATGTGA	23	(..(...((((.(((((((((((	))))))))))).))))...)..)	17	23	0.173
mmu-miR-129-5p	mmu_circ_0001731|chr8:125432567-125439945-|NM_001081379|Ankrd11	target from/to=[250,272]	-19.1	GGGGGCCAATGGAGAGCAGAAGG	CTTTTTGCGGTCTGGGCTTGC	21	(.(((((...(((..((((((((	))))))))..))).))))).)	17	23	0.163
mmu-miR-34a-5p	mmu_circ_0000606|chr15:67933032-68001785-|NM_001145888|Zfat	target from/to=[756,778]	-19.1	GGAGCCAGCAGCAGAGACTCCCG	TGGCAGTGTCTTAGCTGGTTGT	22	(.(((((((...(((.(((.(((	))).))).)))..))))))).)	17	23	0.0547
mmu-miR-129-5p	mmu_circ_0012083|chr5:122990312-123061116-|ENSMUST00000031426|Ift81	target from/to=[8470,8492]	-19.1	GCTGGGAACCAGATGGCGAGAGC	CTTTTTGCGGTCTGGGCTTGC	21	((.((...((((((.(((((((.	.))))))).)))))).)).))	17	23	0.0919
mmu-miR-22-3p	mmu_circ_0007441|chr18:63914689-63984892+|ENSMUST00000072726|Wdr7	target from/to=[582,602]	-19.1	GCAGAAAGCATCTGGCAGTTC	AAGCTGCCAGTTGAAGAACTGT	22	((((....((.(((((((((.	.))))))))).)).....))))	15	21	0.0938
mmu-miR-146a-5p	mmu_circ_0003553|chr11:93886230-93909872+|ENSMUST00000132079|Spag9	target from/to=[5946,5970]	-19.1	GGCCAGAATAGGACATCAGTTCTCT	TGAGAACTGAATTCCATGGGTT	22	((((...((.(((..(((((((((.	.)))))))))..))))).))))	18	25	0.186
mmu-miR-34a-5p	mmu_circ_0000091|chr1:157021115-157044565+|NM_021433|Stx6	target from/to=[7,29]	-19.1	ACAGAAAGCAGTCAACACTGCCC	TGGCAGTGTCTTAGCTGGTTGT	22	((((..(((.....((((((((.	.))))))))....)))..))))	15	23	0.0548
mmu-miR-134-5p	mmu_circ_0009001|chr1:82854930-82892222+|ENSMUST00000113444|Agfg1	target from/to=[468,487]	-19.1	CTCCTCAGTCAACAGCTACA	TGTGACTGGTTGACCAGAGGGG	22	((((((.((((((((.((((	)))).)).))))))..))))))	18	20	0.0293
mmu-miR-96-5p	mmu_circ_0004165|chr12:73404643-73409916-|ENSMUST00000078505|Rtn1	target from/to=[667,691]	-19.1	AGCAAGACCTGTGTCTGAAGCCAAG	TTTGGCACTAGCACATTTTTGCT	23	(((((((..((((.(((..((((((	))))))..))))))).)))))))	20	25	0.101
mmu-miR-22-3p	mmu_circ_0009323|chr2:128494660-128510399-|ENSMUST00000014499|Anapc1	target from/to=[362,385]	-19.1	GCAGTTCTTCACATGAGGTACCTC	AAGCTGCCAGTTGAAGAACTGT	22	(((((((((((.((..((((.((.	.)).)))).)))))))))))))	19	24	0.0677
mmu-miR-125a-5p	mmu_circ_0000319|chr11:98124783-98129172+|None|None	target from/to=[3653,3677]	-19	TTTTTAATTAATGGGACCTCAGGGA	TCCCTGAGACCCTTTAACCTGTGA	24	.......((((.(((..((((((((	)))))))).))).)))).......	15	25	0.217
mmu-miR-212-5p	mmu_circ_0009323|chr2:128494660-128510399-|ENSMUST00000014499|Anapc1	target from/to=[80,102]	-19	ACATGGTTATCTGGAGCAAAGGG	ACCTTGGCTCTAGACTGCTTACT	23	....(((..((((((((.((((.	.)))).))))))))..)))....	15	23	0.0583
mmu-miR-129-5p	mmu_circ_0013357|chr6:38390454-38452408+|ENSMUST00000039127|Ubn2	target from/to=[2117,2137]	-19	TCCAGCAAGGACTGCAAAGGT	CTTTTTGCGGTCTGGGCTTGC	21	...(((..((((((((((((.	.))))))))))))..)))...	15	21	0.00964
mmu-miR-34a-5p	mmu_circ_0009172|chr2:110505988-110538177-|ENSMUST00000099623|Ano3	target from/to=[956,978]	-19	TCTGCCAGCCCGAGCCACTGACA	TGGCAGTGTCTTAGCTGGTTGT	22	...((((((..(((.(((((.((	)).))))).))).))))))...	16	23	0.169
mmu-miR-129-5p	mmu_circ_0012356|chr5:149318021-149323578-|ENSMUST00000079324|Ubl3	target from/to=[98,120]	-19	ACTGGCCCATGGACTGGGAAGAA	CTTTTTGCGGTCTGGGCTTGC	21	...((((((..(((((.(((((.	.))))).)))))))))))...	16	23	0.155
mmu-miR-183-5p	mmu_circ_0014997|chr8:81584148-81585189+|ENSMUST00000098614|Zfp827	target from/to=[888,910]	-19	GATGACCCTCTACCACTGCCGTC	TATGGCACTGGTAGAATTCACT	22	..(((...(((((((.((((((.	.)))))).)))))))..)))..	16	23	0.0989
mmu-miR-183-5p	mmu_circ_0014999|chr8:81584148-81600437+|ENSMUST00000098614|Zfp827	target from/to=[888,910]	-19	GATGACCCTCTACCACTGCCGTC	TATGGCACTGGTAGAATTCACT	22	..(((...(((((((.((((((.	.)))))).)))))))..)))..	16	23	0.0998
mmu-miR-183-5p	mmu_circ_0015000|chr8:81584148-81660562+|ENSMUST00000098614|Zfp827	target from/to=[888,910]	-19	GATGACCCTCTACCACTGCCGTC	TATGGCACTGGTAGAATTCACT	22	..(((...(((((((.((((((.	.)))))).)))))))..)))..	16	23	0.1
mmu-miR-188-5p	mmu_circ_0000431|chr13:11851937-11877408-|NM_023868|Ryr2	target from/to=[105,125]	-19	GACTTTGCTGGCATTGGGATG	CATCCCTTGCATGGTGGAGGG	21	..(((..((((((..((((((	)))))).))).)))..)))..	15	21	0.263
mmu-miR-188-5p	mmu_circ_0004474|chr13:11862118-11877408-|ENSMUST00000021750|Ryr2	target from/to=[105,125]	-19	GACTTTGCTGGCATTGGGATG	CATCCCTTGCATGGTGGAGGG	21	..(((..((((((..((((((	)))))).))).)))..)))..	15	21	0.249
mmu-miR-125b-5p	mmu_circ_0003553|chr11:93886230-93909872+|ENSMUST00000132079|Spag9	target from/to=[8050,8074]	-19	CAGCAAGCTAGAGGGCAGTTAGGGA	TCCCTGAGACCCTAACTTGTGA	22	..(((((....((((...(((((((	)))))))..))))..)))))..	16	25	0.254
mmu-miR-34a-5p	mmu_circ_0005876|chr15:81440784-81441953+|ENSMUST00000068387|Ep300	target from/to=[221,242]	-19	TAAACCATATGACACATTGCCA	TGGCAGTGTCTTAGCTGGTTGT	22	..(((((..(((.(((((((((	))))))))).)))..)))))..	17	22	0.0707
mmu-miR-212-5p	mmu_circ_0000016|chr1:22336373-22369621-|NM_001012623|Rims1	target from/to=[54,78]	-19	TTTAAGCAGACAACAGGGTCTGGGT	ACCTTGGCTCTAGACTGCTTACT	23	..(((((((.....((((((.((((	)))).))))))...)))))))..	17	25	0.305
mmu-miR-212-5p	mmu_circ_0000017|chr1:22336373-22384029-|NM_001012623|Rims1	target from/to=[14462,14486]	-19	TTTAAGCAGACAACAGGGTCTGGGT	ACCTTGGCTCTAGACTGCTTACT	23	..(((((((.....((((((.((((	)))).))))))...)))))))..	17	25	0.316
mmu-miR-212-5p	mmu_circ_0008589|chr1:22363424-22369621-|ENSMUST00000097811|Rims1	target from/to=[54,78]	-19	TTTAAGCAGACAACAGGGTCTGGGT	ACCTTGGCTCTAGACTGCTTACT	23	..(((((((.....((((((.((((	)))).))))))...)))))))..	17	25	0.295
mmu-miR-185-5p	mmu_circ_0014447|chr7:94744625-94751711+|ENSMUST00000061910|Grm5	target from/to=[6766,6788]	-19	TAAGGGATTCCCTCATCTCTTCG	TGGAGAGAAAGGCAGTTCCTGA	22	..(((((((.(((..((((((((	)))))))).))).)))))))..	18	23	0.138
mmu-miR-125a-5p	mmu_circ_0010551|chr3:154358702-154377056+|ENSMUST00000172865|4922501L14Rik	target from/to=[699,720]	-19	AAGCAGGAAAGAACTTCAGGGA	TCCCTGAGACCCTTTAACCTGTGA	24	..(((((((((...((((((((	))))))))...))))..)))))..	17	22	0.0619
mmu-miR-33-5p	mmu_circ_0008888|chr1:64597422-64616850+|ENSMUST00000049932|Creb1	target from/to=[170,192]	-19	CTTAGTGCAGCTGCCCAATGGGC	GTGCATTGTAGTTGCATTGCA	21	..((((((((((((..((((.((	)).))))))))))))))))..	18	23	0.0212
mmu-miR-34a-5p	mmu_circ_0001343|chr5:37573319-37585543+|None|None	target from/to=[9421,9444]	-19	CCGCCCAGAGTACCTGCACTGCCG	TGGCAGTGTCTTAGCTGGTTGT	22	.((.((((.......(((((((((	))))))))).....)))).)).	15	24	0.0387
mmu-miR-129-5p	mmu_circ_0001607|chr7:109171825-109171927-|NM_029211|Rnf121	target from/to=[50,70]	-19	ACATGTCCCTACTGCAAGGAG	CTTTTTGCGGTCTGGGCTTGC	21	.((.((((..(((((((((((	)))))))))))..)))).)).	17	21	0.13
mmu-miR-138-5p	mmu_circ_0001462|chr6:36950041-37008028-|NM_001081206|Dgki	target from/to=[973,998]	-19	GGGCACGGAGAAAGGCTGCACCAGTG	AGCTGGTGTTGTGAATCAGGCCG	23	.(((...((.....((.((((((((.	.)))))))).))...))..))).	15	26	0.324
mmu-miR-138-5p	mmu_circ_0013327|chr6:36950041-37037694-|ENSMUST00000150300|Dgki	target from/to=[1299,1324]	-19	GGGCACGGAGAAAGGCTGCACCAGTG	AGCTGGTGTTGTGAATCAGGCCG	23	.(((...((.....((.((((((((.	.)))))))).))...))..))).	15	26	0.326
mmu-miR-34a-5p	mmu_circ_0000720|chr16:97260504-97278372-|None|None	target from/to=[13621,13644]	-19	GTAACCATGGAATGGAGGCTGCCT	TGGCAGTGTCTTAGCTGGTTGT	22	.((((((..(...(((.((((((.	.)))))).)))...))))))).	16	24	0.116
mmu-miR-22-3p	mmu_circ_0000028|chr1:38110460-38142497-|NM_019570|Rev1	target from/to=[1466,1488]	-19	GCTCTCTGCACATCTGGCAGCTA	AAGCTGCCAGTTGAAGAACTGT	22	((..(((...((.(((((((((.	.))))))))).)).)))...))	16	23	0.0833
mmu-miR-9-5p	mmu_circ_0001169|chr3:126749642-126760009-|None|None	target from/to=[6185,6209]	-19	TCAAAGACAGCTGCATCACCAAAGC	TCTTTGGTTATCTAGCTGTATGA	23	(((...(((((((.((.(((((((.	.))))))).)).))))))).)))	19	25	0.00107
mmu-miR-188-5p	mmu_circ_0000822|chr17:81827521-81844933-|None|None	target from/to=[2095,2118]	-19	CTCATTGACCTCTGGGGGGGGGTG	CATCCCTTGCATGGTGGAGGG	21	(((.((.(((....(.((((((((	)))))))).)..))).)))))	17	24	0.0505
mmu-miR-125a-5p	mmu_circ_0000319|chr11:98124783-98129172+|None|None	target from/to=[2955,2977]	-19	TTGGAGCTTAAGGTGCTCAGGGG	TCCCTGAGACCCTTTAACCTGTGA	24	(((.((.((((((.(((((((((	)))))))).).)))))).)).)))	20	23	0.123
mmu-miR-129-5p	mmu_circ_0001333|chr5:33162514-33178337-|NM_194340|C330019G07Rik	target from/to=[213,237]	-19	GCAGAGTCTCAGCCACTGCAAGGAA	CTTTTTGCGGTCTGGGCTTGC	21	(((.((((.(((..((((((((((.	.))))))))))))))))))))	20	25	0.0229
mmu-miR-129-5p	mmu_circ_0001336|chr5:34185760-34211527+|NM_001081102|Whsc1	target from/to=[1504,1527]	-19	GCATGCTCAATGAAAAGCAGAAAG	CTTTTTGCGGTCTGGGCTTGC	21	(((.(((((..((...((((((((	))))))))..))))))).)))	18	24	0.0632
mmu-miR-146a-5p	mmu_circ_0001501|chr6:99582250-99601785-|NM_025829|Eif4e3	target from/to=[259,280]	-19	GACCATTGGAGAGCAGTTCACA	TGAGAACTGAATTCCATGGGTT	22	((((..(((((..((((((.((	)).))))))..)))))..))))	17	22	0.0889
mmu-miR-34a-5p	mmu_circ_0009138|chr2:104092748-104098665-|ENSMUST00000089726|D430041D05Rik	target from/to=[625,648]	-19	ACAGCCTGAGCACACACACAGCCA	TGGCAGTGTCTTAGCTGGTTGT	22	((((((..(((....((((.((((	)))).))))....)))))))))	17	24	0.00311
mmu-miR-134-5p	mmu_circ_0002350|chr10:62751799-62770657+|ENSMUST00000092452|Herc4	target from/to=[641,663]	-19	CCTCTCTTTTTCTCCCAGTGATC	TGTGACTGGTTGACCAGAGGGG	22	(((((((...((..(((((.((.	.)).)))))..))..)))))))	16	23	0.00779
mmu-miR-146a-5p	mmu_circ_0000720|chr16:97260504-97278372-|None|None	target from/to=[9642,9660]	-19	GACCCAGGTTCAATTCTCA	TGAGAACTGAATTCCATGGGTT	22	((((((((((((.((((((	)))))).))))..)).))))))	18	19	0.208
mmu-miR-34a-5p	mmu_circ_0000909|chr18:83124915-83126841+|None|None	target from/to=[559,578]	-19	ACGGCAGCAAGATTCTGCTC	TGGCAGTGTCTTAGCTGGTTGT	22	(((((((((((((.(((((.	.))))).))))).))).)))))	18	20	0.158
mmu-miR-182-5p	mmu_circ_0000571|chr15:3997464-4009996+|NM_024188|Oxct1	target from/to=[250,274]	-18.9	AGATGGCAGTGTTGCCATTGCCAGC	TTTGGCAATGGTAGAACTCACACCG	25	........((.(((((((((((((.	.))))))))))))).))........	15	25	0.155
mmu-miR-34a-5p	mmu_circ_0012083|chr5:122990312-123061116-|ENSMUST00000031426|Ift81	target from/to=[6909,6931]	-18.9	CTCTGCAGTTAAGAGCACTGGCT	TGGCAGTGTCTTAGCTGGTTGT	22	.....(((((((((.(((((.(.	.).)))))))))))))).....	15	23	0.0639
mmu-miR-29b-3p	mmu_circ_0007800|chr19:42637041-42658033+|ENSMUST00000026188|D19Ertd386e	target from/to=[1404,1425]	-18.9	GAAAGTGTGTCAGATGGTGCTT	TAGCACCATTTGAAATCAGTGTT	23	...(.((..((((((((((((.	.))))))))))))...)).)...	15	22	0.0572
mmu-miR-34a-5p	mmu_circ_0011434|chr4:149368577-149370490-|ENSMUST00000030830|H6pd	target from/to=[449,470]	-18.9	TTTGCCTACGCAGACATTGCCC	TGGCAGTGTCTTAGCTGGTTGT	22	...(((...((((((((((((.	.))))))))))..)).)))...	15	22	0.19
mmu-miR-34a-5p	mmu_circ_0004016|chr12:4968023-4985394+|ENSMUST00000045664|Atad2b	target from/to=[4902,4923]	-18.9	ATCACCAAAGAAGTCATTGCCA	TGGCAGTGTCTTAGCTGGTTGT	22	...((((...(((.((((((((	)))))))).)))...))))...	15	22	0.0159
mmu-miR-34a-5p	mmu_circ_0013357|chr6:38390454-38452408+|ENSMUST00000039127|Ubn2	target from/to=[1208,1226]	-18.9	AATACCAGGAGGACTGCCA	TGGCAGTGTCTTAGCTGGTTGT	22	...((((((((((((((((	))))))).))))..)))))...	16	19	0.107
mmu-miR-34a-5p	mmu_circ_0000114|chr1:167534740-167538735-|NM_001083897|Mpzl1	target from/to=[404,426]	-18.9	TTGGGTGGTGGTGGGCACTGTCA	TGGCAGTGTCTTAGCTGGTTGT	22	..((.((((...(((((((((((	)))))))))))..)))).))..	17	23	0.181
mmu-miR-138-5p	mmu_circ_0001699|chr8:81895682-81896263-|NM_008539|Smad1	target from/to=[197,220]	-18.9	TTGTTTTCATTCACAAGTCCAGCT	AGCTGGTGTTGTGAATCAGGCCG	23	..((((..((((((((..((((((	))))))..)))))))).))))..	18	24	0.0501
mmu-miR-138-5p	mmu_circ_0009498|chr2:156334548-156339946+|ENSMUST00000103137|Epb4.1l1	target from/to=[173,196]	-18.9	AGGCCCAGACCCGCCAAGCCAGTG	AGCTGGTGTTGTGAATCAGGCCG	23	.((((..((..(((...((((((.	.))))))...)))..)).)))).	15	24	0.136
mmu-miR-188-5p	mmu_circ_0003836|chr12:21230165-21236817+|ENSMUST00000064595|Asap2	target from/to=[247,267]	-18.9	ATCTCGGAGGTGCAGAGGATG	CATCCCTTGCATGGTGGAGGG	21	.((((.(..((((((.(((((	))))).))))))..).)))).	16	21	0.29
mmu-miR-34a-5p	mmu_circ_0001395|chr5:118542504-118545738-|NM_172721|Fbxw8	target from/to=[145,166]	-18.9	CCAACGAGGAGGGGCATTGGCA	TGGCAGTGTCTTAGCTGGTTGT	22	.((((.((..(((((((((.((	)).)))))))))..)).)))).	17	22	0.273
mmu-miR-34a-5p	mmu_circ_0000491|chr13:94111710-94126034+|NM_147176|Homer1	target from/to=[491,511]	-18.9	CCAACTCAGAATGCATTGCCA	TGGCAGTGTCTTAGCTGGTTGT	22	.((((.(((...(((((((((	))))))))).....))))))).	16	21	0.113
mmu-miR-29b-3p	mmu_circ_0012067|chr5:121875979-121881594+|ENSMUST00000151458|Naa25	target from/to=[519,539]	-18.9	CGCACTGAGCGGATGCTGTTA	TAGCACCATTTGAAATCAGTGTT	23	.(((((((.((((((.(((((	))))).))))))...))))))).	18	21	0.0302
mmu-miR-212-5p	mmu_circ_0001379|chr5:107047089-107067654-|NM_026856|Zfp644	target from/to=[3548,3569]	-18.9	TGTAAGCAGAAGAAATCAAGGT	ACCTTGGCTCTAGACTGCTTACT	23	.((((((((.(((..(((((((	))))))).)))...)))))))).	18	22	0.177
mmu-miR-22-3p	mmu_circ_0000895|chr18:74129544-74130930-|NM_172632|Mapk4	target from/to=[126,146]	-18.9	AGGGTCCTGGCCTGGCAGCTG	AAGCTGCCAGTTGAAGAACTGT	22	(.(((.((...(((((((((.	.)))))))))....)).))).)	15	21	0.111
mmu-miR-129-5p	mmu_circ_0005285|chr14:55563114-55590557-|ENSMUST00000081857|Myh6	target from/to=[2982,3003]	-18.9	GGGGGCCTAGGAAAGGAAGAAG	CTTTTTGCGGTCTGGGCTTGC	21	(.(((((((((...(.((((((	)))))).)..))))))))).)	17	22	0.0513
mmu-miR-34a-5p	mmu_circ_0007120|chr18:10574872-10586039-|ENSMUST00000127099|Esco1	target from/to=[585,610]	-18.9	GCTATTCCAGAACTAAGACACTTCTC	TGGCAGTGTCTTAGCTGGTTGT	22	((....((((..((((((((((.((.	.)).))))))))))))))..))	18	26	0.288
mmu-miR-33-5p	mmu_circ_0012083|chr5:122990312-123061116-|ENSMUST00000031426|Ift81	target from/to=[2514,2534]	-18.9	TGTGATGTGATTGCAAAGTAA	GTGCATTGTAGTTGCATTGCA	21	((..(((..(((((((.(((.	.))).)))))))..)))..))	15	21	0.101
mmu-miR-96-5p	mmu_circ_0000395|chr12:79691520-79738566+|NM_172952|Gphn	target from/to=[489,512]	-18.9	AGAGGGGAGTGTGTTTTGGCCAAA	TTTGGCACTAGCACATTTTTGCT	23	((..(((((((((((...((((((	))))))...))))))))))).))	19	24	0.263
mmu-miR-135a-5p	mmu_circ_0000952|chr19:42175126-42175327+|NM_145501|Pi4k2a	target from/to=[17,41]	-18.9	TCAAACCCAAGAATGAAGAGCCATA	TATGGCTTTTTATTCCTATGTGA	23	(((.......(((((((((((((((	))))))))))))))).....)))	18	25	0.0166
mmu-miR-188-5p	mmu_circ_0005285|chr14:55563114-55590557-|ENSMUST00000081857|Myh6	target from/to=[768,787]	-18.9	CCCTGCCAACAGAGGGGATC	CATCCCTTGCATGGTGGAGGG	21	((((.(((.((.(((((((.	.)))))))...)).)))))))	16	20	0.0658
mmu-miR-223-3p	mmu_circ_0000230|chr11:6211011-6217083+|NM_001252287|Ogdh	target from/to=[3006,3026]	-18.9	TGGGGATTTTGGATGCTGATC	TGTCAGTTTGTCAAATACCCCA	22	(((((..(((((..((((((.	.))))))...)))))..)))))	16	21	0.0873
mmu-miR-223-3p	mmu_circ_0000231|chr11:6213790-6217083+|NM_001252287|Ogdh	target from/to=[227,247]	-18.9	TGGGGATTTTGGATGCTGATC	TGTCAGTTTGTCAAATACCCCA	22	(((((..(((((..((((((.	.))))))...)))))..)))))	16	21	0.0799
mmu-miR-138-5p	mmu_circ_0001648|chr7:149173655-149178205+|NM_001009929|Brsk2	target from/to=[406,431]	-18.9	TGGCCAGAGATCTCGATCCATCAGTG	AGCTGGTGTTGTGAATCAGGCCG	23	(((((.((..((.(((..(((((((.	.)))))))))).)).)).)))))	19	26	0.303
mmu-miR-188-5p	mmu_circ_0005351|chr14:64483052-64511670+|ENSMUST00000022528|Pinx1	target from/to=[14180,14200]	-18.9	TCTTTGACCTTGTGAGTGATG	CATCCCTTGCATGGTGGAGGG	21	(((((.(((.((..((.((((	)))).))..)).))).)))))	16	21	0.116
mmu-miR-134-5p	mmu_circ_0009625|chr2:169709025-169711959+|ENSMUST00000109157|Tshz2	target from/to=[2759,2781]	-18.9	CCCCTCTACCTACATCAGCCACC	TGTGACTGGTTGACCAGAGGGG	22	(((((((......(((((.(((.	.))).))))).....)))))))	15	23	0.22
mmu-miR-129-5p	mmu_circ_0014834|chr8:46844406-46861057+|ENSMUST00000067065|Sorbs2	target from/to=[128,152]	-18.9	GCAGGTCTCTTGATTCTGCAGAGAC	CTTTTTGCGGTCTGGGCTTGC	21	((((((((...((..(((((((((.	.))))))))))).))))))))	19	25	0.145
mmu-miR-129-5p	mmu_circ_0015329|chr9:112085998-112088273-|ENSMUST00000159432|Arpp21	target from/to=[171,191]	-18.9	GCGGCTCAGAACCAAGAGAGG	CTTTTTGCGGTCTGGGCTTGC	21	((((((((((.((..((((((	))))))..))))))))).)))	18	21	0.0685
mmu-miR-138-5p	mmu_circ_0014810|chr8:36869761-36875488+|None|None	target from/to=[3017,3039]	-18.82	GGGCATAGCAGCACATACCAGTT	AGCTGGTGTTGTGAATCAGGCCG	23	.(((.......((((((((((((	)))))))).))))......))).	15	23	0.277
mmu-miR-34a-5p	mmu_circ_0000919|chr19:4784723-4794009-|NM_009032|Rbm4	target from/to=[1004,1026]	-18.8	GATGCCTACTACAAGCGCTGCCG	TGGCAGTGTCTTAGCTGGTTGT	22	...(((..(((...(((((((((	)))))))))..)))..)))...	15	23	0.35
mmu-miR-34a-5p	mmu_circ_0000921|chr19:4787360-4794009-|NM_009032|Rbm4	target from/to=[1004,1026]	-18.8	GATGCCTACTACAAGCGCTGCCG	TGGCAGTGTCTTAGCTGGTTGT	22	...(((..(((...(((((((((	)))))))))..)))..)))...	15	23	0.348
mmu-miR-138-5p	mmu_circ_0008304|chr1:160196592-160225901-|ENSMUST00000004133|Fam5b	target from/to=[643,666]	-18.8	GTCTCTGGAAACCCTGCACCAGCT	AGCTGGTGTTGTGAATCAGGCCG	23	...(((((..((...(((((((((	))))))))).))...)))))...	16	24	0.341
mmu-miR-129-5p	mmu_circ_0009801|chr2:29768088-29777891+|ENSMUST00000046571|Odf2	target from/to=[209,228]	-18.8	CACAGCTTCGCTGCAAAGAG	CTTTTTGCGGTCTGGGCTTGC	21	...(((((.(((((((((((	)))))))))))..)))))...	16	20	0.0625
mmu-miR-129-5p	mmu_circ_0002581|chr10:92347432-92405764-|ENSMUST00000168110|4930485B16Rik	target from/to=[101,122]	-18.8	ATCAGTCCGACACAGCAGAAAG	CTTTTTGCGGTCTGGGCTTGC	21	...((((((((...((((((((	)))))))).))).)))))...	16	22	0.0555
mmu-miR-125a-5p	mmu_circ_0000378|chr12:54038121-54039493+|NM_198111|Akap6	target from/to=[229,253]	-18.8	GTGGAGGACGAGGAGGGGACGGGGA	TCCCTGAGACCCTTTAACCTGTGA	24	..(.(((....((((((..((((((	))))))...))))))..))).)..	16	25	0.0889
mmu-miR-34a-5p	mmu_circ_0006722|chr17:35150209-35150692+|ENSMUST00000087315|Vars	target from/to=[96,117]	-18.8	GAAGCTCACTGGGAAGCTGCCC	TGGCAGTGTCTTAGCTGGTTGT	22	..((((..((((((.((((((.	.)))))).))))))..))))..	16	22	0.13
mmu-miR-125a-5p	mmu_circ_0000628|chr15:82655660-82687714-|NM_013836|Tcf20	target from/to=[3180,3202]	-18.8	AGGCAGGAGCAGAGGCCCAGGGG	TCCCTGAGACCCTTTAACCTGTGA	24	..(((((...(((((.(((((((	)))))).)..)))))..)))))..	17	23	0.0346
mmu-miR-125a-5p	mmu_circ_0000629|chr15:82681942-82687714-|NM_013836|Tcf20	target from/to=[3180,3202]	-18.8	AGGCAGGAGCAGAGGCCCAGGGG	TCCCTGAGACCCTTTAACCTGTGA	24	..(((((...(((((.(((((((	)))))).)..)))))..)))))..	17	23	0.0346
mmu-miR-128-3p	mmu_circ_0000254|chr11:43518035-43518979+|NM_001164231|Pwwp2a	target from/to=[532,551]	-18.8	CCAGAGAAGGAACACTGTGG	TCACAGTGAACCGGTCTCTTT	21	..(((((.((..((((((((	))))))))..))..)))))..	15	20	0.0167
mmu-miR-96-5p	mmu_circ_0009801|chr2:29768088-29777891+|ENSMUST00000046571|Odf2	target from/to=[978,1000]	-18.8	GGCCAAGCTGGCTGAGTGCCAAG	TTTGGCACTAGCACATTTTTGCT	23	.((.(((.(((((.(((((((((	)))))))))))).)).))).)).	19	23	0.0249
mmu-miR-124-3p	mmu_circ_0000570|chr14:123991903-123999211-|None|None	target from/to=[853,871]	-18.8	AGCAGGCTCGTGTGTCTTT	TAAGGCACGCGGTGAATGCC	20	.(((..((((((((((((.	.))))))))))).)..))).	15	19	0.343
mmu-miR-129-5p	mmu_circ_0005027|chr14:123769159-123770836-|ENSMUST00000000201|Nalcn	target from/to=[73,91]	-18.8	CCAAACAGACCGCAAATGG	CTTTTTGCGGTCTGGGCTTGC	21	.(((.(((((((((((.((	)).)))))))))))...))).	16	19	0.153
mmu-miR-128-3p	mmu_circ_0003604|chr11:97706781-97707055+|None|None	target from/to=[202,222]	-18.8	CAGGAATCCAGTTGGCTGTGA	TCACAGTGAACCGGTCTCTTT	21	.((((..((.(((.(((((((	))))))).))).))..)))).	16	21	0.0837
mmu-miR-138-5p	mmu_circ_0001343|chr5:37573319-37585543+|None|None	target from/to=[5674,5695]	-18.8	AGGCCAGAGCCTCTCCCCAGCT	AGCTGGTGTTGTGAATCAGGCCG	23	.((((.((..(.(..(((((((	)))))).)..).)..)).)))).	15	22	0.0754
mmu-miR-29a-3p	mmu_circ_0000635|chr15:88641726-88642589-|NM_001142357|Alg12	target from/to=[45,65]	-18.8	TGGCCGGAAGGAGTGGTGCTT	TAGCACCATCTGAAATCGGTTA	22	.((((((..(((.(((((((.	.))))))))))....)))))).	16	21	0.085
mmu-miR-9-5p	mmu_circ_0007800|chr19:42637041-42658033+|ENSMUST00000026188|D19Ertd386e	target from/to=[13,33]	-18.8	CCATGCAGCAAGAAGCAGAGA	TCTTTGGTTATCTAGCTGTATGA	23	.((((((((.((((.((((((	)))))).)..))).)))))))).	18	21	0.252
mmu-miR-9-5p	mmu_circ_0001442|chr6:5050431-5065480+|NM_181595|Ppp1r9a	target from/to=[168,190]	-18.8	ACATGCAGTTACAGAAGCAGAGA	TCTTTGGTTATCTAGCTGTATGA	23	.((((((((((...((.((((((	)))))).))...)))))))))).	18	23	0.111
mmu-miR-34a-5p	mmu_circ_0004071|chr12:5568409-5587830+|None|None	target from/to=[15501,15519]	-18.8	TCAACCAGGAGTGCTGCTT	TGGCAGTGTCTTAGCTGGTTGT	22	.(((((((((((((((((.	.))))))).)))..))))))).	17	19	0.109
mmu-miR-34a-5p	mmu_circ_0000714|chr16:94605518-94624975+|None|None	target from/to=[15346,15366]	-18.8	AGAACCACTGGTACACTGTTA	TGGCAGTGTCTTAGCTGGTTGT	22	(.(((((((((.(((((((((	))))))))).)))).))))).)	19	21	0.0978
mmu-miR-129-5p	mmu_circ_0003558|chr11:93958531-93960466+|ENSMUST00000103169|Spag9	target from/to=[371,391]	-18.8	GGGAGTTCAGATCCCAGAAGA	CTTTTTGCGGTCTGGGCTTGC	21	(.(((((((((((.((((((.	.)))))).))))))))))).)	18	21	0.143
mmu-miR-138-5p	mmu_circ_0009793|chr2:29083097-29104398-|ENSMUST00000071201|Ntng2	target from/to=[597,620]	-18.8	CGACCTGGCCCACCCGCCCCGGCT	AGCTGGTGTTGTGAATCAGGCCG	23	((.(((((..(((..((.(((((.	.))))).)).)))..))))).))	17	24	0.011
mmu-miR-129-5p	mmu_circ_0000808|chr17:69557198-69559723+|NM_013813|Epb4.1l3	target from/to=[60,82]	-18.8	GCTGAGCCCCAGGAGGCAGCAGG	CTTTTTGCGGTCTGGGCTTGC	21	((.((((((.(((..((((.(((	))).))))..)))))))))))	18	23	0.113
mmu-miR-34a-5p	mmu_circ_0010288|chr2:9980622-9985938-|ENSMUST00000114896|Atp5c1	target from/to=[513,534]	-18.8	ACCACCAGTGAGCAGAGTGCCA	TGGCAGTGTCTTAGCTGGTTGT	22	((.(((((((((.(.(.(((((	))))).).))))).))))).))	18	22	0.00625
mmu-miR-138-5p	mmu_circ_0001796|chr9:65578782-65643302-|NM_172536|Zfp609	target from/to=[900,921]	-18.8	CGGTGCTGCCACTGCACCTGTT	AGCTGGTGTTGTGAATCAGGCCG	23	((((.(((.(((.(((((.(((	))).))))).)))...)))))))	18	22	0.046
mmu-miR-22-3p	mmu_circ_0000573|chr15:5272243-5283050+|None|None	target from/to=[9309,9331]	-18.8	GCAGTGACCTTCAGAAGTAGCTT	AAGCTGCCAGTTGAAGAACTGT	22	(((((...((((((..((((((.	.))))))...)))))).)))))	17	23	0.18
mmu-miR-138-5p	mmu_circ_0013375|chr6:39472654-39473758-|ENSMUST00000036877|Dennd2a	target from/to=[775,795]	-18.8	TGGCCGGAGAGCTCACCACCT	AGCTGGTGTTGTGAATCAGGCCG	23	(((((.((..((.(((((.((	)).)))))..))...)).)))))	16	21	0.204
mmu-miR-212-5p	mmu_circ_0000715|chr16:94624920-94633730+|None|None	target from/to=[3992,4012]	-18.8	AGTGAGAATCAGGGGCGAGGA	ACCTTGGCTCTAGACTGCTTACT	23	((((((..((((((.(((((.	.))))).)))).))...))))))	17	21	0.208
mmu-miR-212-5p	mmu_circ_0000205|chr10:91537914-91599435-|NR_028262|Rmst	target from/to=[4315,4337]	-18.8	AGAGGCAAAAAGGGGGCGGGGGT	ACCTTGGCTCTAGACTGCTTACT	23	(((((((.....(((((.(((((	))))).)))))....))))).))	17	23	0.0838
mmu-miR-34a-5p	mmu_circ_0005665|chr15:41629019-41657598+|ENSMUST00000110297|Oxr1	target from/to=[742,762]	-18.8	ACGACAGTGCCAGCACTGCTC	TGGCAGTGTCTTAGCTGGTTGT	22	((((((((....((((((((.	.))))))))....))).)))))	16	21	0.00946
mmu-miR-129-5p	mmu_circ_0000715|chr16:94624920-94633730+|None|None	target from/to=[3581,3600]	-18.8	GTAGTCCAGGGAGCAAGAGC	CTTTTTGCGGTCTGGGCTTGC	21	((((((((((..(((((((.	.)))))))..))))))).)))	17	20	0.371
mmu-miR-29b-3p	mmu_circ_0000909|chr18:83124915-83126841+|None|None	target from/to=[1695,1718]	-18.72	CGCACCTACCACCAGATGGTGCTC	TAGCACCATTTGAAATCAGTGTT	23	.((((.......(((((((((((.	.)))))))))))......)))).	15	24	0.155
mmu-miR-129-5p	mmu_circ_0000670|chr16:17367496-17389550-|NM_001001983|Pi4ka	target from/to=[214,233]	-18.7	AACCTCCCAGTTGCAGAGAG	CTTTTTGCGGTCTGGGCTTGC	21	.....(((((((((((((((	)))))))))).))))).....	15	20	0.0827
mmu-miR-129-5p	mmu_circ_0000671|chr16:17373442-17389550-|NM_001001983|Pi4ka	target from/to=[214,233]	-18.7	AACCTCCCAGTTGCAGAGAG	CTTTTTGCGGTCTGGGCTTGC	21	.....(((((((((((((((	)))))))))).))))).....	15	20	0.0813
mmu-miR-129-5p	mmu_circ_0000672|chr16:17378534-17389550-|NM_001001983|Pi4ka	target from/to=[214,233]	-18.7	AACCTCCCAGTTGCAGAGAG	CTTTTTGCGGTCTGGGCTTGC	21	.....(((((((((((((((	)))))))))).))))).....	15	20	0.0774
mmu-miR-125b-5p	mmu_circ_0000319|chr11:98124783-98129172+|None|None	target from/to=[2954,2977]	-18.7	CTTGGAGCTTAAGGTGCTCAGGGG	TCCCTGAGACCCTAACTTGTGA	22	....(((.(((.(((.((((((((	))))))))))).))))))....	17	24	0.123
mmu-miR-129-5p	mmu_circ_0001336|chr5:34185760-34211527+|NM_001081102|Whsc1	target from/to=[1559,1578]	-18.7	CTCTGCCCAGTCTGAAGAAG	CTTTTTGCGGTCTGGGCTTGC	21	....((((((.(((((((((	)))))).))).))))))....	15	20	0.0632
mmu-miR-146a-5p	mmu_circ_0000859|chr18:34425711-34439006+|NM_007462|Apc	target from/to=[601,622]	-18.7	AATTGGTGGGAGTCAGTTCTTT	TGAGAACTGAATTCCATGGGTT	22	...(.((((((.(((((((((.	.))))))))).)))))).)...	16	22	0.245
mmu-miR-138-5p	mmu_circ_0000030|chr1:38591750-38595846-|NM_010678|Aff3	target from/to=[858,883]	-18.7	CCCCCTGCATGTGCACAACACAGGTA	AGCTGGTGTTGTGAATCAGGCCG	23	...((((.((...((((((((.(((.	.))).)))))))).))))))...	17	26	0.0706
mmu-miR-129-5p	mmu_circ_0013466|chr6:57548422-57576044+|ENSMUST00000031817|Herc6	target from/to=[367,386]	-18.7	TACAGCCCAGCCCCAGGAGT	CTTTTTGCGGTCTGGGCTTGC	21	...(((((((((.((((((.	.)))))).)).)))))))...	15	20	0.0212
mmu-miR-132-5p	mmu_circ_0011874|chr4:9557919-9566494-|ENSMUST00000137375|Asph	target from/to=[2145,2167]	-18.7	TTTACAGTTGGAAGTCCACTGTG	AACCGTGGCTTTCGATTGTTAC	22	...(((((((((((.((((.((.	.)).)))))))))))))))...	17	23	0.123
mmu-miR-138-5p	mmu_circ_0000016|chr1:22336373-22369621-|NM_001012623|Rims1	target from/to=[328,351]	-18.7	GAGCCATCATCAAGAGCACCAGTG	AGCTGGTGTTGTGAATCAGGCCG	23	..(((....(((..(((((((((.	.))))))))).)))....)))..	15	24	0.0935
mmu-miR-138-5p	mmu_circ_0000017|chr1:22336373-22384029-|NM_001012623|Rims1	target from/to=[14736,14759]	-18.7	GAGCCATCATCAAGAGCACCAGTG	AGCTGGTGTTGTGAATCAGGCCG	23	..(((....(((..(((((((((.	.))))))))).)))....)))..	15	24	0.0978
mmu-miR-34a-5p	mmu_circ_0000628|chr15:82655660-82687714-|NM_013836|Tcf20	target from/to=[4240,4261]	-18.7	GAGGCTGGGGGAGACACAGTCA	TGGCAGTGTCTTAGCTGGTTGT	22	..(((..(..(((((((.((((	)))).)))))))..)..)))..	15	22	0.0469
mmu-miR-34a-5p	mmu_circ_0000629|chr15:82681942-82687714-|NM_013836|Tcf20	target from/to=[4240,4261]	-18.7	GAGGCTGGGGGAGACACAGTCA	TGGCAGTGTCTTAGCTGGTTGT	22	..(((..(..(((((((.((((	)))).)))))))..)..)))..	15	22	0.0469
mmu-miR-125a-5p	mmu_circ_0000017|chr1:22336373-22384029-|NM_001012623|Rims1	target from/to=[4290,4313]	-18.7	AGATAGAGAGGAGGGGTATAGGGG	TCCCTGAGACCCTTTAACCTGTGA	24	..((((.(..(((((((.((((((	))))))..)))))))..)))))..	18	24	0.0576
mmu-miR-138-5p	mmu_circ_0001123|chr3:51103704-51129957-|NM_023502|Elf2	target from/to=[6215,6239]	-18.7	CAGCCTAGAGCTCACTGCACTTGTC	AGCTGGTGTTGTGAATCAGGCCG	23	..((((.((..((((.(((((.((.	.)).))))).)))).))))))..	17	25	0.0131
mmu-miR-125a-5p	mmu_circ_0009138|chr2:104092748-104098665-|ENSMUST00000089726|D430041D05Rik	target from/to=[543,570]	-18.7	GCATCAGGCCCAAAGGTGACAGCAGGGA	TCCCTGAGACCCTTTAACCTGTGA	24	.((.((((...(((((.(....((((((	))))))...))))))..)))))).	18	28	0.159
mmu-miR-185-5p	mmu_circ_0001659|chr8:13136795-13142598+|NM_146207|Cul4a	target from/to=[83,105]	-18.7	CCATGGAAGTGCACCTCCCTCCA	TGGAGAGAAAGGCAGTTCCTGA	22	.((.((((.(((...((.(((((	))))).))...))).)))))).	16	23	0.00613
mmu-miR-138-5p	mmu_circ_0006498|chr16:94833025-94899199+|ENSMUST00000119878|Dyrk1a	target from/to=[439,461]	-18.7	GGGCCAGGGGGACGATTCCAGTC	AGCTGGTGTTGTGAATCAGGCCG	23	.((((.((...(((((.(((((.	.))))).)))))...)).)))).	16	23	0.116
mmu-miR-129-5p	mmu_circ_0000155|chr10:25713172-25714191-|NM_029881|Tmem200a	target from/to=[816,838]	-18.7	ACAAGGCCAGCAGCTCCAAGAAG	CTTTTTGCGGTCTGGGCTTGC	21	.((((.((((..(((.(((((((	))))))).))))))).)))).	18	23	0.076
mmu-miR-138-5p	mmu_circ_0000720|chr16:97260504-97278372-|None|None	target from/to=[15830,15851]	-18.7	AGGCCTCCCATCATCACCTGCT	AGCTGGTGTTGTGAATCAGGCCG	23	.(((((....((((((((.(((	))).))))..))))...))))).	16	22	0.104
mmu-miR-134-5p	mmu_circ_0006470|chr16:93762277-93764289+|ENSMUST00000045004|Dopey2	target from/to=[860,881]	-18.7	ACCCTTTTTTTGGCAAGTTACA	TGTGACTGGTTGACCAGAGGGG	22	.((((((..(..((.(((((((	))))))).))..)..)))))).	16	22	0.298
mmu-miR-33-5p	mmu_circ_0004071|chr12:5568409-5587830+|None|None	target from/to=[18184,18202]	-18.7	GGCGATGTGAACAGTGCAG	GTGCATTGTAGTTGCATTGCA	21	.((((((..(((((((((.	.))))))))..)..)))))).	15	19	0.232
mmu-miR-185-5p	mmu_circ_0015879|chr9:73582210-73606484-|ENSMUST00000075245|Unc13c	target from/to=[496,518]	-18.7	TCAGGAAATGTTCCAGATCTCCA	TGGAGAGAAAGGCAGTTCCTGA	22	.((((((.((((.....((((((	))))))....)))).)))))).	16	23	0.0183
mmu-miR-138-5p	mmu_circ_0012825|chr5:84571302-84585561-|ENSMUST00000113399|Epha5	target from/to=[182,203]	-18.7	GGGCCTGAAACCTGCATCTGTG	AGCTGGTGTTGTGAATCAGGCCG	23	.(((((((.((..(((((.((.	.)).))))).))...))))))).	16	22	0.0994
mmu-miR-34a-5p	mmu_circ_0000030|chr1:38591750-38595846-|NM_010678|Aff3	target from/to=[1672,1694]	-18.7	ACTCCCAGCCAGGAACATTCCCA	TGGCAGTGTCTTAGCTGGTTGT	22	((..(((((.((((.((((.(((	))).)))))))).)))))..))	18	23	0
mmu-miR-34a-5p	mmu_circ_0011386|chr4:142721612-142732137-|ENSMUST00000105778|Prdm2	target from/to=[4420,4440]	-18.7	GCCTTCAGCTGGCAGCTGCTG	TGGCAGTGTCTTAGCTGGTTGT	22	((..((((((((..((((((.	.))))))...))))))))..))	16	21	0.000352
mmu-miR-129-5p	mmu_circ_0000876|chr18:61300444-61301444-|NM_134134|Hmgxb3	target from/to=[155,174]	-18.7	GCTGAGCCAGCTGCAGGAGC	CTTTTTGCGGTCTGGGCTTGC	21	((.(((((.((((((((((.	.))))))))))...)))))))	17	20	0.074
mmu-miR-182-5p	mmu_circ_0014970|chr8:75572192-75656031-|ENSMUST00000119826|Large	target from/to=[266,293]	-18.7	TGAGTGTGGGCAGCAGCCAGCTGTGGAA	TTTGGCAATGGTAGAACTCACACCG	25	((.(((((((...(.((((..(((.(((	))).))).)))).)..)))))))))	20	28	0.193
mmu-miR-138-5p	mmu_circ_0012493|chr5:28079283-28081095-|ENSMUST00000002291|Paxip1	target from/to=[144,167]	-18.7	TGAGCCTGTTCAAGTTCAGCAGTA	AGCTGGTGTTGTGAATCAGGCCG	23	((.(((((((((....((.((((.	.)))).))...)))).)))))))	17	24	0.122
mmu-miR-138-5p	mmu_circ_0009801|chr2:29768088-29777891+|ENSMUST00000046571|Odf2	target from/to=[626,647]	-18.7	TGGTAGAGAGGCTGCACCGGCA	AGCTGGTGTTGTGAATCAGGCCG	23	((((.((...((.((((((((.	.)))))))).))...))..))))	16	22	0.0726
mmu-miR-138-5p	mmu_circ_0009653|chr2:179669733-179674659-|ENSMUST00000041618|Taf4a	target from/to=[299,317]	-18.7	TGGCTCCGCACAGCCAGCC	AGCTGGTGTTGTGAATCAGGCCG	23	(((((...((((((((((.	.))))))..)))).....)))))	15	19	0.0373
mmu-miR-129-5p	mmu_circ_0006633|chr17:26894749-26896894+|ENSMUST00000062519|A930001N09Rik	target from/to=[342,363]	-18.7	GCAAGGCCAAGGTCAAGGAAAG	CTTTTTGCGGTCTGGGCTTGC	21	(((((.(((.(..(..((((((	))))))..)..)))).)))))	16	22	0.0751
mmu-miR-9-5p	mmu_circ_0012392|chr5:17795341-17814643-|ENSMUST00000074694|Gnai1	target from/to=[205,229]	-18.7	TCGTGCTTGCTGGGGCTGCAGAAGA	TCTTTGGTTATCTAGCTGTATGA	23	((((((..((((((...((.(((((	))))).))..)))))).))))))	19	25	0.174
mmu-miR-34a-5p	mmu_circ_0001368|chr5:100904707-100914874-|NM_172714|Lin54	target from/to=[27,47]	-18.7	GCGATCATGGAGGTGGTGCCG	TGGCAGTGTCTTAGCTGGTTGT	22	(((((((..(((..(.(((((	))))).)..)))...)))))))	16	21	0.305
mmu-miR-129-5p	mmu_circ_0001605|chr7:107083671-107104050-|NM_175388|Rnf169	target from/to=[31,53]	-18.7	GCAAGCCGGGAGAACTCAGTGAG	CTTTTTGCGGTCTGGGCTTGC	21	(((((((.(((...(.(((.(((	))).))).).))).)))))))	17	23	0.126
mmu-miR-138-5p	mmu_circ_0001241|chr4:108390393-108400150-|NM_183300|Zfyve9	target from/to=[7083,7106]	-18.7	TGGCTTGAAATCATTGACTCAGTT	AGCTGGTGTTGTGAATCAGGCCG	23	((((((((..((((.(((((((((	)))))).))))))).))))))))	21	24	0.186
mmu-miR-134-5p	mmu_circ_0005351|chr14:64483052-64511670+|ENSMUST00000022528|Pinx1	target from/to=[12228,12247]	-18.7	CTCCCTGGCATTGGGTGACA	TGTGACTGGTTGACCAGAGGGG	22	((((((((((.(.(((.(((	))).))).).)).)))).))))	17	20	0.0491
mmu-miR-188-5p	mmu_circ_0007411|chr18:59568537-59576093+|ENSMUST00000080721|Chsy3	target from/to=[884,901]	-18.7	TCCTTTTCAGCAGGGATG	CATCCCTTGCATGGTGGAGGG	21	((((((((((((((((((	)))))).))).))).))))))	18	18	0.0838
mmu-miR-9-5p	mmu_circ_0000628|chr15:82655660-82687714-|NM_013836|Tcf20	target from/to=[5304,5326]	-18.64	TTATGCAGCCACTCTTCCGAAGA	TCTTTGGTTATCTAGCTGTATGA	23	(((((((((.......(((((((	))))))).......)))))))))	16	23	0.0153
mmu-miR-9-5p	mmu_circ_0000629|chr15:82681942-82687714-|NM_013836|Tcf20	target from/to=[5304,5326]	-18.64	TTATGCAGCCACTCTTCCGAAGA	TCTTTGGTTATCTAGCTGTATGA	23	(((((((((.......(((((((	))))))).......)))))))))	16	23	0.0153
mmu-miR-138-5p	mmu_circ_0007272|chr18:35477495-35500851-|ENSMUST00000025215|Sil1	target from/to=[213,236]	-18.6	TAAACAAGTTCAACAGCTCCAGCT	AGCTGGTGTTGTGAATCAGGCCG	23	.......(((((.((((.((((((	)))))).))))))))).......	15	24	0.0207
mmu-miR-185-5p	mmu_circ_0001343|chr5:37573319-37585543+|None|None	target from/to=[5687,5708]	-18.6	TCCCCAGCTGTCTGTCTCCCCA	TGGAGAGAAAGGCAGTTCCTGA	22	.....((((((((.((((.(((	))).)))).)))))))).....	15	22	0.0754
mmu-miR-128-3p	mmu_circ_0001055|chr2:113203992-113205986+|NM_010230|Fmn1	target from/to=[1357,1379]	-18.6	AGCCAGCACCGAGGCCGCTGTGA	TCACAGTGAACCGGTCTCTTT	21	....((.((((.(..((((((((	))))))))..)))))))....	15	23	0.19
mmu-miR-138-5p	mmu_circ_0005285|chr14:55563114-55590557-|ENSMUST00000081857|Myh6	target from/to=[674,697]	-18.6	TCCACTGATCTCACAGAGGCAGCT	AGCTGGTGTTGTGAATCAGGCCG	23	....(((((.((((((.(.(((((	))))).).)))))))))))....	17	24	0.0905
mmu-miR-129-5p	mmu_circ_0003817|chr12:13420333-13422537+|ENSMUST00000042953|Nbas	target from/to=[104,127]	-18.6	GATGGCCGCAGGCTACCCAGAGAG	CTTTTTGCGGTCTGGGCTTGC	21	...((((.((((((...(((((((	))))))).))))))))))...	17	24	0.0422
mmu-miR-138-5p	mmu_circ_0001746|chr9:16179392-16182698-|NM_001080814|Fat3	target from/to=[2621,2644]	-18.6	AGTCTTGACCGACACACACCAGTT	AGCTGGTGTTGTGAATCAGGCCG	23	...(((((....((((((((((((	)))))))).))))..)))))...	17	24	0.116
mmu-miR-212-5p	mmu_circ_0010613|chr3:28453849-28476495+|ENSMUST00000159236|Tnik	target from/to=[547,568]	-18.6	GAAGAGCAGAAGGAGCAAAGGC	ACCTTGGCTCTAGACTGCTTACT	23	...((((((..(((((.((((.	.)))).)))))...))))))...	15	22	0.116
mmu-miR-129-5p	mmu_circ_0001446|chr6:18398247-18452056-|NM_080285|Cttnbp2	target from/to=[258,276]	-18.6	CATGGCCCACTGCAGAAAA	CTTTTTGCGGTCTGGGCTTGC	21	...(((((((((((((((.	.))))))))))..)))))...	15	19	0.0675
mmu-miR-138-5p	mmu_circ_0004071|chr12:5568409-5587830+|None|None	target from/to=[12886,12906]	-18.6	CAGCCACCTCACACACCTGCT	AGCTGGTGTTGTGAATCAGGCCG	23	..(((...(((((((((.(((	))).)))).)))))....)))..	15	21	0.0156
mmu-miR-212-5p	mmu_circ_0001796|chr9:65578782-65643302-|NM_172536|Zfp609	target from/to=[68,90]	-18.6	AATAGGAAAGCTGGGGGCAAGGA	ACCTTGGCTCTAGACTGCTTACT	23	..((((....((((((.(((((.	.))))).))))))....))))..	15	23	0.352
mmu-miR-212-5p	mmu_circ_0001797|chr9:65642428-65643302-|NM_172536|Zfp609	target from/to=[68,90]	-18.6	AATAGGAAAGCTGGGGGCAAGGA	ACCTTGGCTCTAGACTGCTTACT	23	..((((....((((((.(((((.	.))))).))))))....))))..	15	23	0.35
mmu-miR-128-3p	mmu_circ_0009969|chr2:41263754-41300746-|ENSMUST00000052550|Lrp1b	target from/to=[414,433]	-18.6	CCAGGGCACTGGGCCTGTGA	TCACAGTGAACCGGTCTCTTT	21	..((((.(((((..((((((	))))))....)))))))))..	15	20	0.261
mmu-miR-138-5p	mmu_circ_0001238|chr4:107523912-107529925+|NM_001080926|Lrp8	target from/to=[11,33]	-18.6	GTGTCTGCACAATAACGGCGGCT	AGCTGGTGTTGTGAATCAGGCCG	23	..(((((....((((((.(((((	))))).))))))....)))))..	16	23	0.0246
mmu-miR-129-5p	mmu_circ_0004071|chr12:5568409-5587830+|None|None	target from/to=[7539,7561]	-18.6	CAGGGCTGACAGGCAGCAGGAGG	CTTTTTGCGGTCTGGGCTTGC	21	..(((((..(((((.((((((((	)))))))).))))))))))..	18	23	0.0801
mmu-miR-129-5p	mmu_circ_0004932|chr13:98813754-98823929-|ENSMUST00000109426|Rgnef	target from/to=[377,396]	-18.6	AGAAGCCAAGACTGAGAAAG	CTTTTTGCGGTCTGGGCTTGC	21	..(((((.((((((((((((	)))))).)))))).)))))..	17	20	0.124
mmu-miR-129-5p	mmu_circ_0005977|chr15:91617396-91645164+|ENSMUST00000060642|Lrrk2	target from/to=[1294,1316]	-18.6	GAAGGCCCTCTGCCTGCAGAAGA	CTTTTTGCGGTCTGGGCTTGC	21	..((((((...(((.(((((((.	.))))))))))..))))))..	16	23	0.0855
mmu-miR-129-5p	mmu_circ_0007018|chr17:78637081-78680706+|ENSMUST00000112498|Crim1	target from/to=[178,197]	-18.6	AGAAGCCAGATTGCAGCAAG	CTTTTTGCGGTCTGGGCTTGC	21	..((((((((((((((.(((	))).))))))))).)))))..	17	20	0.0351
mmu-miR-129-5p	mmu_circ_0007021|chr17:78637081-78734695+|ENSMUST00000112498|Crim1	target from/to=[178,197]	-18.6	AGAAGCCAGATTGCAGCAAG	CTTTTTGCGGTCTGGGCTTGC	21	..((((((((((((((.(((	))).))))))))).)))))..	17	20	0.0362
mmu-miR-34a-5p	mmu_circ_0000884|chr18:65798403-65816286+|NM_207255|Zfp532	target from/to=[9231,9251]	-18.6	CCAGCTTGCTGATCTCTGCCT	TGGCAGTGTCTTAGCTGGTTGT	22	.(((((.(((((.(.(((((.	.))))).)..))))).))))).	16	21	0.00191
mmu-miR-34a-5p	mmu_circ_0000886|chr18:65803846-65816286+|NM_207255|Zfp532	target from/to=[3788,3808]	-18.6	CCAGCTTGCTGATCTCTGCCT	TGGCAGTGTCTTAGCTGGTTGT	22	.(((((.(((((.(.(((((.	.))))).)..))))).))))).	16	21	0.00191
mmu-miR-129-5p	mmu_circ_0001454|chr6:31116475-31131149-|None|None	target from/to=[2037,2057]	-18.6	GTGAGGTGGGATTGCAAGGGA	CTTTTTGCGGTCTGGGCTTGC	21	(..((.(.((((((((((((.	.)))))))))))).).))..)	16	21	0.316
mmu-miR-34a-5p	mmu_circ_0007251|chr18:34427951-34459715+|ENSMUST00000079362|Apc	target from/to=[599,619]	-18.6	AGAGCAGGCATGATGCTGCCT	TGGCAGTGTCTTAGCTGGTTGT	22	(.(((.(((..(((((((((.	.)))))))))...))).))).)	16	21	0.0396
mmu-miR-34a-5p	mmu_circ_0001055|chr2:113203992-113205986+|NM_010230|Fmn1	target from/to=[1948,1970]	-18.6	GGGGCCAGAGAAGATCACAGCTC	TGGCAGTGTCTTAGCTGGTTGT	22	(.((((((..((((.(((.(((.	.))).)))))))..)))))).)	17	23	0.00357
mmu-miR-129-5p	mmu_circ_0001795|chr9:64961065-64962248+|NM_020043|Igdcc4	target from/to=[295,318]	-18.6	GTCTGGCCCACAGCCCGCTAGGAG	CTTTTTGCGGTCTGGGCTTGC	21	((..((((((..(.((((.(((((	))))).)))).))))))).))	18	24	0.0598
mmu-miR-96-5p	mmu_circ_0002232|chr10:45138942-45196202-|ENSMUST00000079390|Lin28b	target from/to=[6144,6167]	-18.6	AGTCACGTGTGCTCAGGGGCCAGA	TTTGGCACTAGCACATTTTTGCT	23	(((...(((((((.((..((((((	)))))).)))))))))....)))	18	24	0.0159
mmu-miR-33-5p	mmu_circ_0000290|chr11:75203573-75204729+|NM_001102611|Smyd4	target from/to=[1106,1124]	-18.6	TGCTACAGCTGCAGTGTAA	GTGCATTGTAGTTGCATTGCA	21	(((..(((((((((((((.	.)))))))))))))....)))	16	19	0.214
mmu-miR-182-5p	mmu_circ_0010850|chr3:87959599-87963514+|ENSMUST00000001455|Mef2d	target from/to=[413,436]	-18.6	CGGCTGTGACAGCCCAGAGCCGGA	TTTGGCAATGGTAGAACTCACACCG	25	(((.(((((....(((..((((((	))))))..)))......))))))))	17	24	0.0424
mmu-miR-134-5p	mmu_circ_0015899|chr9:77064783-77078761-|ENSMUST00000034910|2310046A06Rik	target from/to=[2267,2289]	-18.6	TCCTGCTGGAGCAGACAGTCCCA	TGTGACTGGTTGACCAGAGGGG	22	((((.((((..(((.(((((.((	)).))))).))).)))).))))	18	23	0.106
mmu-miR-129-5p	mmu_circ_0006232|chr16:35267265-35283695+|ENSMUST00000114913|Adcy5	target from/to=[477,496]	-18.6	GCAATGCCTACCTCAAGGAG	CTTTTTGCGGTCTGGGCTTGC	21	((((.(((((((.(((((((	))))))).)))..))))))))	18	20	0.0405
mmu-miR-134-5p	mmu_circ_0009323|chr2:128494660-128510399-|ENSMUST00000014499|Anapc1	target from/to=[897,920]	-18.6	CCTTTCAAGCCACAGTCAGTCACC	TGTGACTGGTTGACCAGAGGGG	22	((((((......((..(((((((.	.)))))))..))....))))))	15	24	0.0891
mmu-miR-34a-5p	mmu_circ_0006470|chr16:93762277-93764289+|ENSMUST00000045004|Dopey2	target from/to=[763,783]	-18.6	ATAGCCATCGCCACACTGCTG	TGGCAGTGTCTTAGCTGGTTGT	22	(((((((.(...((((((((.	.))))))))....).)))))))	16	21	0.0167
mmu-miR-9-5p	mmu_circ_0000713|chr16:94605518-94614781+|None|None	target from/to=[4075,4095]	-18.6	TCAACAGCCCAGGGCCAGAGA	TCTTTGGTTATCTAGCTGTATGA	23	((((((((....(((((((((	))))))))).....))))).)))	17	21	0.0432
mmu-miR-9-5p	mmu_circ_0000714|chr16:94605518-94624975+|None|None	target from/to=[4075,4095]	-18.6	TCAACAGCCCAGGGCCAGAGA	TCTTTGGTTATCTAGCTGTATGA	23	((((((((....(((((((((	))))))))).....))))).)))	17	21	0.0432
mmu-miR-129-5p	mmu_circ_0006232|chr16:35267265-35283695+|ENSMUST00000114913|Adcy5	target from/to=[528,545]	-18.6	GTACCCAGAAGCGGAAAG	CTTTTTGCGGTCTGGGCTTGC	21	(((((((((.((((((((	))))))))..))))))..)))	17	18	0.0405
mmu-miR-182-5p	mmu_circ_0003553|chr11:93886230-93909872+|ENSMUST00000132079|Spag9	target from/to=[17788,17811]	-18.53	TGGTGTGTGTGTGTGGAGGCCAGG	TTTGGCAATGGTAGAACTCACACCG	25	(((((((.((........((((((	)))))).........)).)))))))	15	24	0.0216
mmu-miR-125a-5p	mmu_circ_0000451|chr13:35907777-35908444+|NM_009881|Cdyl	target from/to=[433,456]	-18.5	ACCTCGGTTGATGGCTTTCAGGGG	TCCCTGAGACCCTTTAACCTGTGA	24	......(((((.((.(((((((((	))))))))).)).)))))......	16	24	0.0753
mmu-miR-125a-5p	mmu_circ_0004583|chr13:35881969-35908444+|ENSMUST00000075220|Cdyl	target from/to=[508,531]	-18.5	ACCTCGGTTGATGGCTTTCAGGGG	TCCCTGAGACCCTTTAACCTGTGA	24	......(((((.((.(((((((((	))))))))).)).)))))......	16	24	0.0753
mmu-miR-135b-5p	mmu_circ_0001123|chr3:51103704-51129957-|NM_023502|Elf2	target from/to=[2555,2576]	-18.5	GAGAGCAGGGGTGATAGCCATG	TATGGCTTTTCATTCCTATGTGA	23	......((((((((.(((((((	)))))))..))))))))......	15	22	0.307
mmu-miR-9-5p	mmu_circ_0005351|chr14:64483052-64511670+|ENSMUST00000022528|Pinx1	target from/to=[11494,11516]	-18.5	ACCTTTAGCTGGTCAGCCAGAGC	TCTTTGGTTATCTAGCTGTATGA	23	.....(((((((..((((((((.	.))))))))..))))))).....	15	23	0.145
mmu-miR-129-5p	mmu_circ_0000464|chr13:55157335-55171168-|NM_011307|Uimc1	target from/to=[208,228]	-18.5	GACTCTCCAGATAGCAGAGAG	CTTTTTGCGGTCTGGGCTTGC	21	.....(((((((.((((((((	)))))))).))))))).....	15	21	0.277
mmu-miR-129-5p	mmu_circ_0004661|chr13:55152101-55171168-|ENSMUST00000127195|Uimc1	target from/to=[208,228]	-18.5	GACTCTCCAGATAGCAGAGAG	CTTTTTGCGGTCTGGGCTTGC	21	.....(((((((.((((((((	)))))))).))))))).....	15	21	0.277
mmu-miR-34a-5p	mmu_circ_0000635|chr15:88641726-88642589-|NM_001142357|Alg12	target from/to=[90,111]	-18.5	AGTTCCAACTGGGGCACTTCCC	TGGCAGTGTCTTAGCTGGTTGT	22	....(((.((((((((((.((.	.)).)))))))))).)))....	15	22	0.363
mmu-miR-212-5p	mmu_circ_0000713|chr16:94605518-94614781+|None|None	target from/to=[8005,8029]	-18.5	TGATAGCAAGGATAGAAACCAAGGT	ACCTTGGCTCTAGACTGCTTACT	23	....((((.(..((((..(((((((	))))))).))))..)))))....	16	25	0.13
mmu-miR-212-5p	mmu_circ_0000714|chr16:94605518-94624975+|None|None	target from/to=[8005,8029]	-18.5	TGATAGCAAGGATAGAAACCAAGGT	ACCTTGGCTCTAGACTGCTTACT	23	....((((.(..((((..(((((((	))))))).))))..)))))....	16	25	0.13
mmu-miR-138-5p	mmu_circ_0005721|chr15:61933899-61939020+|ENSMUST00000171111|Pvt1	target from/to=[4184,4206]	-18.5	ACACTGGATTGAGGAGACCAGCT	AGCTGGTGTTGTGAATCAGGCCG	23	...((.((((.(.((.(((((((	))))))).)).).)))).))...	16	23	0.211
mmu-miR-212-5p	mmu_circ_0008414|chr1:172087054-172097079-|ENSMUST00000111350|Uap1	target from/to=[293,315]	-18.5	CAAGAGCAGCTGCAGGCCTGGGA	ACCTTGGCTCTAGACTGCTTACT	23	...(((((((((..((((.(((.	.))).)))).))).))))))...	16	23	0.0246
mmu-miR-223-3p	mmu_circ_0000835|chr17:91100083-91103707-|None|None	target from/to=[1957,1980]	-18.5	CAGGGTGACAATGACCAGCTGATA	TGTCAGTTTGTCAAATACCCCA	22	..(((((....((((.((((((((	)))))))).))))..)))))..	17	24	0.0532
mmu-miR-138-5p	mmu_circ_0001241|chr4:108390393-108400150-|NM_183300|Zfyve9	target from/to=[175,195]	-18.5	CTGCTTGCCTCATTACCAGCA	AGCTGGTGTTGTGAATCAGGCCG	23	..(((((..(((((((((((.	.)))))))..))))..)))))..	16	21	0.0299
mmu-miR-34a-5p	mmu_circ_0010598|chr3:25332801-25338999-|ENSMUST00000075054|Nlgn1	target from/to=[702,725]	-18.5	GAAACTAGAAGGAAGACATTGTTG	TGGCAGTGTCTTAGCTGGTTGT	22	..((((((....(((((((((((.	.)))))))))))..))))))..	17	24	0.322
mmu-miR-29b-3p	mmu_circ_0000738|chr17:30650500-30667310-|NM_172618|Btbd9	target from/to=[331,357]	-18.5	CTCACTGATGAGAAGGAGGAGGTGCTG	TAGCACCATTTGAAATCAGTGTT	23	..(((((((.....(((...(((((((	))))))).)))...)))))))..	17	27	0.0974
mmu-miR-185-5p	mmu_circ_0004071|chr12:5568409-5587830+|None|None	target from/to=[18765,18785]	-18.5	GGAGGGGCTTCCAGTTCTCCT	TGGAGAGAAAGGCAGTTCCTGA	22	..(((((((.((..((((((.	.))))))...)).)))))))..	15	21	0.0789
mmu-miR-33-5p	mmu_circ_0001389|chr5:111611942-111612450+|NM_024477|Ttc28	target from/to=[388,407]	-18.5	GGCCATGCAGCCAGGTGCAT	GTGCATTGTAGTTGCATTGCA	21	.((.(((((((..(((((((	)))))))...))))))).)).	16	20	0.0893
mmu-miR-129-5p	mmu_circ_0011985|chr5:110694530-110696284-|ENSMUST00000112505|Pgam5	target from/to=[448,470]	-18.5	CCGAGCTGATGCCAGGCAGGAGG	CTTTTTGCGGTCTGGGCTTGC	21	.((((((.(.(((..((((((((	))))))))))).).)))))).	18	23	0.126
mmu-miR-29a-3p	mmu_circ_0000659|chr16:11116887-11128796-|NM_029582|Txndc11	target from/to=[199,223]	-18.5	CAGCCGGCTTTCTGATCAGGTGTTG	TAGCACCATCTGAAATCGGTTA	22	.((((((.((((.(((..(((((((	)))))))))).)))))))))).	20	25	0.273
mmu-miR-125a-5p	mmu_circ_0000205|chr10:91537914-91599435-|NR_028262|Rmst	target from/to=[2961,2985]	-18.5	TTGCAGAGCTGGAAAGGATCAGGGC	TCCCTGAGACCCTTTAACCTGTGA	24	(..(((.(....(((((.((((((.	.))))))...)))))..))))..)	16	25	0.29
mmu-miR-134-5p	mmu_circ_0006703|chr17:33518143-33519531-|ENSMUST00000167107|Zfp101	target from/to=[820,839]	-18.5	TTTCTCTAGTCCCAGTGACT	TGTGACTGGTTGACCAGAGGGG	22	(..((((.((((((((.((.	.)).)))))..))).))))..)	15	20	0.189
mmu-miR-129-5p	mmu_circ_0006178|chr16:30543487-30547555-|ENSMUST00000144491|Tmem44	target from/to=[371,389]	-18.5	GGAAGCCTTCTGCAGGAAA	CTTTTTGCGGTCTGGGCTTGC	21	(.((((((.(((((((((.	.)))))))))...)))))).)	16	19	0.339
mmu-miR-33-5p	mmu_circ_0015227|chr9:106867037-106909210-|ENSMUST00000044532|Dock3	target from/to=[1453,1473]	-18.5	TGTGGTGAAGCTGCAGTCCAT	GTGCATTGTAGTTGCATTGCA	21	((..(((.(((((((((.(((	))).))))))))).)))..))	17	21	0.279
mmu-miR-34a-5p	mmu_circ_0000664|chr16:14138435-14140465-|NM_001081154|4921513D23Rik	target from/to=[34,56]	-18.5	ACCACTTGCTTTCAACATTGCCA	TGGCAGTGTCTTAGCTGGTTGT	22	((.(((.(((....(((((((((	)))))))))...))).))).))	17	23	0.0572
mmu-miR-129-5p	mmu_circ_0001249|chr4:117255204-117265767+|NM_080469|Eri3	target from/to=[149,169]	-18.5	GCCAGCCAAGCCTGCAGCAAG	CTTTTTGCGGTCTGGGCTTGC	21	((.((((.((.((((((.(((	))).)))))).)).)))).))	17	21	0.321
mmu-miR-129-5p	mmu_circ_0001250|chr4:117255204-117287846+|NM_080469|Eri3	target from/to=[149,169]	-18.5	GCCAGCCAAGCCTGCAGCAAG	CTTTTTGCGGTCTGGGCTTGC	21	((.((((.((.((((((.(((	))).)))))).)).)))).))	17	21	0.321
mmu-miR-129-5p	mmu_circ_0011088|chr4:117237225-117265767+|ENSMUST00000171329|Eri3	target from/to=[427,447]	-18.5	GCCAGCCAAGCCTGCAGCAAG	CTTTTTGCGGTCTGGGCTTGC	21	((.((((.((.((((((.(((	))).)))))).)).)))).))	17	21	0.332
mmu-miR-138-5p	mmu_circ_0012825|chr5:84571302-84585561-|ENSMUST00000113399|Epha5	target from/to=[263,284]	-18.5	TGAGTTTGAAACCACACCAGTG	AGCTGGTGTTGTGAATCAGGCCG	23	((.((((((.((.((((((((.	.)))))))).))...))))))))	18	22	0.0729
mmu-miR-33-5p	mmu_circ_0012369|chr5:151406751-151411015-|ENSMUST00000164332|N4bp2l2	target from/to=[2313,2332]	-18.5	TGTCAGTGCAGCATATGCAT	GTGCATTGTAGTTGCATTGCA	21	((.(((((((((..((((((	))))))....)))))))))))	17	20	0.289
mmu-miR-34a-5p	mmu_circ_0000271|chr11:61959807-61975412+|NM_001029936|Specc1	target from/to=[290,313]	-18.5	ACGTCTCAGCGCTTGGATCTGCCG	TGGCAGTGTCTTAGCTGGTTGT	22	(((.(.((((....((((((((((	)))))).))))..))))).)))	18	24	0.0599
mmu-miR-129-5p	mmu_circ_0007021|chr17:78637081-78734695+|ENSMUST00000112498|Crim1	target from/to=[967,989]	-18.5	GCGTGGCCACGGCCTGCGGGCAG	CTTTTTGCGGTCTGGGCTTGC	21	(((.((((.(((.(((((((.((	)).))))))).))))))))))	19	23	0.018
mmu-miR-132-5p	mmu_circ_0006251|chr16:37186736-37188806-|ENSMUST00000114787|Stxbp5l	target from/to=[103,123]	-18.5	GTACCAGCGACAGCCCCGGTC	AACCGTGGCTTTCGATTGTTAC	22	(((.((((((.((((.((((.	.)))).)))).))).))).)))	17	21	0.0919
mmu-miR-124-3p	mmu_circ_0008451|chr1:176624317-176629807+|ENSMUST00000030039|Fmn2	target from/to=[436,456]	-18.5	GGCAAAGAGCAGTGTGTCTTC	TAAGGCACGCGGTGAATGCC	20	((((....((.(((((((((.	.))))))))).))...))))	15	21	0.0453
mmu-miR-212-5p	mmu_circ_0014781|chr8:33611752-33619208-|None|None	target from/to=[654,677]	-18.5	AGTGCATAGAACAGAGTCCAAGGT	ACCTTGGCTCTAGACTGCTTACT	23	((((..(((...((((.(((((((	)))))))))))...)))..))))	18	24	0.0863
mmu-miR-129-5p	mmu_circ_0000714|chr16:94605518-94624975+|None|None	target from/to=[14926,14946]	-18.5	GCAGAACCAGCCAGCAAGGGC	CTTTTTGCGGTCTGGGCTTGC	21	((((..((((((.(((((((.	.))))))))).))))..))))	17	21	0.0568
mmu-miR-129-5p	mmu_circ_0004071|chr12:5568409-5587830+|None|None	target from/to=[16180,16203]	-18.5	GCAGGGGACCAGTGGAGTAGAGAG	CTTTTTGCGGTCTGGGCTTGC	21	(((((...((((....((((((((	))))))))...)))).)))))	17	24	0.18
mmu-miR-138-5p	mmu_circ_0000689|chr16:46436466-46438181-|NM_021496|Pvrl3	target from/to=[61,84]	-18.5	TGGCCCTCTTCATCATCACCGTCT	AGCTGGTGTTGTGAATCAGGCCG	23	(((((...((((.((.(((((.((	)).))))).))))))...)))))	18	24	0.0695
mmu-miR-128-3p	mmu_circ_0005721|chr15:61933899-61939020+|ENSMUST00000171111|Pvt1	target from/to=[2481,2499]	-18.5	AAGGACCCCGGGGCTGTGC	TCACAGTGAACCGGTCTCTTT	21	(((((..((((.((((((.	.))))))...))))..)))))	15	19	0.361
mmu-miR-34a-5p	mmu_circ_0009138|chr2:104092748-104098665-|ENSMUST00000089726|D430041D05Rik	target from/to=[381,402]	-18.5	GCAACTGCAGCAGCCACCGCCA	TGGCAGTGTCTTAGCTGGTTGT	22	(((((..((((((.(((.((((	)))).))).))..)))))))))	18	22	0.0367
mmu-miR-138-5p	mmu_circ_0001689|chr8:75338868-75347738-|NM_010687|Large	target from/to=[1170,1194]	-18.5	TGGCCCTGCAAGTCAAGCACCCGTG	AGCTGGTGTTGTGAATCAGGCCG	23	(((((.((....(((((((((.((.	.)).)))))).)))..)))))))	18	25	0.157
mmu-miR-138-5p	mmu_circ_0008304|chr1:160196592-160225901-|ENSMUST00000004133|Fam5b	target from/to=[113,136]	-18.5	TGGCCGGAGGCCGCCCCATGGGCA	AGCTGGTGTTGTGAATCAGGCCG	23	(((((.((...(((..(((.(((.	.))).)))..)))..)).)))))	16	24	0.267
mmu-miR-22-3p	mmu_circ_0010850|chr3:87959599-87963514+|ENSMUST00000001455|Mef2d	target from/to=[593,616]	-18.5	GCAGTTCAGCAATCCAAGTAGCTC	AAGCTGCCAGTTGAAGAACTGT	22	(((((((..((((....((((((.	.))))))..))))..)))))))	17	24	0.279
mmu-miR-96-5p	mmu_circ_0000831|chr17:86887499-86895451+|None|None	target from/to=[6615,6637]	-18.5	GGCAAGGGAGGGCCAGTGCGGAG	TTTGGCACTAGCACATTTTTGCT	23	((((((((.(.((.(((((.(((	))).))))).)).).))))))))	19	23	0.0825
mmu-miR-96-5p	mmu_circ_0000713|chr16:94605518-94614781+|None|None	target from/to=[1582,1605]	-18.5	GGTAAGAGTGCTTGCTGTGTGGAC	TTTGGCACTAGCACATTTTTGCT	23	((((((((((..((((((((.((.	.)).)))).))))))))))))))	20	24	0.116
mmu-miR-96-5p	mmu_circ_0000714|chr16:94605518-94624975+|None|None	target from/to=[1582,1605]	-18.5	GGTAAGAGTGCTTGCTGTGTGGAC	TTTGGCACTAGCACATTTTTGCT	23	((((((((((..((((((((.((.	.)).)))).))))))))))))))	20	24	0.116
mmu-miR-129-5p	mmu_circ_0001368|chr5:100904707-100914874-|NM_172714|Lin54	target from/to=[512,531]	-18.4	ACTACCCCAGGCTCAGAAAG	CTTTTTGCGGTCTGGGCTTGC	21	.....(((((((((((((((	))))))).)))))))).....	15	20	0.079
mmu-miR-212-5p	mmu_circ_0007251|chr18:34427951-34459715+|ENSMUST00000079362|Apc	target from/to=[986,1007]	-18.4	GTAAAGAGGCTCGGGCCAGGGC	ACCTTGGCTCTAGACTGCTTACT	23	...(((.((((.(((((((((.	.))))))))).)).)).)))...	16	22	0.0293
mmu-miR-138-5p	mmu_circ_0012569|chr5:34753229-34787562+|ENSMUST00000042234|Fam193a	target from/to=[1891,1914]	-18.4	GCTTCTGGGCTACCAGCATCAGCA	AGCTGGTGTTGTGAATCAGGCCG	23	...(((((..(((.(((((((((.	.))))))))))))..)))))...	17	24	0.0406
mmu-miR-212-5p	mmu_circ_0001627|chr7:132903814-132914217+|NM_001081022|D430042O09Rik	target from/to=[5,27]	-18.4	CTAAAGCATTTGAAAGCCAAGGA	ACCTTGGCTCTAGACTGCTTACT	23	...(((((.((...((((((((.	.))))))))...)).)))))...	15	23	0.206
mmu-miR-34a-5p	mmu_circ_0008888|chr1:64597422-64616850+|ENSMUST00000049932|Creb1	target from/to=[501,521]	-18.4	ATCACCACTGTAACAGTGCCA	TGGCAGTGTCTTAGCTGGTTGT	22	...(((((((..(((.(((((	))))).)))..))).))))...	15	21	0.01
mmu-miR-129-5p	mmu_circ_0005962|chr15:89373530-89380313+|ENSMUST00000109309|Shank3	target from/to=[1869,1888]	-18.4	CCCAGCCCGGCCTCAGGGAA	CTTTTTGCGGTCTGGGCTTGC	21	...(((((((((.((((((.	.)))))).)).)))))))...	15	20	0.0972
mmu-miR-29b-3p	mmu_circ_0000720|chr16:97260504-97278372-|None|None	target from/to=[17048,17070]	-18.4	CCAACTGTTTCAGTCAGGTGCTG	TAGCACCATTTGAAATCAGTGTT	23	...((((((((((...(((((((	)))))))..)))))).))))...	17	23	0.104
mmu-miR-138-5p	mmu_circ_0004071|chr12:5568409-5587830+|None|None	target from/to=[17492,17512]	-18.4	TTCTCTGATTCATTCTCAGCT	AGCTGGTGTTGTGAATCAGGCCG	23	...((((((((((.(((((((	)))))).)..))))))))))...	17	21	0.325
mmu-miR-138-5p	mmu_circ_0001387|chr5:111182822-111185785-|NM_029337|Ep400	target from/to=[643,664]	-18.4	GAGCCCAGGTTCAACTCCAGCA	AGCTGGTGTTGTGAATCAGGCCG	23	..(((..((((((((.(((((.	.))))).))..)))))).)))..	16	22	0.135
mmu-miR-138-5p	mmu_circ_0001388|chr5:111184415-111185785-|NM_029337|Ep400	target from/to=[643,664]	-18.4	GAGCCCAGGTTCAACTCCAGCA	AGCTGGTGTTGTGAATCAGGCCG	23	..(((..((((((((.(((((.	.))))).))..)))))).)))..	16	22	0.134
mmu-miR-134-5p	mmu_circ_0007803|chr19:4320151-4321056-|ENSMUST00000075856|Kdm2a	target from/to=[276,297]	-18.4	GACCTCAGTCACTGCAGTCACC	TGTGACTGGTTGACCAGAGGGG	22	..((((.((((...(((((((.	.)))))))..))))..))))..	15	22	0.0495
mmu-miR-129-5p	mmu_circ_0013375|chr6:39472654-39473758-|ENSMUST00000036877|Dennd2a	target from/to=[205,229]	-18.4	AGAAGCCAGCAGACCCTGGAAGAAG	CTTTTTGCGGTCTGGGCTTGC	21	..(((((..((((((..(.((((((	)))))).))))))))))))..	18	25	0.311
mmu-miR-138-5p	mmu_circ_0004016|chr12:4968023-4985394+|ENSMUST00000045664|Atad2b	target from/to=[1256,1278]	-18.4	TTGCCTGAGGTCCTGATTCAGCT	AGCTGGTGTTGTGAATCAGGCCG	23	..((((((..((.((((((((((	)))))).)))).)).))))))..	18	23	0.177
mmu-miR-134-5p	mmu_circ_0000028|chr1:38110460-38142497-|NM_019570|Rev1	target from/to=[708,728]	-18.4	ATCCGAGGGCAGCTCGTCACT	TGTGACTGGTTGACCAGAGGGG	22	.(((...(((((((.(((((.	.))))).))))).))...))).	15	21	0.388
mmu-miR-33-5p	mmu_circ_0006379|chr16:7224403-7224643+|ENSMUST00000096292|Rbfox1	target from/to=[194,217]	-18.4	AGCAGAGTGCTGACACCAGTGCGC	GTGCATTGTAGTTGCATTGCA	21	.(((..((((.(((..((((((((	))))))))..)))))))))).	18	24	0.216
mmu-miR-138-5p	mmu_circ_0000205|chr10:91537914-91599435-|NR_028262|Rmst	target from/to=[758,782]	-18.4	GGGTGACTGATTGTCCCTGCCAGCT	AGCTGGTGTTGTGAATCAGGCCG	23	.(((..((((((..(..((((((((	))))))))..)..))))))))).	18	25	0.357
mmu-miR-138-5p	mmu_circ_0000206|chr10:91566450-91599435-|NR_028262|Rmst	target from/to=[758,782]	-18.4	GGGTGACTGATTGTCCCTGCCAGCT	AGCTGGTGTTGTGAATCAGGCCG	23	.(((..((((((..(..((((((((	))))))))..)..))))))))).	18	25	0.35
mmu-miR-185-5p	mmu_circ_0000960|chr19:54061943-54062873+|NM_001168505|Shoc2	target from/to=[703,722]	-18.4	CCAGTTTGCCTGACTCTCTT	TGGAGAGAAAGGCAGTTCCTGA	22	.(((.((((((..((((((.	.))))))..))))))...))).	15	20	0.229
mmu-miR-129-5p	mmu_circ_0010598|chr3:25332801-25338999-|ENSMUST00000075054|Nlgn1	target from/to=[12,34]	-18.4	ACAGGGGATCAGGCTGCCAAAGG	CTTTTTGCGGTCTGGGCTTGC	21	.((((...(((((((((.(((((	))))).))))))))).)))).	18	23	0.168
mmu-miR-182-5p	mmu_circ_0008596|chr1:22540237-22545462-|ENSMUST00000097808|Rims1	target from/to=[123,146]	-18.4	AGGTGCTGGATCTGAGGTGCCAAG	TTTGGCAATGGTAGAACTCACACCG	25	.((((..((.((((...(((((((	)))))))....)))).))..)))).	17	24	0.149
mmu-miR-181c-5p	mmu_circ_0002965|chr11:3040139-3053501-|ENSMUST00000081318|Sfi1	target from/to=[632,658]	-18.4	GTTTACCAGAATAGGGTGAGGAGTGTT	AACATTCAACCTGTCGGTGAGT	22	.((((((.((...((((...(((((((	))))))).)))).)))))))).	19	27	0.0778
mmu-miR-129-5p	mmu_circ_0000567|chr14:121993557-121996972-|None|None	target from/to=[522,543]	-18.4	ACAAGTCCAAGGTCACAAAAAT	CTTTTTGCGGTCTGGGCTTGC	21	.((((((((.(..(.((((((.	.)))))).)..))))))))).	16	22	0.02
mmu-miR-129-5p	mmu_circ_0014810|chr8:36869761-36875488+|None|None	target from/to=[2984,3004]	-18.4	CTAGGTCTAGATCCCAAGAAC	CTTTTTGCGGTCTGGGCTTGC	21	.((((((((((((.((((((.	.)))))).)))))))))))).	18	21	0.0175
mmu-miR-34a-5p	mmu_circ_0001351|chr5:66753956-66756359-|NM_001201414|Apbb2	target from/to=[34,55]	-18.4	ATGGCCGAGGAGGACCTTGCCC	TGGCAGTGTCTTAGCTGGTTGT	22	(..((((...(((((.(((((.	.))))).)))))...))))..)	15	22	0.0176
mmu-miR-34a-5p	mmu_circ_0008155|chr1:131509686-131525623+|ENSMUST00000073527|Thsd7b	target from/to=[84,108]	-18.4	GGAGCCCCTGTTCCAAGACCTGCCG	TGGCAGTGTCTTAGCTGGTTGT	22	(.((((...(((..(((((((((((	)))))).)))))))).)))).)	19	25	0.231
mmu-miR-129-5p	mmu_circ_0001842|chr9:108430919-108436949+|NM_001114119|Qrich1	target from/to=[1216,1235]	-18.4	GCTGTGCAGGCTGTAGCAGG	CTTTTTGCGGTCTGGGCTTGC	21	((.((.((((((((((.(((	))).)))))))))).))..))	17	20	0.0139
mmu-miR-129-5p	mmu_circ_0001843|chr9:108435917-108436949+|NM_001114119|Qrich1	target from/to=[886,905]	-18.4	GCTGTGCAGGCTGTAGCAGG	CTTTTTGCGGTCTGGGCTTGC	21	((.((.((((((((((.(((	))).)))))))))).))..))	17	20	0.0138
mmu-miR-125a-5p	mmu_circ_0012310|chr5:14539409-14540801+|ENSMUST00000030691|Pclo	target from/to=[1003,1026]	-18.4	TCCCAGACTCTGGCTGCTCAGGGA	TCCCTGAGACCCTTTAACCTGTGA	24	((.(((.....((...((((((((	))))))))..))......))).))	15	24	0.00604
mmu-miR-188-5p	mmu_circ_0001387|chr5:111182822-111185785-|NM_029337|Ep400	target from/to=[1097,1118]	-18.4	CCCCCCAGCCTCCCAAGAGATG	CATCCCTTGCATGGTGGAGGG	21	(((.(((.((...((((.((((	)))).))))...))))).)))	16	22	0.142
mmu-miR-188-5p	mmu_circ_0001388|chr5:111184415-111185785-|NM_029337|Ep400	target from/to=[1097,1118]	-18.4	CCCCCCAGCCTCCCAAGAGATG	CATCCCTTGCATGGTGGAGGG	21	(((.(((.((...((((.((((	)))).))))...))))).)))	16	22	0.14
mmu-miR-212-5p	mmu_circ_0013148|chr6:140492240-140504591+|ENSMUST00000087622|Plekha5	target from/to=[813,835]	-18.4	GGTCAGCAGCTGCTTACCAGGGC	ACCTTGGCTCTAGACTGCTTACT	23	(((.((((((((....((((((.	.))))))...))).))))).)))	17	23	0.246
mmu-miR-212-5p	mmu_circ_0013151|chr6:140492240-140517402+|ENSMUST00000087622|Plekha5	target from/to=[813,835]	-18.4	GGTCAGCAGCTGCTTACCAGGGC	ACCTTGGCTCTAGACTGCTTACT	23	(((.((((((((....((((((.	.))))))...))).))))).)))	17	23	0.247
mmu-miR-96-5p	mmu_circ_0006941|chr17:66785419-66787731-|ENSMUST00000097291|1110012J17Rik	target from/to=[228,249]	-18.4	AGCCAAAGATGTGTCTGTCAGA	TTTGGCACTAGCACATTTTTGCT	23	(((.((((((((((.(((((((	)))))))...)))))))))))))	20	22	0.238
mmu-miR-138-5p	mmu_circ_0001660|chr8:16023738-16037308-|NM_053171|Csmd1	target from/to=[489,510]	-18.4	CGGCAAGGATTTAAACTCAGTT	AGCTGGTGTTGTGAATCAGGCCG	23	((((...(((((((((((((((	)))))).))).))))))..))))	19	22	0.126
mmu-miR-185-5p	mmu_circ_0004071|chr12:5568409-5587830+|None|None	target from/to=[15288,15312]	-18.4	TCAGTGGCTTTCACTTGACTCTCCT	TGGAGAGAAAGGCAGTTCCTGA	22	((((..(((....(((..((((((.	.)))))).)))..)))..))))	16	25	0.00728
mmu-miR-138-5p	mmu_circ_0000155|chr10:25713172-25714191-|NM_029881|Tmem200a	target from/to=[28,47]	-18.4	TGGTGGGGTCATCACCGGCC	AGCTGGTGTTGTGAATCAGGCCG	23	((((..(((((((((((((.	.)))))))..))).)))..))))	17	20	0.221
mmu-miR-138-5p	mmu_circ_0004071|chr12:5568409-5587830+|None|None	target from/to=[10742,10765]	-18.4	TGGTCATTATTTGTTACAGCAGCT	AGCTGGTGTTGTGAATCAGGCCG	23	(((((...(((..(.(((.(((((	))))).))).)..)))..)))))	17	24	0.25
mmu-miR-129-5p	mmu_circ_0009138|chr2:104092748-104098665-|ENSMUST00000089726|D430041D05Rik	target from/to=[540,559]	-18.4	GCAGCATCAGGCCCAAAGGT	CTTTTTGCGGTCTGGGCTTGC	21	(((((.(((((((((((((.	.)))))).))))))))).)))	18	20	0.159
mmu-miR-183-5p	mmu_circ_0001052|chr2:104310905-104312004-|NM_010434|Hipk3	target from/to=[311,332]	-18.4	AGTGGAGGCACCGCGGGCCGTG	TATGGCACTGGTAGAATTCACT	22	((((((..(((((...((((((	))))))..)))).)..))))))	17	22	0.214
mmu-miR-29a-3p	mmu_circ_0001341|chr5:36861921-36867697-|NM_133910|Tbc1d14	target from/to=[306,329]	-18.4	TAACTGGGAAACCATGTGGTGCTC	TAGCACCATCTGAAATCGGTTA	22	(((((((.....((.((((((((.	.)))))))).))...)))))))	17	24	0.085
mmu-miR-129-5p	mmu_circ_0001343|chr5:37573319-37585543+|None|None	target from/to=[9017,9037]	-18.4	GCAAGCTGAGCAAGCCAGAGG	CTTTTTGCGGTCTGGGCTTGC	21	(((((((.((...((.(((((	))))).))...)).)))))))	16	21	0.0239
mmu-miR-134-5p	mmu_circ_0000822|chr17:81827521-81844933-|None|None	target from/to=[5437,5462]	-18.4	TCTTTCTGAAGTCAACAGTAGTCTCT	TGTGACTGGTTGACCAGAGGGG	22	((((((((..((((((..(((((.(.	.).)))))))))))))))))))	20	26	0.138
mmu-miR-34a-5p	mmu_circ_0005977|chr15:91617396-91645164+|ENSMUST00000060642|Lrrk2	target from/to=[1133,1151]	-18.4	ACAGCCCTGTATATTGCCA	TGGCAGTGTCTTAGCTGGTTGT	22	(((((((((.(((((((((	)))))))))..)))..))))))	18	19	0.115
mmu-miR-138-5p	mmu_circ_0000245|chr11:21953434-21968509-|NM_153078|Ehbp1	target from/to=[617,640]	-18.3	AAAAAGGGTTCAAAGACACCAGTC	AGCTGGTGTTGTGAATCAGGCCG	23	......((((((..(((((((((.	.))))))))).))))))......	15	24	0.0324
mmu-miR-185-5p	mmu_circ_0001741|chr9:3634438-3635157+|NM_001033322|Gucy1a2	target from/to=[367,388]	-18.3	ATTGCAGCTGTCTTACTTTCCT	TGGAGAGAAAGGCAGTTCCTGA	22	.....(((((((((.((((((.	.)))))).))))))))).....	15	22	0.0207
mmu-miR-138-5p	mmu_circ_0011434|chr4:149368577-149370490-|ENSMUST00000030830|H6pd	target from/to=[319,342]	-18.3	ACAGCTGAGCCAATACCGCCAGCT	AGCTGGTGTTGTGAATCAGGCCG	23	....((((....(((.((((((((	)))))))).)))...))))....	15	24	0.263
mmu-miR-185-5p	mmu_circ_0005721|chr15:61933899-61939020+|ENSMUST00000171111|Pvt1	target from/to=[3978,4000]	-18.3	CCTGGCGTCTGCTGTTCTCTTCC	TGGAGAGAAAGGCAGTTCCTGA	22	...((...(((((.((((((((.	.)))))))).)))))..))...	15	23	0.0258
mmu-miR-182-5p	mmu_circ_0001343|chr5:37573319-37585543+|None|None	target from/to=[7020,7044]	-18.3	TGCTGTGACAAATGCTATGGCCAAA	TTTGGCAATGGTAGAACTCACACCG	25	...(((((....((((((.((((((	)))))).))))))....)))))...	17	25	0.00168
mmu-miR-185-5p	mmu_circ_0011844|chr4:87920001-87925207+|ENSMUST00000097992|BC057079	target from/to=[20,39]	-18.3	CTTGGAATGCTCTCTCTCCC	TGGAGAGAAAGGCAGTTCCTGA	22	...((((((((.(((((((.	.)))))))..)))).))))...	15	20	0.00613
mmu-miR-146a-5p	mmu_circ_0005351|chr14:64483052-64511670+|ENSMUST00000022528|Pinx1	target from/to=[12212,12231]	-18.3	GAACCATGGAACAGTGCTCC	TGAGAACTGAATTCCATGGGTT	22	...((((((((((((.(((.	.))).))))..))))))))...	15	20	0.0491
mmu-miR-138-5p	mmu_circ_0012593|chr5:36179596-36184050+|ENSMUST00000114206|Ablim2	target from/to=[213,235]	-18.3	GTGCAGGACCTCCAGCCCCAGCT	AGCTGGTGTTGTGAATCAGGCCG	23	..((..((..((((((.((((((	)))))).)))).)).))..))..	16	23	0.00122
mmu-miR-138-5p	mmu_circ_0012594|chr5:36183929-36192218+|ENSMUST00000114206|Ablim2	target from/to=[30,52]	-18.3	GTGCAGGACCTCCAGCCCCAGCT	AGCTGGTGTTGTGAATCAGGCCG	23	..((..((..((((((.((((((	)))))).)))).)).))..))..	16	23	0.00122
mmu-miR-138-5p	mmu_circ_0015899|chr9:77064783-77078761-|ENSMUST00000034910|2310046A06Rik	target from/to=[1886,1912]	-18.3	TAGCTCATGATATACCCAACACCAGTT	AGCTGGTGTTGTGAATCAGGCCG	23	..(((..((((.(((..(((((((((.	.)))))))))))).)))))))..	19	27	0.00502
mmu-miR-34a-5p	mmu_circ_0000628|chr15:82655660-82687714-|NM_013836|Tcf20	target from/to=[2955,2975]	-18.3	GAAATCTGGAGACCACTGCCA	TGGCAGTGTCTTAGCTGGTTGT	22	..((((..(((((.(((((((	))))))))))))....))))..	16	21	0.186
mmu-miR-34a-5p	mmu_circ_0000629|chr15:82681942-82687714-|NM_013836|Tcf20	target from/to=[2955,2975]	-18.3	GAAATCTGGAGACCACTGCCA	TGGCAGTGTCTTAGCTGGTTGT	22	..((((..(((((.(((((((	))))))))))))....))))..	16	21	0.186
mmu-miR-132-5p	mmu_circ_0000798|chr17:50745619-50750520+|NM_013880|Plcl2	target from/to=[1248,1269]	-18.3	TAAACAACAGAAGGTGATGGTT	AACCGTGGCTTTCGATTGTTAC	22	..(((((..((((((.((((((	)))))).))))))..)))))..	17	22	0.0873
mmu-miR-34a-5p	mmu_circ_0001333|chr5:33162514-33178337-|NM_194340|C330019G07Rik	target from/to=[2471,2491]	-18.3	AAGACTGTCCAGACTCTGCCA	TGGCAGTGTCTTAGCTGGTTGT	22	..((((((..((((.((((((	)))))).))))..)).))))..	16	21	0.18
mmu-miR-129-5p	mmu_circ_0000181|chr10:75147036-75162840-|NM_172549|Cabin1	target from/to=[589,608]	-18.3	AGGGGCTCTTCTGCGAGAGG	CTTTTTGCGGTCTGGGCTTGC	21	..((((((..((((((((((	))))))))))...))))))..	16	20	0.00577
mmu-miR-138-5p	mmu_circ_0000030|chr1:38591750-38595846-|NM_010678|Aff3	target from/to=[2674,2698]	-18.3	CAGCCTGGTGCAGCAGAAACCAACT	AGCTGGTGTTGTGAATCAGGCCG	23	..(((((((...((((..((((.((	)).)))).))))..)))))))..	17	25	0.0503
mmu-miR-138-5p	mmu_circ_0000301|chr11:84006580-84009189+|NM_133360|Acaca	target from/to=[486,505]	-18.3	GAGCCTTTCATTCATCAGCC	AGCTGGTGTTGTGAATCAGGCCG	23	..(((((((((.(((((((.	.)))))))..)))))..))))..	16	20	0.191
mmu-miR-26a-5p	mmu_circ_0005285|chr14:55563114-55590557-|ENSMUST00000081857|Myh6	target from/to=[10649,10669]	-18.3	CGCCCACCTGGAGCGCATGAA	TTCAAGTAATCCAGGATAGGCT	22	.(((..((((((..((.((((	)))).))..))))))...))).	15	21	0.0639
mmu-miR-138-5p	mmu_circ_0000567|chr14:121993557-121996972-|None|None	target from/to=[443,465]	-18.3	AGGCACTGGCTGTCACACCTGCT	AGCTGGTGTTGTGAATCAGGCCG	23	.(((.(((..(..((((((.(((	))).)))).))..)..)))))).	16	23	0.281
mmu-miR-34a-5p	mmu_circ_0008584|chr1:21447484-21459645-|ENSMUST00000115300|Kcnq5	target from/to=[274,295]	-18.3	CCGAGCACTGACATCACTGCCG	TGGCAGTGTCTTAGCTGGTTGT	22	.(((.((((((...((((((((	))))))))..)))).)).))).	17	22	0.000161
mmu-miR-138-5p	mmu_circ_0000628|chr15:82655660-82687714-|NM_013836|Tcf20	target from/to=[1823,1846]	-18.3	AGGCCCCTAGGCTCAGTACCAGTC	AGCTGGTGTTGTGAATCAGGCCG	23	.((((......(.((((((((((.	.)))))))))).).....)))).	15	24	0.389
mmu-miR-138-5p	mmu_circ_0000629|chr15:82681942-82687714-|NM_013836|Tcf20	target from/to=[1823,1846]	-18.3	AGGCCCCTAGGCTCAGTACCAGTC	AGCTGGTGTTGTGAATCAGGCCG	23	.((((......(.((((((((((.	.)))))))))).).....)))).	15	24	0.389
mmu-miR-129-5p	mmu_circ_0013148|chr6:140492240-140504591+|ENSMUST00000087622|Plekha5	target from/to=[620,639]	-18.3	ACAGGGCCGGGAGCAGAAGA	CTTTTTGCGGTCTGGGCTTGC	21	.((((.(((((.(((((((.	.)))))))..))))).)))).	16	20	0.04
mmu-miR-129-5p	mmu_circ_0013151|chr6:140492240-140517402+|ENSMUST00000087622|Plekha5	target from/to=[620,639]	-18.3	ACAGGGCCGGGAGCAGAAGA	CTTTTTGCGGTCTGGGCTTGC	21	.((((.(((((.(((((((.	.)))))))..))))).)))).	16	20	0.0402
mmu-miR-34a-5p	mmu_circ_0000714|chr16:94605518-94624975+|None|None	target from/to=[16397,16415]	-18.3	GTAACCAGAGGAGCTGTCA	TGGCAGTGTCTTAGCTGGTTGT	22	.(((((((.((((((((((	))))))).)))...))))))).	17	19	0.32
mmu-miR-34a-5p	mmu_circ_0014997|chr8:81584148-81585189+|ENSMUST00000098614|Zfp827	target from/to=[889,908]	-18.3	ATGACCCTCTACCACTGCCG	TGGCAGTGTCTTAGCTGGTTGT	22	(..(((..(((.((((((((	))))))))...)))..)))..)	15	20	0.0989
mmu-miR-34a-5p	mmu_circ_0014999|chr8:81584148-81600437+|ENSMUST00000098614|Zfp827	target from/to=[889,908]	-18.3	ATGACCCTCTACCACTGCCG	TGGCAGTGTCTTAGCTGGTTGT	22	(..(((..(((.((((((((	))))))))...)))..)))..)	15	20	0.0998
mmu-miR-34a-5p	mmu_circ_0015000|chr8:81584148-81660562+|ENSMUST00000098614|Zfp827	target from/to=[889,908]	-18.3	ATGACCCTCTACCACTGCCG	TGGCAGTGTCTTAGCTGGTTGT	22	(..(((..(((.((((((((	))))))))...)))..)))..)	15	20	0.1
mmu-miR-34a-5p	mmu_circ_0010583|chr3:158016228-158115753-|ENSMUST00000029826|Lrrc7	target from/to=[164,184]	-18.3	GTGACTAGCAATGCAGTGCTT	TGGCAGTGTCTTAGCTGGTTGT	22	(..((((((((.(((.((((.	.)))).))).)).))))))..)	16	21	0.227
mmu-miR-134-5p	mmu_circ_0004277|chr12:86275101-86292331-|ENSMUST00000043169|1110018G07Rik	target from/to=[24,46]	-18.3	TGCCTCTTTCAGCATTGGTTACA	TGTGACTGGTTGACCAGAGGGG	22	(.(((((.(((((...(((((((	))))))).)))))..))))).)	18	23	0.339
mmu-miR-185-5p	mmu_circ_0001454|chr6:31116475-31131149-|None|None	target from/to=[6727,6748]	-18.3	TCTGTCTCTGTCTCTCTCTCTG	TGGAGAGAAAGGCAGTTCCTGA	22	((.....((((((.(((((((.	.))))))).)))))).....))	15	22	1e-06
mmu-miR-34a-5p	mmu_circ_0001320|chr5:17814370-17814643-|NM_010305|Gnai1	target from/to=[111,132]	-18.3	ACTATCCAGTCCATCATTGCCA	TGGCAGTGTCTTAGCTGGTTGT	22	((...(((((....((((((((	)))))))).....)))))..))	15	22	0.0625
mmu-miR-34a-5p	mmu_circ_0012392|chr5:17795341-17814643-|ENSMUST00000074694|Gnai1	target from/to=[111,132]	-18.3	ACTATCCAGTCCATCATTGCCA	TGGCAGTGTCTTAGCTGGTTGT	22	((...(((((....((((((((	)))))))).....)))))..))	15	22	0.0625
mmu-miR-34a-5p	mmu_circ_0001842|chr9:108430919-108436949+|NM_001114119|Qrich1	target from/to=[882,901]	-18.3	ACTGACAGTAGACAGTGCCC	TGGCAGTGTCTTAGCTGGTTGT	22	((...(((((((((.((((.	.)))).)))))..))))...))	15	20	0.192
mmu-miR-34a-5p	mmu_circ_0001843|chr9:108435917-108436949+|NM_001114119|Qrich1	target from/to=[552,571]	-18.3	ACTGACAGTAGACAGTGCCC	TGGCAGTGTCTTAGCTGGTTGT	22	((...(((((((((.((((.	.)))).)))))..))))...))	15	20	0.192
mmu-miR-212-5p	mmu_circ_0005285|chr14:55563114-55590557-|ENSMUST00000081857|Myh6	target from/to=[4706,4727]	-18.3	AGGGGGAAGGGAGAGCCTGGGA	ACCTTGGCTCTAGACTGCTTACT	23	((..((.((..((((((.(((.	.))).))))))...)).))..))	15	22	0.0457
mmu-miR-96-5p	mmu_circ_0008990|chr1:81188325-81188627+|ENSMUST00000123285|9430031J16Rik	target from/to=[7,29]	-18.3	AGGAGAAGTGGGGCGAGGCCAGG	TTTGGCACTAGCACATTTTTGCT	23	((.(((((((..((.((((((((	)))))).)).)).))))))).))	19	23	0.238
mmu-miR-34a-5p	mmu_circ_0012877|chr5:96535234-96563151-|ENSMUST00000155901|Cnot6l	target from/to=[204,224]	-18.3	GCATTCCACCTGATATTGCCA	TGGCAGTGTCTTAGCTGGTTGT	22	(((..(((.((((((((((((	))))))))))..)).))).)))	18	21	0.12
mmu-miR-34a-5p	mmu_circ_0012878|chr5:96557961-96563151-|ENSMUST00000155901|Cnot6l	target from/to=[204,224]	-18.3	GCATTCCACCTGATATTGCCA	TGGCAGTGTCTTAGCTGGTTGT	22	(((..(((.((((((((((((	))))))))))..)).))).)))	18	21	0.12
mmu-miR-125b-5p	mmu_circ_0000919|chr19:4784723-4794009-|NM_009032|Rbm4	target from/to=[25,45]	-18.3	TCAGGAAGAGGATCTCCGGGA	TCCCTGAGACCCTAACTTGTGA	22	(((.((..(((.((((.((((	)))).)))).)))...)).)))	16	21	0.332
mmu-miR-125b-5p	mmu_circ_0000921|chr19:4787360-4794009-|NM_009032|Rbm4	target from/to=[25,45]	-18.3	TCAGGAAGAGGATCTCCGGGA	TCCCTGAGACCCTAACTTGTGA	22	(((.((..(((.((((.((((	)))).)))).)))...)).)))	16	21	0.33
mmu-miR-212-5p	mmu_circ_0003918|chr12:35058742-35059003-|ENSMUST00000085463|Hdac9	target from/to=[124,149]	-18.3	AGTGACAGCAGTGCTTGTGTGGAGGA	ACCTTGGCTCTAGACTGCTTACT	23	((((..((((((.((.(.((.((((.	.)))).)).).))))))))))))	19	26	0.0994
mmu-miR-34a-5p	mmu_circ_0012369|chr5:151406751-151411015-|ENSMUST00000164332|N4bp2l2	target from/to=[2033,2056]	-18.3	GCGGGCCAGTAGTGAGCAGTGCTT	TGGCAGTGTCTTAGCTGGTTGT	22	((((.(((((..((((((.((((.	.)))).)).)))))))))))))	19	24	0.18
mmu-miR-26a-5p	mmu_circ_0016093|chrX:12293987-12305265-|ENSMUST00000096495|Med14	target from/to=[131,151]	-18.3	AGCCACTCTGGAGGACATGGA	TTCAAGTAATCCAGGATAGGCT	22	(((((..(((((..((.((((	)))).))..)))))..).))))	16	21	0.101
mmu-miR-223-3p	mmu_circ_0005351|chr14:64483052-64511670+|ENSMUST00000022528|Pinx1	target from/to=[7096,7118]	-18.3	TGGGGTCTGGGAAGACTCTGGCA	TGTCAGTTTGTCAAATACCCCA	22	((((((.(..((.....((((((	))))))....))..).))))))	15	23	0.0498
mmu-miR-134-5p	mmu_circ_0001798|chr9:66387868-66414710-|NM_144937|Usp3	target from/to=[427,447]	-18.3	TCCTTCAGTCACTCAGTAACA	TGTGACTGGTTGACCAGAGGGG	22	((((((.((((..((((.(((	))).))))..))))..))))))	17	21	0.165
mmu-miR-134-5p	mmu_circ_0015899|chr9:77064783-77078761-|ENSMUST00000034910|2310046A06Rik	target from/to=[10977,10997]	-18.3	CCTCTCTGTAAGAAGGTCTCA	TGTGACTGGTTGACCAGAGGGG	22	((((((((..((..((((.((	)).))))..))...))))))))	16	21	0.062
mmu-miR-188-5p	mmu_circ_0011677|chr4:53494335-53504402+|ENSMUST00000107651|Slc44a1	target from/to=[71,90]	-18.3	TTCTCTTCTGCATTGGGATG	CATCCCTTGCATGGTGGAGGG	21	((((((((((((..((((((	)))))).)))).)).))))))	18	20	0.363
mmu-miR-96-5p	mmu_circ_0011199|chr4:127973638-128015941+|ENSMUST00000128091|Csmd2	target from/to=[673,696]	-18.22	GGCAGAAATCAATCACGTGCCAAA	TTTGGCACTAGCACATTTTTGCT	23	(((((((((.......((((((((	))))))))......)))))))))	17	24	0.0422
mmu-miR-182-5p	mmu_circ_0009201|chr2:116978727-116997822+|ENSMUST00000028829|Spred1	target from/to=[274,298]	-18.2	CTTTCAGAGTCCTGCTGATGCCAGG	TTTGGCAATGGTAGAACTCACACCG	25	......((((.((((((.((((((.	.)))))).)))))).))))......	16	25	0.143
mmu-miR-212-5p	mmu_circ_0007692|chr19:32117970-32135892-|ENSMUST00000096119|Asah2	target from/to=[961,985]	-18.2	AATCCACAGTCAGAGAGAGCAAGGT	ACCTTGGCTCTAGACTGCTTACT	23	......(((((..((((..((((((	)))))).)))).)))))......	15	25	0.0654
mmu-miR-138-5p	mmu_circ_0016212|chrX:158855448-158909788-|ENSMUST00000112334|Reps2	target from/to=[372,394]	-18.2	AACAGTGAGCTGCAGCAGCAGCT	AGCTGGTGTTGTGAATCAGGCCG	23	.....(((..(((((((.(((((	))))).)))))))..))).....	15	23	0.0313
mmu-miR-138-5p	mmu_circ_0016213|chrX:158865584-158909788-|ENSMUST00000112334|Reps2	target from/to=[372,394]	-18.2	AACAGTGAGCTGCAGCAGCAGCT	AGCTGGTGTTGTGAATCAGGCCG	23	.....(((..(((((((.(((((	))))).)))))))..))).....	15	23	0.0346
mmu-miR-138-5p	mmu_circ_0000715|chr16:94624920-94633730+|None|None	target from/to=[7527,7553]	-18.2	ATACCTAGAAACTCATCAGCACCTGCT	AGCTGGTGTTGTGAATCAGGCCG	23	...(((.((...(((.(((((((.(((	))).)))))))))).)))))...	18	27	0.0346
mmu-miR-138-5p	mmu_circ_0008826|chr1:58605482-58614901-|ENSMUST00000161600|Fam126b	target from/to=[85,109]	-18.2	TTACCTGACACTCAGATTACCAGTT	AGCTGGTGTTGTGAATCAGGCCG	23	...(((((...(((.(.((((((((	)))))))).).))).)))))...	17	25	0.0422
mmu-miR-34a-5p	mmu_circ_0015899|chr9:77064783-77078761-|ENSMUST00000034910|2310046A06Rik	target from/to=[12523,12546]	-18.2	GTCATCAGCACTAGGATGGTGTCA	TGGCAGTGTCTTAGCTGGTTGT	22	...((((((..(((((((.(((((	))))).)))))))))))))...	18	24	0.0236
mmu-miR-138-5p	mmu_circ_0012083|chr5:122990312-123061116-|ENSMUST00000031426|Ift81	target from/to=[8489,8512]	-18.2	GAGCTCTGTGCTGCAGCTCCAGTG	AGCTGGTGTTGTGAATCAGGCCG	23	..((.(((...((((((.(((((.	.))))).))))))...)))))..	16	24	0.0919
mmu-miR-185-5p	mmu_circ_0007089|chr17:88862052-88878680+|ENSMUST00000141052|Foxn2	target from/to=[702,723]	-18.2	AAAGAAGCAGCCTTTTTCTTCT	TGGAGAGAAAGGCAGTTCCTGA	22	..((.(((.((((((((((((.	.)))))))))))).))).))..	17	22	0.122
mmu-miR-129-5p	mmu_circ_0002423|chr10:75830052-75832824-|ENSMUST00000001179|Pcnt	target from/to=[488,508]	-18.2	TGAAGCACCACACGCAGAAGG	CTTTTTGCGGTCTGGGCTTGC	21	..((((.(((..(((((((((	)))))))))...)))))))..	16	21	0.252
mmu-miR-125a-5p	mmu_circ_0006941|chr17:66785419-66787731-|ENSMUST00000097291|1110012J17Rik	target from/to=[173,194]	-18.2	AAACAGGGCAGGTGGACGGGGA	TCCCTGAGACCCTTTAACCTGTGA	24	..(((((..(((.(..((((((	))))))...))))....)))))..	15	22	0.2
mmu-miR-185-5p	mmu_circ_0001333|chr5:33162514-33178337-|NM_194340|C330019G07Rik	target from/to=[1384,1404]	-18.2	AGAGGAGCAGCTGCCTCTTCC	TGGAGAGAAAGGCAGTTCCTGA	22	..((((((.(((..((((((.	.))))))...))).))))))..	15	21	0.174
mmu-miR-138-5p	mmu_circ_0004047|chr12:53617065-53643623+|ENSMUST00000110725|Arhgap5	target from/to=[743,763]	-18.2	AAGCCTGTGATAATAGCAGCA	AGCTGGTGTTGTGAATCAGGCCG	23	..((((((.((((((.((((.	.)))).)))))).)..)))))..	16	21	0.0419
mmu-miR-146a-5p	mmu_circ_0001528|chr6:134012081-134016483+|NM_007961|Etv6	target from/to=[4069,4090]	-18.2	GCCCCAGGAAAGCCAGTTGTCA	TGAGAACTGAATTCCATGGGTT	22	..((((((((...(((((.(((	))).)))))..)))).))))..	16	22	0.0874
mmu-miR-129-5p	mmu_circ_0008017|chr19:7168910-7180492-|ENSMUST00000113383|Flrt1	target from/to=[3661,3684]	-18.2	CCATCCACCGGACTCTGCAGAAAG	CTTTTTGCGGTCTGGGCTTGC	21	.((..(.(((((((..((((((((	))))))))))))))))..)).	18	24	0.0626
mmu-miR-34a-5p	mmu_circ_0001123|chr3:51103704-51129957-|NM_023502|Elf2	target from/to=[5286,5306]	-18.2	TCAAACAGGAAGCCACTGCCC	TGGCAGTGTCTTAGCTGGTTGT	22	.(((.(((.(((.(((((((.	.))))))).)))..))).))).	16	21	0.0208
mmu-miR-129-5p	mmu_circ_0008017|chr19:7168910-7180492-|ENSMUST00000113383|Flrt1	target from/to=[1768,1788]	-18.2	CCAGCGCCCACCTGCAGAAGC	CTTTTTGCGGTCTGGGCTTGC	21	.(((.(((((.(((((((((.	.)))))))))..)))))))).	17	21	0.0599
mmu-miR-34a-5p	mmu_circ_0004277|chr12:86275101-86292331-|ENSMUST00000043169|1110018G07Rik	target from/to=[1081,1099]	-18.2	CCAACAGGCAGACTTGCCA	TGGCAGTGTCTTAGCTGGTTGT	22	.((((.(((((((((((((	)))))).))))..))).)))).	17	19	0.0826
mmu-miR-134-5p	mmu_circ_0001454|chr6:31116475-31131149-|None|None	target from/to=[10118,10143]	-18.2	ACCTTCAAGGGCCACTCCCAGTGACA	TGTGACTGGTTGACCAGAGGGG	22	.(((((...((.((...(((((.(((	))).))))).)).)).))))).	17	26	0.265
mmu-miR-128-3p	mmu_circ_0001032|chr2:70608060-70625052-|NM_172664|Tlk1	target from/to=[77,99]	-18.2	TGGGAGTACTGGGAGTACTGGGA	TCACAGTGAACCGGTCTCTTT	21	.(((((.(((((...(((((.((	)).)))))..)))))))))).	17	23	0.0495
mmu-miR-128-3p	mmu_circ_0010148|chr2:70576477-70625052-|ENSMUST00000135128|Tlk1	target from/to=[77,99]	-18.2	TGGGAGTACTGGGAGTACTGGGA	TCACAGTGAACCGGTCTCTTT	21	.(((((.(((((...(((((.((	)).)))))..)))))))))).	17	23	0.0531
mmu-miR-128-3p	mmu_circ_0010155|chr2:70624933-70625052-|ENSMUST00000038584|Tlk1	target from/to=[77,99]	-18.2	TGGGAGTACTGGGAGTACTGGGA	TCACAGTGAACCGGTCTCTTT	21	.(((((.(((((...(((((.((	)).)))))..)))))))))).	17	23	0.358
mmu-miR-129-5p	mmu_circ_0002578|chr10:92278625-92341357-|ENSMUST00000168110|4930485B16Rik	target from/to=[346,365]	-18.2	TCAAGCCTCTTCCCAGAAGG	CTTTTTGCGGTCTGGGCTTGC	21	.(((((((...(((((((((	))))))).))...))))))).	16	20	0.0391
mmu-miR-129-5p	mmu_circ_0002579|chr10:92292397-92341357-|ENSMUST00000168110|4930485B16Rik	target from/to=[346,365]	-18.2	TCAAGCCTCTTCCCAGAAGG	CTTTTTGCGGTCTGGGCTTGC	21	.(((((((...(((((((((	))))))).))...))))))).	16	20	0.0388
mmu-miR-129-5p	mmu_circ_0002580|chr10:92331467-92341357-|ENSMUST00000168110|4930485B16Rik	target from/to=[346,365]	-18.2	TCAAGCCTCTTCCCAGAAGG	CTTTTTGCGGTCTGGGCTTGC	21	.(((((((...(((((((((	))))))).))...))))))).	16	20	0.0378
mmu-miR-129-5p	mmu_circ_0014999|chr8:81584148-81600437+|ENSMUST00000098614|Zfp827	target from/to=[1573,1595]	-18.2	ACAGGCCCGCCAACCACACAAAG	CTTTTTGCGGTCTGGGCTTGC	21	.((((((((...(((.((.((((	)))).)).))).)))))))).	17	23	0.0484
mmu-miR-129-5p	mmu_circ_0015000|chr8:81584148-81660562+|ENSMUST00000098614|Zfp827	target from/to=[1573,1595]	-18.2	ACAGGCCCGCCAACCACACAAAG	CTTTTTGCGGTCTGGGCTTGC	21	.((((((((...(((.((.((((	)))).)).))).)))))))).	17	23	0.0487
mmu-miR-185-5p	mmu_circ_0005285|chr14:55563114-55590557-|ENSMUST00000081857|Myh6	target from/to=[7034,7053]	-18.2	GCAGGAAGCCCACTTCTCCT	TGGAGAGAAAGGCAGTTCCTGA	22	.(((((((((...((((((.	.))))))...)))..)))))).	15	20	0.0103
mmu-miR-135a-5p	mmu_circ_0001271|chr4:130224839-130257025+|NM_001159603|Pum1	target from/to=[415,437]	-18.2	TTGCTCTGGAAGGGAGAGCTATG	TATGGCTTTTTATTCCTATGTGA	23	(..(...((((..((((((((((	))))))))))..))))...)..)	16	23	0.165
mmu-miR-135a-5p	mmu_circ_0011245|chr4:130224839-130275266+|ENSMUST00000030315|Pum1	target from/to=[415,437]	-18.2	TTGCTCTGGAAGGGAGAGCTATG	TATGGCTTTTTATTCCTATGTGA	23	(..(...((((..((((((((((	))))))))))..))))...)..)	16	23	0.173
mmu-miR-129-5p	mmu_circ_0006446|chr16:90950595-90969619-|ENSMUST00000121759|Synj1	target from/to=[296,318]	-18.2	GTGGGCAGTGGAGCTGCAGAAGA	CTTTTTGCGGTCTGGGCTTGC	21	(..(((..((((.(((((((((.	.))))))))))))).)))..)	17	23	0.00627
mmu-miR-135b-5p	mmu_circ_0014447|chr7:94744625-94751711+|ENSMUST00000061910|Grm5	target from/to=[6620,6644]	-18.2	TGGCATTCAGAGAGTGGAAGCCATG	TATGGCTTTTCATTCCTATGTGA	23	(.((((..((.((((((((((((((	)))))).)))))))))))))).)	21	25	0.154
mmu-miR-9-5p	mmu_circ_0012356|chr5:149318021-149323578-|ENSMUST00000079324|Ubl3	target from/to=[227,248]	-18.2	TGATGCATTTGGTGGCCAGAGA	TCTTTGGTTATCTAGCTGTATGA	23	(.(((((.((((((((((((((	)))))))))).)))).))))).)	20	22	0.124
mmu-miR-129-5p	mmu_circ_0002084|chr10:13521209-13521755-|ENSMUST00000162798|Aig1	target from/to=[377,399]	-18.2	GCCTGTCCTCAGACCTCAAGGAT	CTTTTTGCGGTCTGGGCTTGC	21	((..(.((.((((((.((((((.	.)))))).)))))))))..))	17	23	0.271
mmu-miR-411-3p	mmu_circ_0002343|chr10:62295641-62303126-|ENSMUST00000174189|Tet1	target from/to=[2000,2020]	-18.2	GGAAAGGGAAAGTGTTACATT	TATGTAACACGGTCCACTAACC	22	((..(((((..(((((((((.	.)))))))))..))).))..))	16	21	0.194
mmu-miR-34a-5p	mmu_circ_0004427|chr13:107602287-107637539-|ENSMUST00000109293|Ipo11	target from/to=[192,213]	-18.2	ACTCTCAGCTTTGGCTTTGCTT	TGGCAGTGTCTTAGCTGGTTGT	22	((..((((((..(((.(((((.	.))))).)))..))))))..))	16	22	0.0428
mmu-miR-34a-5p	mmu_circ_0004428|chr13:107602287-107638416-|ENSMUST00000109293|Ipo11	target from/to=[288,309]	-18.2	ACTCTCAGCTTTGGCTTTGCTT	TGGCAGTGTCTTAGCTGGTTGT	22	((..((((((..(((.(((((.	.))))).)))..))))))..))	16	22	0.0446
mmu-miR-138-5p	mmu_circ_0000298|chr11:77820228-77823296+|NM_174852|Phf12	target from/to=[215,239]	-18.2	CGGATCCTGGAAAGGAGAGCCAGCC	AGCTGGTGTTGTGAATCAGGCCG	23	(((..(((((...(.((.((((((.	.)))))).)).)...))))))))	17	25	0.0212
mmu-miR-138-5p	mmu_circ_0003399|chr11:77822902-77823296+|ENSMUST00000049167|Phf12	target from/to=[142,166]	-18.2	CGGATCCTGGAAAGGAGAGCCAGCC	AGCTGGTGTTGTGAATCAGGCCG	23	(((..(((((...(.((.((((((.	.)))))).)).)...))))))))	17	25	0.0212
mmu-miR-218-5p	mmu_circ_0004661|chr13:55152101-55171168-|ENSMUST00000127195|Uimc1	target from/to=[395,416]	-18.2	GCAATGGTCTGATGGAGCAGGA	TTGTGCTTGATCTAACCATGT	21	(((.((((..(((.(((((.((	)).))))).)))..)))))))	17	22	0.234
mmu-miR-125b-5p	mmu_circ_0000098|chr1:158830716-158837909-|NM_001159967|Ralgps2	target from/to=[52,69]	-18.2	TTACTGTAGGCTCAGGGG	TCCCTGAGACCCTAACTTGTGA	22	((((..((((((((((((	))))))))..))))....))))	16	18	0.15
mmu-miR-129-5p	mmu_circ_0000830|chr17:86873656-86881589+|None|None	target from/to=[4814,4836]	-18.2	GCAAGGAGCAAGGCTGCAGCAGG	CTTTTTGCGGTCTGGGCTTGC	21	(((((.....(((((((((.(((	))).)))))))))...)))))	17	23	0.0371
mmu-miR-34a-5p	mmu_circ_0010659|chr3:36863796-36874684+|ENSMUST00000167472|4932438A13Rik	target from/to=[175,201]	-18.2	GCAACCCCAGCTGTTGGAGCATGGCTG	TGGCAGTGTCTTAGCTGGTTGT	22	((((((..(((((..(((.(((.(((.	.))).)))))))))))))))))	20	27	0.0402
mmu-miR-129-5p	mmu_circ_0001343|chr5:37573319-37585543+|None|None	target from/to=[7128,7146]	-18.2	GCAGCCGGGAAGCGGGAAC	CTTTTTGCGGTCTGGGCTTGC	21	((((((.(((.(((((((.	.)))))))..))).))).)))	16	19	0.00168
mmu-miR-34a-5p	mmu_circ_0009201|chr2:116978727-116997822+|ENSMUST00000028829|Spred1	target from/to=[395,416]	-18.2	ACGACTGAAGAAGACACTTCCC	TGGCAGTGTCTTAGCTGGTTGT	22	(((((((...((((((((.((.	.)).))))))))...)))))))	17	22	0.0788
mmu-miR-188-5p	mmu_circ_0000633|chr15:85189883-85223936+|NM_016843|Atxn10	target from/to=[949,968]	-18.2	CTCTCTAAAAGCAGAGGGTG	CATCCCTTGCATGGTGGAGGG	21	(((((((..(((((.(((((	))))).)))).)..)))))))	17	20	0.109
mmu-miR-96-5p	mmu_circ_0001240|chr4:108390393-108392417-|NM_183300|Zfyve9	target from/to=[1158,1180]	-18.2	GGCGAGTGTGTTGGAATGGCAGA	TTTGGCACTAGCACATTTTTGCT	23	((((((((((((((..((.((((	)))).)))))))))))..)))))	20	23	0.0229
mmu-miR-96-5p	mmu_circ_0001241|chr4:108390393-108400150-|NM_183300|Zfyve9	target from/to=[8891,8913]	-18.2	GGCGAGTGTGTTGGAATGGCAGA	TTTGGCACTAGCACATTTTTGCT	23	((((((((((((((..((.((((	)))).)))))))))))..)))))	20	23	0.023
mmu-miR-34a-5p	mmu_circ_0007411|chr18:59568537-59576093+|ENSMUST00000080721|Chsy3	target from/to=[4848,4871]	-18.1	ATGAAGGGCTAAGGTCAGCTGTCA	TGGCAGTGTCTTAGCTGGTTGT	22	......((((((((...(((((((	))))))).))))))))......	15	24	0.269
mmu-miR-129-5p	mmu_circ_0012083|chr5:122990312-123061116-|ENSMUST00000031426|Ift81	target from/to=[728,748]	-18.1	CGGTGCAGAGATTGCAGAGAG	CTTTTTGCGGTCTGGGCTTGC	21	....((..(((((((((((((	)))))))))))))..))....	15	21	0.114
mmu-miR-34a-5p	mmu_circ_0005665|chr15:41629019-41657598+|ENSMUST00000110297|Oxr1	target from/to=[447,468]	-18.1	ACCATTGGCAAGGGCACAGTCA	TGGCAGTGTCTTAGCTGGTTGT	22	...((..((.(((((((.((((	)))).))))))).))..))...	15	22	0.373
mmu-miR-182-5p	mmu_circ_0016439|chrY:466312-495077-|ENSMUST00000069309|Uty	target from/to=[1589,1613]	-18.1	TCCTGATGAGTTCTTGGTGGCCGAA	TTTGGCAATGGTAGAACTCACACCG	25	...((.(((((((((.((.((((((	)))))).)).).))))))))))...	19	25	0.292
mmu-miR-185-5p	mmu_circ_0000144|chr10:12156078-12175362-|NM_011682|Utrn	target from/to=[240,261]	-18.1	ATTGGATTGATGTCTCTCTCCA	TGGAGAGAAAGGCAGTTCCTGA	22	...(((....((((((((((((	))))))))..))))..)))...	15	22	0.0337
mmu-miR-138-5p	mmu_circ_0000967|chr19:57826119-57852435+|NM_181415|Atrnl1	target from/to=[5,25]	-18.1	TCTTCTGATTGACTACCAGTT	AGCTGGTGTTGTGAATCAGGCCG	23	...(((((((.((((((((((	))))))))..)).)))))))...	17	21	0.188
mmu-miR-138-5p	mmu_circ_0000968|chr19:57826119-57871993+|NM_181415|Atrnl1	target from/to=[5,25]	-18.1	TCTTCTGATTGACTACCAGTT	AGCTGGTGTTGTGAATCAGGCCG	23	...(((((((.((((((((((	))))))))..)).)))))))...	17	21	0.188
mmu-miR-138-5p	mmu_circ_0007934|chr19:57826119-57830108+|ENSMUST00000077282|Atrnl1	target from/to=[5,25]	-18.1	TCTTCTGATTGACTACCAGTT	AGCTGGTGTTGTGAATCAGGCCG	23	...(((((((.((((((((((	))))))))..)).)))))))...	17	21	0.188
mmu-miR-185-5p	mmu_circ_0007251|chr18:34427951-34459715+|ENSMUST00000079362|Apc	target from/to=[907,926]	-18.1	TCTGGATGTCTTCCTCTCCT	TGGAGAGAAAGGCAGTTCCTGA	22	...(((((((((.((((((.	.)))))).))))))..)))...	15	20	0.0601
mmu-miR-125b-5p	mmu_circ_0005645|chr15:39283769-39349417+|ENSMUST00000167407|Rims2	target from/to=[6183,6205]	-18.1	GAGCATCTCCAGGTGTCCAGGGA	TCCCTGAGACCCTAACTTGTGA	22	..(((.....(((.(((((((((	)))))).))))))....)))..	15	23	0.118
mmu-miR-138-5p	mmu_circ_0011935|chr5:103467537-103487411-|ENSMUST00000060871|Mapk10	target from/to=[131,154]	-18.1	TTGCCAAACATTACAACATGAGCA	AGCTGGTGTTGTGAATCAGGCCG	23	..(((.....(((((((((.(((.	.))).)))))))))....)))..	15	24	0.0837
mmu-miR-138-5p	mmu_circ_0008446|chr1:176538512-176542782+|ENSMUST00000030039|Fmn2	target from/to=[703,726]	-18.1	CTGCCCAGTCCTACAGCCCCAGCC	AGCTGGTGTTGTGAATCAGGCCG	23	..(((..((..((((((.(((((.	.))))).)))))).))..)))..	16	24	0.00685
mmu-miR-9-5p	mmu_circ_0004071|chr12:5568409-5587830+|None|None	target from/to=[11433,11454]	-18.1	GGGTGGGGCTGGTTTCCAGGGA	TCTTTGGTTATCTAGCTGTATGA	23	..(((.((((((...(((((((	)))))))....)))))).)))..	16	22	0.109
mmu-miR-125a-5p	mmu_circ_0006941|chr17:66785419-66787731-|ENSMUST00000097291|1110012J17Rik	target from/to=[20,44]	-18.1	GTGCAGAGATGGAGGAGATGAGGGA	TCCCTGAGACCCTTTAACCTGTGA	24	..((((.(.((((((...(.(((((	))))).)...)))))).)))))..	17	25	0.0296
mmu-miR-29a-3p	mmu_circ_0001379|chr5:107047089-107067654-|NM_026856|Zfp644	target from/to=[51,71]	-18.1	ACACCGACATTACTGGTGCTA	TAGCACCATCTGAAATCGGTTA	22	..(((((..(((.((((((((	))))))))..)))..)))))..	16	21	0.0396
mmu-miR-29a-3p	mmu_circ_0001383|chr5:107063849-107095864-|NM_026856|Zfp644	target from/to=[112,132]	-18.1	ACACCGACATTACTGGTGCTA	TAGCACCATCTGAAATCGGTTA	22	..(((((..(((.((((((((	))))))))..)))..)))))..	16	21	0.0396
mmu-miR-33-5p	mmu_circ_0011333|chr4:137638807-137640285+|ENSMUST00000058133|Eif4g3	target from/to=[105,125]	-18.1	AACAGTGCCAATACATTGCAC	GTGCATTGTAGTTGCATTGCA	21	..((((((...((((.(((((	))))).))))...))))))..	15	21	0.148
mmu-miR-138-5p	mmu_circ_0009174|chr2:110597094-110601721-|ENSMUST00000099623|Ano3	target from/to=[84,107]	-18.1	GGGAATGTGGTACAAGCATCAGCC	AGCTGGTGTTGTGAATCAGGCCG	23	.((..((...(((((.(((((((.	.))))))))))))...))..)).	16	24	0.118
mmu-miR-129-5p	mmu_circ_0009001|chr1:82854930-82892222+|ENSMUST00000113444|Agfg1	target from/to=[631,651]	-18.1	TCAGCCCCAGACTACAGGTGG	CTTTTTGCGGTCTGGGCTTGC	21	.(((.(((((((..((((.((	)).))))..))))))).))).	16	21	0.11
mmu-miR-129-5p	mmu_circ_0008074|chr1:11501998-11508790+|ENSMUST00000135014|A830018L16Rik	target from/to=[84,103]	-18.1	CCAAGGACAACTGCAAAGAG	CTTTTTGCGGTCTGGGCTTGC	21	.((((..(((((((((((((	))))))))))).))..)))).	17	20	0.0331
mmu-miR-129-5p	mmu_circ_0005285|chr14:55563114-55590557-|ENSMUST00000081857|Myh6	target from/to=[9043,9063]	-18.1	CCAAGGCCAACCTGGAGAAAG	CTTTTTGCGGTCTGGGCTTGC	21	.((((.(((..(((.((((((	)))))).)))..))).)))).	16	21	0.124
mmu-miR-185-5p	mmu_circ_0001298|chr4:149813451-149851577+|NM_001085492|Rere	target from/to=[12,33]	-18.1	CCAGGCCTGTTGCAGATCTCCA	TGGAGAGAAAGGCAGTTCCTGA	22	.((((.(((((.....((((((	))))))....)))))..)))).	15	22	0.0978
mmu-miR-185-5p	mmu_circ_0001299|chr4:149813451-149874160+|NM_001085492|Rere	target from/to=[12,33]	-18.1	CCAGGCCTGTTGCAGATCTCCA	TGGAGAGAAAGGCAGTTCCTGA	22	.((((.(((((.....((((((	))))))....)))))..)))).	15	22	0.0978
mmu-miR-185-5p	mmu_circ_0001300|chr4:149813451-149884147+|NM_001085492|Rere	target from/to=[12,33]	-18.1	CCAGGCCTGTTGCAGATCTCCA	TGGAGAGAAAGGCAGTTCCTGA	22	.((((.(((((.....((((((	))))))....)))))..)))).	15	22	0.103
mmu-miR-185-5p	mmu_circ_0001301|chr4:149813451-149909054+|NM_001085492|Rere	target from/to=[12,33]	-18.1	CCAGGCCTGTTGCAGATCTCCA	TGGAGAGAAAGGCAGTTCCTGA	22	.((((.(((((.....((((((	))))))....)))))..)))).	15	22	0.104
mmu-miR-29a-3p	mmu_circ_0000197|chr10:89505290-89539887+|NM_001128086|Anks1b	target from/to=[405,427]	-18.1	AGGCCGTGGTCCAGGTGCTGCTG	TAGCACCATCTGAAATCGGTTA	22	.(((((.....((((((.(((((	))))).))))))....))))).	16	23	0.314
mmu-miR-29a-3p	mmu_circ_0000198|chr10:89512560-89539887+|NM_001128086|Anks1b	target from/to=[248,270]	-18.1	AGGCCGTGGTCCAGGTGCTGCTG	TAGCACCATCTGAAATCGGTTA	22	.(((((.....((((((.(((((	))))).))))))....))))).	16	23	0.314
mmu-miR-29a-3p	mmu_circ_0002546|chr10:89495958-89539887+|ENSMUST00000099368|Anks1b	target from/to=[486,508]	-18.1	AGGCCGTGGTCCAGGTGCTGCTG	TAGCACCATCTGAAATCGGTTA	22	.(((((.....((((((.(((((	))))).))))))....))))).	16	23	0.314
mmu-miR-129-5p	mmu_circ_0000432|chr13:17830750-17864791-|NM_001081058|Cdk13	target from/to=[368,390]	-18.1	TCAAGTGGTGGGACCGTCAAAAG	CTTTTTGCGGTCTGGGCTTGC	21	.(((((..(.(((((((.(((((	))))).))))))).)))))).	18	23	0.0219
mmu-miR-9-5p	mmu_circ_0011199|chr4:127973638-128015941+|ENSMUST00000128091|Csmd2	target from/to=[583,605]	-18.1	GCATACCTGCCTATGGCCAGAGA	TCTTTGGTTATCTAGCTGTATGA	23	.(((((..((..(((((((((((	)))))))))))...)).))))).	18	23	0.0315
mmu-miR-129-5p	mmu_circ_0012871|chr5:9417984-9463034+|ENSMUST00000069538|9330182L06Rik	target from/to=[2261,2282]	-18.1	GTGAACTCCCAGCTGCAGACAG	CTTTTTGCGGTCTGGGCTTGC	21	(..(...((((((((((((.((	)).))))))).))))).)..)	16	22	0.0634
mmu-miR-185-5p	mmu_circ_0003553|chr11:93886230-93909872+|ENSMUST00000132079|Spag9	target from/to=[6958,6981]	-18.1	TTGGGAATGTGAATATTTTCTCCA	TGGAGAGAAAGGCAGTTCCTGA	22	(..(((((.((....(((((((((	)))))))))...)))))))..)	17	24	0.128
mmu-miR-33-5p	mmu_circ_0014773|chr8:3258382-3258934-|ENSMUST00000091291|Insr	target from/to=[398,420]	-18.1	TGTGGAGGACAACTACATTGTAC	GTGCATTGTAGTTGCATTGCA	21	((..(..(.((((((((.(((((	))))).))))))))).)..))	17	23	0.248
mmu-miR-138-5p	mmu_circ_0000030|chr1:38591750-38595846-|NM_010678|Aff3	target from/to=[1280,1304]	-18.1	TGTGTCTGTCCACACTAGGCCAGTG	AGCTGGTGTTGTGAATCAGGCCG	23	((.(((((....(((.(.((((((.	.)))))).).)))...)))))))	17	25	0.227
mmu-miR-134-5p	mmu_circ_0001660|chr8:16023738-16037308-|NM_053171|Csmd1	target from/to=[461,484]	-18.1	CCGCTTCTATAGTGACCACTCACA	TGTGACTGGTTGACCAGAGGGG	22	((.(((((....((((((.(((((	))))).))))))...)))))))	18	24	0.126
mmu-miR-129-5p	mmu_circ_0001454|chr6:31116475-31131149-|None|None	target from/to=[4727,4749]	-18.1	GCTAGCCTCAAGATCACAAGAGA	CTTTTTGCGGTCTGGGCTTGC	21	((.(((((..(((((.((((((.	.)))))).)))))))))).))	18	23	0.0319
mmu-miR-135b-5p	mmu_circ_0000205|chr10:91537914-91599435-|NR_028262|Rmst	target from/to=[901,923]	-18.1	TCAACTGGAATGGCAAGGCTGTA	TATGGCTTTTCATTCCTATGTGA	23	(((...(((((((.(((((((((	))))))))))))))))....)))	19	23	0.239
mmu-miR-135b-5p	mmu_circ_0000206|chr10:91566450-91599435-|NR_028262|Rmst	target from/to=[901,923]	-18.1	TCAACTGGAATGGCAAGGCTGTA	TATGGCTTTTCATTCCTATGTGA	23	(((...(((((((.(((((((((	))))))))))))))))....)))	19	23	0.233
mmu-miR-34a-5p	mmu_circ_0003425|chr11:79360472-79364636+|ENSMUST00000071325|Nf1	target from/to=[66,91]	-18.1	ACATCTTATGTGGGACGACATTGCCA	TGGCAGTGTCTTAGCTGGTTGT	22	(((.((...((..((.((((((((((	)))))))))))).)).)).)))	19	26	0.0189
mmu-miR-212-5p	mmu_circ_0007921|chr19:57703574-57731728+|ENSMUST00000077282|Atrnl1	target from/to=[923,945]	-18.1	AGTCAGCAGTACGCTGTGGAGGG	ACCTTGGCTCTAGACTGCTTACT	23	(((.((((((.....((.((((.	.)))).)).....)))))).)))	15	23	0.14
mmu-miR-134-5p	mmu_circ_0000151|chr10:22425498-22431897-|NM_011603|Tbpl1	target from/to=[39,62]	-18.1	CCCCAATGGATGCAGACAGTGATG	TGTGACTGGTTGACCAGAGGGG	22	((((..(((...(((.((((.((.	.)).)))).))).)))..))))	16	24	0.215
mmu-miR-34a-5p	mmu_circ_0011266|chr4:131374708-131379878-|ENSMUST00000105987|Ptpru	target from/to=[247,268]	-18.1	ACAGCAGGGATGGGCACAGCCC	TGGCAGTGTCTTAGCTGGTTGT	22	(((((..((..((((((.(((.	.))).))))))...)).)))))	16	22	0.0262
mmu-miR-138-5p	mmu_circ_0001154|chr3:106334054-106342521-|NM_133869|Cept1	target from/to=[540,564]	-18.1	TGGCTGTGACTCACTATCGACAGTT	AGCTGGTGTTGTGAATCAGGCCG	23	(((((.(((.((((...((.(((((	))))).))..)))).))))))))	19	25	0.237
mmu-miR-129-5p	mmu_circ_0001462|chr6:36950041-37008028-|NM_001081206|Dgki	target from/to=[963,986]	-18.1	GCAAGTTGGGGGGCACGGAGAAAG	CTTTTTGCGGTCTGGGCTTGC	21	(((((((...((((.((.((((((	)))))).)))))).)))))))	19	24	0.324
mmu-miR-129-5p	mmu_circ_0013327|chr6:36950041-37037694-|ENSMUST00000150300|Dgki	target from/to=[1289,1312]	-18.1	GCAAGTTGGGGGGCACGGAGAAAG	CTTTTTGCGGTCTGGGCTTGC	21	(((((((...((((.((.((((((	)))))).)))))).)))))))	19	24	0.326
mmu-miR-34a-5p	mmu_circ_0011386|chr4:142721612-142732137-|ENSMUST00000105778|Prdm2	target from/to=[2231,2253]	-18.1	ACAGCCAGATCCTGAACTTGCTA	TGGCAGTGTCTTAGCTGGTTGT	22	((((((((.....((..((((((	))))))..))....))))))))	16	23	0.0188
mmu-miR-128-3p	mmu_circ_0005285|chr14:55563114-55590557-|ENSMUST00000081857|Myh6	target from/to=[5479,5499]	-18.1	AAGGGGGCAAAGTCACTGCGG	TCACAGTGAACCGGTCTCTTT	21	((((((((....((((((.((	)).))))))....))))))))	16	21	0.0801
mmu-miR-9-5p	mmu_circ_0000813|chr17:74641244-74657845-|NM_133771|Memo1	target from/to=[353,373]	-18.1	TTATACAGCTAAAGCCATGGA	TCTTTGGTTATCTAGCTGTATGA	23	(((((((((((.(((((.((.	.)).)))))...)))))))))))	18	21	0.0707
mmu-miR-185-5p	mmu_circ_0001454|chr6:31116475-31131149-|None|None	target from/to=[14482,14504]	-18	TTCCTCACGTGCTTTTTTCTCCC	TGGAGAGAAAGGCAGTTCCTGA	22	......((.(((((((((((((.	.)))))))))))))))......	15	23	0.0648
mmu-miR-185-5p	mmu_circ_0004071|chr12:5568409-5587830+|None|None	target from/to=[15722,15744]	-18	TGACCAACTGTTTTCTTTCTCCA	TGGAGAGAAAGGCAGTTCCTGA	22	.....(((((((((.((((((((	))))))))))))))))).....	17	23	0.0864
mmu-miR-34a-5p	mmu_circ_0008909|chr1:66808621-66854178-|ENSMUST00000042389|1110028C15Rik	target from/to=[6992,7014]	-18	ATGTCTGGCTAATGGCATTTCCA	TGGCAGTGTCTTAGCTGGTTGT	22	....(..(((((.((((((.(((	))).)))))))))))..)....	15	23	0.104
mmu-miR-34a-5p	mmu_circ_0002091|chr10:13775197-13786490+|ENSMUST00000015645|Hivep2	target from/to=[6422,6443]	-18	AAGTCCAGAAGAGATGCTTCCA	TGGCAGTGTCTTAGCTGGTTGT	22	....((((..((((((((.(((	))).))))))))..))))....	15	22	0.201
mmu-miR-34a-5p	mmu_circ_0002232|chr10:45138942-45196202-|ENSMUST00000079390|Lin28b	target from/to=[692,714]	-18	GGTCTCACTATGTGGCACTGCCT	TGGCAGTGTCTTAGCTGGTTGT	22	....((((((...(((((((((.	.))))))))).))).)))....	15	23	0.208
mmu-miR-182-5p	mmu_circ_0001454|chr6:31116475-31131149-|None|None	target from/to=[12958,12982]	-18	CAGAGTGGGTTCCAGTACAGCCAGA	TTTGGCAATGGTAGAACTCACACCG	25	....((((((((.(.((..((((((	))))))..)).).))))))))....	17	25	0.186
mmu-miR-138-5p	mmu_circ_0009653|chr2:179669733-179674659-|ENSMUST00000041618|Taf4a	target from/to=[267,289]	-18	TCTCCCGGGGTACAGCCTCAGCT	AGCTGGTGTTGTGAATCAGGCCG	23	...((.((..((((((.((((((	)))))).))))))..)).))...	16	23	0.143
mmu-miR-29a-3p	mmu_circ_0004428|chr13:107602287-107638416-|ENSMUST00000109293|Ipo11	target from/to=[63,85]	-18	ACCCTGTGTTTTCAGAGGTGTTA	TAGCACCATCTGAAATCGGTTA	22	...(((...((((((((((((((	))))))).))))))).)))...	17	23	0.116
mmu-miR-129-5p	mmu_circ_0000720|chr16:97260504-97278372-|None|None	target from/to=[2778,2800]	-18	CTTGGCCATGGGATTGCAAGGAT	CTTTTTGCGGTCTGGGCTTGC	21	...((((...((((((((((((.	.)))))))))))).))))...	16	23	0.208
mmu-miR-212-5p	mmu_circ_0000831|chr17:86887499-86895451+|None|None	target from/to=[5243,5263]	-18	CAAAGGCAGCTTTGGCAAGGT	ACCTTGGCTCTAGACTGCTTACT	23	...((((((((..(.((((((	)))))).)...)).))))))...	15	21	0.334
mmu-miR-34a-5p	mmu_circ_0001379|chr5:107047089-107067654-|NM_026856|Zfp644	target from/to=[1882,1903]	-18	GTCATTAGCTAAGCAGCAGCCA	TGGCAGTGTCTTAGCTGGTTGT	22	...((((((((((..((.((((	)))).))..))))))))))...	16	22	0.0213
mmu-miR-34a-5p	mmu_circ_0001383|chr5:107063849-107095864-|NM_026856|Zfp644	target from/to=[1943,1964]	-18	GTCATTAGCTAAGCAGCAGCCA	TGGCAGTGTCTTAGCTGGTTGT	22	...((((((((((..((.((((	)))).))..))))))))))...	16	22	0.0213
mmu-miR-34a-5p	mmu_circ_0005487|chr14:87856840-87911577+|ENSMUST00000022596|Tdrd3	target from/to=[627,650]	-18	TTGAAAAGCAAAGAACTGCTGCCA	TGGCAGTGTCTTAGCTGGTTGT	22	..((..(((.((((...(((((((	))))))).)))).)))..))..	16	24	0.148
mmu-miR-138-5p	mmu_circ_0000319|chr11:98124783-98129172+|None|None	target from/to=[512,535]	-18	CAGCTGTCTTCAGACACACCAGTC	AGCTGGTGTTGTGAATCAGGCCG	23	..(((...((((.(.((((((((.	.))))))))).))))...)))..	16	24	0.123
mmu-miR-134-5p	mmu_circ_0000017|chr1:22336373-22384029-|NM_001012623|Rims1	target from/to=[13521,13542]	-18	GATCTCACTCAGCACAGTTACA	TGTGACTGGTTGACCAGAGGGG	22	..((((..(((((.((((((((	)))))))))))))...))))..	17	22	0.0709
mmu-miR-34a-5p	mmu_circ_0009498|chr2:156334548-156339946+|ENSMUST00000103137|Epb4.1l1	target from/to=[178,199]	-18	CAGACCCGCCAAGCCAGTGCCC	TGGCAGTGTCTTAGCTGGTTGT	22	..((((.((.(((.((.((((.	.)))).)).))).)).))))..	15	22	0.136
mmu-miR-138-5p	mmu_circ_0014781|chr8:33611752-33619208-|None|None	target from/to=[5535,5559]	-18	TTGCCTGCTGATATATGCATCGGCC	AGCTGGTGTTGTGAATCAGGCCG	23	..(((((....((((.((((((((.	.))))))))))))...)))))..	17	25	0.376
mmu-miR-125b-5p	mmu_circ_0006941|chr17:66785419-66787731-|ENSMUST00000097291|1110012J17Rik	target from/to=[173,194]	-18	AAACAGGGCAGGTGGACGGGGA	TCCCTGAGACCCTAACTTGTGA	22	..(((((..(((.(..((((((	))))))...))))..)))))..	15	22	0.2
mmu-miR-132-5p	mmu_circ_0001136|chr3:66798438-66800512+|NM_025822|Rsrc1	target from/to=[118,139]	-18	AGGGCGGGAGGAGGCCGAGGTC	AACCGTGGCTTTCGATTGTTAC	22	..(((((..((((((((.(((.	.))).))))))))..)))))..	16	22	0.171
mmu-miR-129-5p	mmu_circ_0007089|chr17:88862052-88878680+|ENSMUST00000141052|Foxn2	target from/to=[47,67]	-18	GAGAGCTGAGACCCCGGGAGC	CTTTTTGCGGTCTGGGCTTGC	21	..(((((.(((((.((((((.	.)))))).))))).)))))..	16	21	0.101
mmu-miR-185-5p	mmu_circ_0005285|chr14:55563114-55590557-|ENSMUST00000081857|Myh6	target from/to=[2854,2875]	-18	AAAGGAATGGTCCTTCTCACCT	TGGAGAGAAAGGCAGTTCCTGA	22	..((((((.(((.(((((.((.	.)).))))).))).))))))..	16	22	0.294
mmu-miR-129-5p	mmu_circ_0006522|chr16:9761483-9762076-|ENSMUST00000115835|Grin2a	target from/to=[380,399]	-18	CAGAGCTCATCCCCAAAGAG	CTTTTTGCGGTCTGGGCTTGC	21	..(((((((..(((((((((	))))))).))..)))))))..	16	20	0.0626
mmu-miR-132-5p	mmu_circ_0000197|chr10:89505290-89539887+|NM_001128086|Anks1b	target from/to=[393,415]	-18	GCAACGGTCACAAGGCCGTGGTC	AACCGTGGCTTTCGATTGTTAC	22	..(((((((..(((((((((((.	.))))))))))).)))))))..	18	23	0.314
mmu-miR-132-5p	mmu_circ_0000198|chr10:89512560-89539887+|NM_001128086|Anks1b	target from/to=[236,258]	-18	GCAACGGTCACAAGGCCGTGGTC	AACCGTGGCTTTCGATTGTTAC	22	..(((((((..(((((((((((.	.))))))))))).)))))))..	18	23	0.314
mmu-miR-132-5p	mmu_circ_0002546|chr10:89495958-89539887+|ENSMUST00000099368|Anks1b	target from/to=[474,496]	-18	GCAACGGTCACAAGGCCGTGGTC	AACCGTGGCTTTCGATTGTTAC	22	..(((((((..(((((((((((.	.))))))))))).)))))))..	18	23	0.314
mmu-miR-129-5p	mmu_circ_0012083|chr5:122990312-123061116-|ENSMUST00000031426|Ift81	target from/to=[7512,7531]	-18	CTGAGCTAGACTGTAGGAAA	CTTTTTGCGGTCTGGGCTTGC	21	..(((((((((((((((((.	.)))))))))))).)))))..	17	20	0.316
mmu-miR-138-5p	mmu_circ_0007800|chr19:42637041-42658033+|ENSMUST00000026188|D19Ertd386e	target from/to=[1113,1137]	-18	AGGAATGTATGTGACAGTACCAGCA	AGCTGGTGTTGTGAATCAGGCCG	23	.((..((....(.(((((((((((.	.))))))))))).)..))..)).	16	25	0.288
mmu-miR-138-5p	mmu_circ_0001123|chr3:51103704-51129957-|NM_023502|Elf2	target from/to=[8677,8700]	-18	GGGACCTGGCAAGGAGCCCCAGTC	AGCTGGTGTTGTGAATCAGGCCG	23	.((.(((((...(.(((.(((((.	.))))).))).)...))))))).	16	24	0.303
mmu-miR-9-5p	mmu_circ_0005876|chr15:81440784-81441953+|ENSMUST00000068387|Ep300	target from/to=[75,94]	-18	ACACACAGCTGATCCAGAGA	TCTTTGGTTATCTAGCTGTATGA	23	.((.((((((((((((((((	)))))))..))).)))))).)).	18	20	0.0136
mmu-miR-9-5p	mmu_circ_0009801|chr2:29768088-29777891+|ENSMUST00000046571|Odf2	target from/to=[664,687]	-18	GCATTCAAGCTAGAGAACGAGAGG	TCTTTGGTTATCTAGCTGTATGA	23	.(((...(((((((.(((.(((((	))))).))).)))))))..))).	18	24	0.316
mmu-miR-138-5p	mmu_circ_0008345|chr1:163783845-163792433-|ENSMUST00000048377|AI848100	target from/to=[347,372]	-18	AGGCTCCTGATGCAGATGCTCCAGTG	AGCTGGTGTTGTGAATCAGGCCG	23	.(((..(((((.((.(.((.(((((.	.))))).))).)).)))))))).	18	26	0.0102
mmu-miR-138-5p	mmu_circ_0009376|chr2:135941912-135942698-|ENSMUST00000035264|Pak7	target from/to=[595,617]	-18	AGGCCAAAATCATCATACCTGCA	AGCTGGTGTTGTGAATCAGGCCG	23	.((((....((((.(((((.((.	.)).))))).))))....)))).	15	23	0.0583
mmu-miR-125b-5p	mmu_circ_0005721|chr15:61933899-61939020+|ENSMUST00000171111|Pvt1	target from/to=[2182,2202]	-18	ACACAAAATGGGTACTGGGGA	TCCCTGAGACCCTAACTTGTGA	22	.(((((...((((..((((((	))))))..))))....))))).	15	21	0.0413
mmu-miR-138-5p	mmu_circ_0004916|chr13:9709391-9734712-|ENSMUST00000157035|Zmynd11	target from/to=[587,608]	-18	AGGCTTAGAGACAGCAGTAGTC	AGCTGGTGTTGTGAATCAGGCCG	23	.(((((.((.((((((.((((.	.)))).))))))...))))))).	17	22	0.16
mmu-miR-96-5p	mmu_circ_0002091|chr10:13775197-13786490+|ENSMUST00000015645|Hivep2	target from/to=[1167,1187]	-18	TGCGAGCTGTGCCCTGCCAGA	TTTGGCACTAGCACATTTTTGCT	23	.(((((.(((((..(((((((	)))))))...)))))..))))).	17	21	0.0754
mmu-miR-191-5p	mmu_circ_0000017|chr1:22336373-22384029-|NM_001012623|Rims1	target from/to=[8377,8399]	-18	TGGCTGTGGGTTTGGATCTGTTT	CAACGGAATCCCAAAAGCAGCTG	23	.((((((...(((((.((((((.	.))))))...))))).)))))).	17	23	0.334
mmu-miR-29a-3p	mmu_circ_0004071|chr12:5568409-5587830+|None|None	target from/to=[11422,11443]	-18	CAACTGGGTGTGGGTGGGGCTG	TAGCACCATCTGAAATCGGTTA	22	.((((((...(((((((.((((	)))).)))))))...)))))).	17	22	0.109
mmu-miR-129-5p	mmu_circ_0001298|chr4:149813451-149851577+|NM_001085492|Rere	target from/to=[113,135]	-18	GAGGGCCTGGAGGGAGTAAGAGG	CTTTTTGCGGTCTGGGCTTGC	21	(..((((..((....((((((((	))))))))..))..))))..)	15	23	0.234
mmu-miR-129-5p	mmu_circ_0001299|chr4:149813451-149874160+|NM_001085492|Rere	target from/to=[113,135]	-18	GAGGGCCTGGAGGGAGTAAGAGG	CTTTTTGCGGTCTGGGCTTGC	21	(..((((..((....((((((((	))))))))..))..))))..)	15	23	0.234
mmu-miR-129-5p	mmu_circ_0001300|chr4:149813451-149884147+|NM_001085492|Rere	target from/to=[113,135]	-18	GAGGGCCTGGAGGGAGTAAGAGG	CTTTTTGCGGTCTGGGCTTGC	21	(..((((..((....((((((((	))))))))..))..))))..)	15	23	0.244
mmu-miR-129-5p	mmu_circ_0001301|chr4:149813451-149909054+|NM_001085492|Rere	target from/to=[113,135]	-18	GAGGGCCTGGAGGGAGTAAGAGG	CTTTTTGCGGTCTGGGCTTGC	21	(..((((..((....((((((((	))))))))..))..))))..)	15	23	0.248
mmu-miR-129-5p	mmu_circ_0005285|chr14:55563114-55590557-|ENSMUST00000081857|Myh6	target from/to=[7835,7855]	-18	GCTGCTGAAGAGCGCAGAGAC	CTTTTTGCGGTCTGGGCTTGC	21	((.(((..(((.((((((((.	.)))))))).))).)))..))	16	21	0.273
mmu-miR-185-5p	mmu_circ_0000219|chr10:120725935-120743939-|NM_029057|Tbc1d30	target from/to=[703,723]	-18	TCTGGGACTCCGTGTTCTTCG	TGGAGAGAAAGGCAGTTCCTGA	22	((.((((((((...(((((((	)))))))...)).)))))).))	17	21	0.284
mmu-miR-185-5p	mmu_circ_0002011|chr10:120716153-120743939-|ENSMUST00000064107|Tbc1d30	target from/to=[703,723]	-18	TCTGGGACTCCGTGTTCTTCG	TGGAGAGAAAGGCAGTTCCTGA	22	((.((((((((...(((((((	)))))))...)).)))))).))	17	21	0.284
mmu-miR-185-5p	mmu_circ_0002013|chr10:120731644-120741527-|ENSMUST00000064107|Tbc1d30	target from/to=[575,595]	-18	TCTGGGACTCCGTGTTCTTCG	TGGAGAGAAAGGCAGTTCCTGA	22	((.((((((((...(((((((	)))))))...)).)))))).))	17	21	0.28
mmu-miR-185-5p	mmu_circ_0000884|chr18:65798403-65816286+|NM_207255|Zfp532	target from/to=[14933,14956]	-18	TCATTAATTCTGTCTGTCTCTCTG	TGGAGAGAAAGGCAGTTCCTGA	22	(((......((((((.(((((((.	.))))))).))))))....)))	16	24	0.106
mmu-miR-185-5p	mmu_circ_0000886|chr18:65803846-65816286+|NM_207255|Zfp532	target from/to=[9490,9513]	-18	TCATTAATTCTGTCTGTCTCTCTG	TGGAGAGAAAGGCAGTTCCTGA	22	(((......((((((.(((((((.	.))))))).))))))....)))	16	24	0.106
mmu-miR-185-5p	mmu_circ_0000887|chr18:65811213-65816286+|NM_207255|Zfp532	target from/to=[2123,2146]	-18	TCATTAATTCTGTCTGTCTCTCTG	TGGAGAGAAAGGCAGTTCCTGA	22	(((......((((((.(((((((.	.))))))).))))))....)))	16	24	0.105
mmu-miR-182-5p	mmu_circ_0000431|chr13:11851937-11877408-|NM_023868|Ryr2	target from/to=[626,652]	-18	TGGGCTGGAGCAGGCCAGGCTGCCAAC	TTTGGCAATGGTAGAACTCACACCG	25	(((....(((...((((...((((((.	.)))))).))))....)))...)))	16	27	0.187
mmu-miR-134-5p	mmu_circ_0014229|chr7:54022463-54024783-|ENSMUST00000014562|Hps5	target from/to=[258,280]	-18	TCCAGGCCGGAAGACCAGTGGCC	TGTGACTGGTTGACCAGAGGGG	22	(((...(.((..(((((((.((.	.)).)))))))..)).)..)))	15	23	0.0719
mmu-miR-129-5p	mmu_circ_0003528|chr11:87863478-87866541+|ENSMUST00000134824|Srsf1	target from/to=[114,136]	-18	GCAATGGTTTGGATTGGAGAGGG	CTTTTTGCGGTCTGGGCTTGC	21	(((..((((..(((((.((((((	)))))).)))))..)))))))	18	23	0.0417
mmu-miR-138-5p	mmu_circ_0012811|chr5:82075434-82092449+|ENSMUST00000132375|Lphn3	target from/to=[181,203]	-18	CGGCAGCCTCCCAAATCCCAGCT	AGCTGGTGTTGTGAATCAGGCCG	23	((((....((.(((...((((((	))))))..))).)).....))))	15	23	0.000947
mmu-miR-34a-5p	mmu_circ_0002232|chr10:45138942-45196202-|ENSMUST00000079390|Lin28b	target from/to=[3081,3102]	-18	GCAGAGCTGCTGAGCTCTGCTT	TGGCAGTGTCTTAGCTGGTTGT	22	((((....(((((((.(((((.	.))))).).))))))...))))	16	22	0.042
mmu-miR-22-3p	mmu_circ_0000131|chr1:192668365-192723450-|NM_178775|Rps6kc1	target from/to=[524,545]	-18	GCAGCCTCTTCCCCAGCAGCTT	AAGCTGCCAGTTGAAGAACTGT	22	((((..(((((....(((((((	))))))).....))))).))))	16	22	0.0178
mmu-miR-22-3p	mmu_circ_0000132|chr1:192695470-192723450-|NM_178775|Rps6kc1	target from/to=[524,545]	-18	GCAGCCTCTTCCCCAGCAGCTT	AAGCTGCCAGTTGAAGAACTGT	22	((((..(((((....(((((((	))))))).....))))).))))	16	22	0.0174
mmu-miR-22-3p	mmu_circ_0008560|chr1:192657884-192723450-|ENSMUST00000159367|Rps6kc1	target from/to=[524,545]	-18	GCAGCCTCTTCCCCAGCAGCTT	AAGCTGCCAGTTGAAGAACTGT	22	((((..(((((....(((((((	))))))).....))))).))))	16	22	0.0178
mmu-miR-22-3p	mmu_circ_0008562|chr1:192695470-192712643-|ENSMUST00000159367|Rps6kc1	target from/to=[403,424]	-18	GCAGCCTCTTCCCCAGCAGCTT	AAGCTGCCAGTTGAAGAACTGT	22	((((..(((((....(((((((	))))))).....))))).))))	16	22	0.0174
mmu-miR-34a-5p	mmu_circ_0005380|chr14:66806279-66809071-|ENSMUST00000022622|Ptk2b	target from/to=[299,322]	-18	GCAAGGTCAGTGAAGGCATGGCTC	TGGCAGTGTCTTAGCTGGTTGT	22	((((..(((((.(((((((.(((.	.))).))))))).)))))))))	19	24	0.182
mmu-miR-34a-5p	mmu_circ_0000713|chr16:94605518-94614781+|None|None	target from/to=[1984,2006]	-18	GCAACAAGGCTAATATACTGGTT	TGGCAGTGTCTTAGCTGGTTGT	22	(((((..((((((.((((((.(.	.).)))))).)))))).)))))	18	23	0.307
mmu-miR-34a-5p	mmu_circ_0000714|chr16:94605518-94624975+|None|None	target from/to=[1984,2006]	-18	GCAACAAGGCTAATATACTGGTT	TGGCAGTGTCTTAGCTGGTTGT	22	(((((..((((((.((((((.(.	.).)))))).)))))).)))))	18	23	0.307
mmu-miR-34a-5p	mmu_circ_0010682|chr3:5241669-5245645+|ENSMUST00000026284|Zfhx4	target from/to=[2618,2641]	-18	GCACCAGGACTTGGAGAGCTGTCA	TGGCAGTGTCTTAGCTGGTTGT	22	(((((((..((.(((..(((((((	))))))).))).)))))).)))	19	24	0.365
mmu-miR-129-5p	mmu_circ_0011245|chr4:130224839-130275266+|ENSMUST00000030315|Pum1	target from/to=[443,464]	-18	GCAGCTCTTGCCAGGTAAAAAG	CTTTTTGCGGTCTGGGCTTGC	21	(((((((..(((..((((((((	)))))))))))..)))).)))	18	22	0.173
mmu-miR-124-3p	mmu_circ_0001530|chr6:135722210-135730354-|NM_008171|Grin2b	target from/to=[768,786]	-18	GGTGTCAGTGTGGGCCTTC	TAAGGCACGCGGTGAATGCC	20	(((((((.((((.(((((.	.))))).)))).)).)))))	16	19	0.0344
mmu-miR-183-5p	mmu_circ_0004957|chr14:103675005-103690579-|ENSMUST00000039876|Mycbp2	target from/to=[1045,1064]	-18	GGGAATCTGGCTGTGCCGTG	TATGGCACTGGTAGAATTCACT	22	(((((((((.(.((((((((	)))))))).).))).)))).))	18	20	0.202
mmu-miR-212-5p	mmu_circ_0015662|chr9:52957607-53017881-|ENSMUST00000065630|Ddx10	target from/to=[268,288]	-18	AGAAGCAGTTCCGCCCAGGGC	ACCTTGGCTCTAGACTGCTTACT	23	((((((((((....((((((.	.)))))).....)))))))).))	16	21	0.000163
mmu-miR-138-5p	mmu_circ_0001169|chr3:126749642-126760009-|None|None	target from/to=[1515,1536]	-17.9	CTTAGTGATCACTGCATCAGCA	AGCTGGTGTTGTGAATCAGGCCG	23	.....(((((((.((((((((.	.)))))))).))).)))).....	15	22	0.0351
mmu-miR-185-5p	mmu_circ_0001528|chr6:134012081-134016483+|NM_007961|Etv6	target from/to=[2180,2203]	-17.9	CTTTGGGCTGGACCTTTCTCTGTT	TGGAGAGAAAGGCAGTTCCTGA	22	....((((((..(((((((((.(.	.).)))))))))))))))....	16	24	0.051
mmu-miR-132-5p	mmu_circ_0007809|chr19:43941078-43949510-|ENSMUST00000026209|Dnmbp	target from/to=[154,176]	-17.9	TGTGCATTGAGAGGGTCATGGTG	AACCGTGGCTTTCGATTGTTAC	22	...(((....((((((((((((.	.))))))))))))...)))...	15	23	0.341
mmu-miR-128-3p	mmu_circ_0000835|chr17:91100083-91103707-|None|None	target from/to=[1915,1937]	-17.9	GCTGGGACTGGGTGTGGGTGTGG	TCACAGTGAACCGGTCTCTTT	21	...((((((((...(.(.(((((	))))).).).))))))))...	15	23	0.333
mmu-miR-125a-5p	mmu_circ_0000884|chr18:65798403-65816286+|NM_207255|Zfp532	target from/to=[6357,6380]	-17.9	GAGGAGGAGGAGTGGGCACAGGGG	TCCCTGAGACCCTTTAACCTGTGA	24	..(.(((..(((.((((.((((((	)))))).).))))))..))).)..	17	24	0.178
mmu-miR-125a-5p	mmu_circ_0000886|chr18:65803846-65816286+|NM_207255|Zfp532	target from/to=[914,937]	-17.9	GAGGAGGAGGAGTGGGCACAGGGG	TCCCTGAGACCCTTTAACCTGTGA	24	..(.(((..(((.((((.((((((	)))))).).))))))..))).)..	17	24	0.178
mmu-miR-138-5p	mmu_circ_0004071|chr12:5568409-5587830+|None|None	target from/to=[19224,19249]	-17.9	TAGCTCTCATTTTGCTGCCACCAGCT	AGCTGGTGTTGTGAATCAGGCCG	23	..((.((...((..(...((((((((	))))))))..)..))..))))..	15	26	0.152
mmu-miR-132-5p	mmu_circ_0001333|chr5:33162514-33178337-|NM_194340|C330019G07Rik	target from/to=[3076,3097]	-17.9	GAGACCAGAGAAGGTCATGGTG	AACCGTGGCTTTCGATTGTTAC	22	..(((.(..((((((((((((.	.))))))))))))..).)))..	16	22	0.0637
mmu-miR-188-5p	mmu_circ_0001462|chr6:36950041-37008028-|NM_001081206|Dgki	target from/to=[291,313]	-17.9	AATTCTGGCCTGCGGTGGGGATG	CATCCCTTGCATGGTGGAGGG	21	..(((((.((((((..(((((((	))))))))))).)))))))..	18	23	0.174
mmu-miR-188-5p	mmu_circ_0001463|chr6:36979762-37008028-|NM_001081206|Dgki	target from/to=[291,313]	-17.9	AATTCTGGCCTGCGGTGGGGATG	CATCCCTTGCATGGTGGAGGG	21	..(((((.((((((..(((((((	))))))))))).)))))))..	18	23	0.17
mmu-miR-188-5p	mmu_circ_0013327|chr6:36950041-37037694-|ENSMUST00000150300|Dgki	target from/to=[546,568]	-17.9	AATTCTGGCCTGCGGTGGGGATG	CATCCCTTGCATGGTGGAGGG	21	..(((((.((((((..(((((((	))))))))))).)))))))..	18	23	0.175
mmu-miR-188-5p	mmu_circ_0013330|chr6:36969915-37008028-|ENSMUST00000101532|Dgki	target from/to=[291,313]	-17.9	AATTCTGGCCTGCGGTGGGGATG	CATCCCTTGCATGGTGGAGGG	21	..(((((.((((((..(((((((	))))))))))).)))))))..	18	23	0.173
mmu-miR-188-5p	mmu_circ_0013333|chr6:36998119-37008028-|ENSMUST00000101532|Dgki	target from/to=[291,313]	-17.9	AATTCTGGCCTGCGGTGGGGATG	CATCCCTTGCATGGTGGAGGG	21	..(((((.((((((..(((((((	))))))))))).)))))))..	18	23	0.171
mmu-miR-188-5p	mmu_circ_0013336|chr6:36998119-37037694-|ENSMUST00000101532|Dgki	target from/to=[546,568]	-17.9	AATTCTGGCCTGCGGTGGGGATG	CATCCCTTGCATGGTGGAGGG	21	..(((((.((((((..(((((((	))))))))))).)))))))..	18	23	0.179
mmu-miR-29a-3p	mmu_circ_0000738|chr17:30650500-30667310-|NM_172618|Btbd9	target from/to=[332,357]	-17.9	TCACTGATGAGAAGGAGGAGGTGCTG	TAGCACCATCTGAAATCGGTTA	22	..((((((.....(((...(((((((	))))))).)))...))))))..	16	26	0.0974
mmu-miR-138-5p	mmu_circ_0001387|chr5:111182822-111185785-|NM_029337|Ep400	target from/to=[1736,1759]	-17.9	AGGAAAGGTTCTCCAAGACCAGTG	AGCTGGTGTTGTGAATCAGGCCG	23	.((...(((((..(((.((((((.	.)))))).))).)))))...)).	16	24	0.11
mmu-miR-138-5p	mmu_circ_0012083|chr5:122990312-123061116-|ENSMUST00000031426|Ift81	target from/to=[1632,1652]	-17.9	AGGCCTTGAAAGCAACCGGTC	AGCTGGTGTTGTGAATCAGGCCG	23	.(((((.((..(((((((((.	.))))))..)))...))))))).	16	21	0.13
mmu-miR-218-5p	mmu_circ_0012593|chr5:36179596-36184050+|ENSMUST00000114206|Ablim2	target from/to=[122,140]	-17.9	CCGTGGGGGACAGGCAGAG	TTGTGCTTGATCTAACCATGT	21	.(((((.(((((((((.((	)).)))))).)))..))))).	16	19	0.277
mmu-miR-138-5p	mmu_circ_0000831|chr17:86887499-86895451+|None|None	target from/to=[705,727]	-17.9	GGGTCATTCAACTCCCACCAGTT	AGCTGGTGTTGTGAATCAGGCCG	23	.(((((((((.....((((((((	))))))))...)))))..)))).	17	23	0.0498
mmu-miR-34a-5p	mmu_circ_0000798|chr17:50745619-50750520+|NM_013880|Plcl2	target from/to=[20,42]	-17.9	GGGAGCGGAAGAAGACGGTGTCA	TGGCAGTGTCTTAGCTGGTTGT	22	(.((.(((...((((((.(((((	))))).))))))..))).)).)	17	23	0.0424
mmu-miR-218-5p	mmu_circ_0005285|chr14:55563114-55590557-|ENSMUST00000081857|Myh6	target from/to=[10066,10087]	-17.9	AGATGGAGCAGGCCAAGCGCAA	TTGTGCTTGATCTAACCATGT	21	(.((((...((..(((((((((	)))))))))..))..)))).)	16	22	0.152
mmu-miR-134-5p	mmu_circ_0001052|chr2:104310905-104312004-|NM_010434|Hipk3	target from/to=[469,491]	-17.9	CCAACATGGGAAACCCAGTGACA	TGTGACTGGTTGACCAGAGGGG	22	((....(((..((((.(((.(((	))).)))))))..)))....))	15	23	0.0772
mmu-miR-129-5p	mmu_circ_0013540|chr6:83878646-83880159+|ENSMUST00000089597|Zfml	target from/to=[1391,1413]	-17.9	GCTGGTGCCCAGAAAATGAAGAG	CTTTTTGCGGTCTGGGCTTGC	21	((....(((((((...(((((((	)))))))...)))))))..))	16	23	0.0458
mmu-miR-212-5p	mmu_circ_0001181|chr4:9208534-9277968+|NM_028940|Clvs1	target from/to=[126,150]	-17.9	GGGGAGCCATCGAATGGGCCACGGA	ACCTTGGCTCTAGACTGCTTACT	23	((..(((..((....((((((.((.	.)).))))))..))..)))..))	15	25	0.248
mmu-miR-212-5p	mmu_circ_0011856|chr4:9208534-9209159+|ENSMUST00000038841|Clvs1	target from/to=[126,150]	-17.9	GGGGAGCCATCGAATGGGCCACGGA	ACCTTGGCTCTAGACTGCTTACT	23	((..(((..((....((((((.((.	.)).))))))..))..)))..))	15	25	0.244
mmu-miR-185-5p	mmu_circ_0004505|chr13:14377814-14392714-|ENSMUST00000110516|Hecw1	target from/to=[46,68]	-17.9	TCACCTTGCTGCTGCAGTCTCCA	TGGAGAGAAAGGCAGTTCCTGA	22	(((....((((((....((((((	))))))....))))))...)))	15	23	0.0178
mmu-miR-185-5p	mmu_circ_0004507|chr13:14389536-14392714-|ENSMUST00000110516|Hecw1	target from/to=[46,68]	-17.9	TCACCTTGCTGCTGCAGTCTCCA	TGGAGAGAAAGGCAGTTCCTGA	22	(((....((((((....((((((	))))))....))))))...)))	15	23	0.0178
mmu-miR-124-3p	mmu_circ_0000884|chr18:65798403-65816286+|NM_207255|Zfp532	target from/to=[15387,15406]	-17.9	GGCTCCAGTGCTCTGCCTTG	TAAGGCACGCGGTGAATGCC	20	(((..((.(((..(((((((	))))))).))).))...)))	15	20	0.189
mmu-miR-124-3p	mmu_circ_0000886|chr18:65803846-65816286+|NM_207255|Zfp532	target from/to=[9944,9963]	-17.9	GGCTCCAGTGCTCTGCCTTG	TAAGGCACGCGGTGAATGCC	20	(((..((.(((..(((((((	))))))).))).))...)))	15	20	0.189
mmu-miR-124-3p	mmu_circ_0000887|chr18:65811213-65816286+|NM_207255|Zfp532	target from/to=[2577,2596]	-17.9	GGCTCCAGTGCTCTGCCTTG	TAAGGCACGCGGTGAATGCC	20	(((..((.(((..(((((((	))))))).))).))...)))	15	20	0.189
mmu-miR-129-5p	mmu_circ_0000628|chr15:82655660-82687714-|NM_013836|Tcf20	target from/to=[3182,3203]	-17.9	GCAGGAGCAGAGGCCCAGGGGG	CTTTTTGCGGTCTGGGCTTGC	21	(((..(((..((((((((((((	))))))).)))))..))))))	18	22	0.0346
mmu-miR-129-5p	mmu_circ_0000629|chr15:82681942-82687714-|NM_013836|Tcf20	target from/to=[3182,3203]	-17.9	GCAGGAGCAGAGGCCCAGGGGG	CTTTTTGCGGTCTGGGCTTGC	21	(((..(((..((((((((((((	))))))).)))))..))))))	18	22	0.0346
mmu-miR-135b-5p	mmu_circ_0012357|chr5:149690433-149732988-|ENSMUST00000047257|Katnal1	target from/to=[709,730]	-17.9	TCAAAGGGATTAGAAGGCCATG	TATGGCTTTTCATTCCTATGTGA	23	(((..((((.(..(((((((((	)))))))))..).))))...)))	17	22	0.208
mmu-miR-125b-5p	mmu_circ_0000713|chr16:94605518-94614781+|None|None	target from/to=[2946,2969]	-17.9	TCAGATTTCTTACTGTCTCAGGGG	TCCCTGAGACCCTAACTTGTGA	22	(((.(....(((..((((((((((	))))))))))..)))..).)))	17	24	0.239
mmu-miR-125b-5p	mmu_circ_0000714|chr16:94605518-94624975+|None|None	target from/to=[2946,2969]	-17.9	TCAGATTTCTTACTGTCTCAGGGG	TCCCTGAGACCCTAACTTGTGA	22	(((.(....(((..((((((((((	))))))))))..)))..).)))	17	24	0.239
mmu-miR-129-5p	mmu_circ_0001336|chr5:34185760-34211527+|NM_001081102|Whsc1	target from/to=[1688,1710]	-17.9	GCACAGTCTTCGGAAGCAGAGAG	CTTTTTGCGGTCTGGGCTTGC	21	(((.((((..((((.((((((((	))))))))..)))))))))))	19	23	0.0299
mmu-miR-182-5p	mmu_circ_0005351|chr14:64483052-64511670+|ENSMUST00000022528|Pinx1	target from/to=[12951,12975]	-17.9	TGGTCTCATGTCTATCAAAGCCAAG	TTTGGCAATGGTAGAACTCACACCG	25	((((......(((((((..((((((	))))))..)))))))......))))	17	25	0.343
mmu-miR-34a-5p	mmu_circ_0005721|chr15:61933899-61939020+|ENSMUST00000171111|Pvt1	target from/to=[2452,2475]	-17.9	ACAGAGAGGAAAGAGGCACAGCCA	TGGCAGTGTCTTAGCTGGTTGT	22	((((...((...(((((((.((((	)))).)))))))..))..))))	17	24	0.0161
mmu-miR-125b-5p	mmu_circ_0000822|chr17:81827521-81844933-|None|None	target from/to=[12226,12248]	-17.9	TCACCAGAGAGGAAGCTCCGGGG	TCCCTGAGACCCTAACTTGTGA	22	((((.((..(((...(((.((((	)))).)))..)))..)).))))	16	23	0.14
mmu-miR-129-5p	mmu_circ_0001342|chr5:37314206-37331500+|NM_172994|Ppp2r2c	target from/to=[86,107]	-17.9	GCGGGAACCAGAGAGTAAGAAC	CTTTTTGCGGTCTGGGCTTGC	21	(((((..(((((..(((((((.	.)))))))..))))).)))))	17	22	0.155
mmu-miR-185-5p	mmu_circ_0008354|chr1:164216127-164243827-|ENSMUST00000086074|Dnm3	target from/to=[201,223]	-17.9	TCAGGACAGGGTTGTTTACTCCA	TGGAGAGAAAGGCAGTTCCTGA	22	((((((....((..(((.(((((	))))).)))..))...))))))	16	23	0.15
mmu-miR-129-5p	mmu_circ_0000464|chr13:55157335-55171168-|NM_011307|Uimc1	target from/to=[91,111]	-17.9	GCAGCTTTGACCAGTAAGAGA	CTTTTTGCGGTCTGGGCTTGC	21	((((((..((((.(((((((.	.)))))))))))..))).)))	17	21	0.101
mmu-miR-129-5p	mmu_circ_0004661|chr13:55152101-55171168-|ENSMUST00000127195|Uimc1	target from/to=[91,111]	-17.9	GCAGCTTTGACCAGTAAGAGA	CTTTTTGCGGTCTGGGCTTGC	21	((((((..((((.(((((((.	.)))))))))))..))).)))	17	21	0.101
mmu-miR-134-5p	mmu_circ_0014981|chr8:79834629-79882533-|ENSMUST00000076316|Arhgap10	target from/to=[102,124]	-17.9	CCTCTCATGACCTATGAGTTACA	TGTGACTGGTTGACCAGAGGGG	22	((((((.((..(.((.(((((((	))))))).)).)..))))))))	18	23	0.305
mmu-miR-134-5p	mmu_circ_0014983|chr8:79868538-79882533-|ENSMUST00000076316|Arhgap10	target from/to=[102,124]	-17.9	CCTCTCATGACCTATGAGTTACA	TGTGACTGGTTGACCAGAGGGG	22	((((((.((..(.((.(((((((	))))))).)).)..))))))))	18	23	0.295
mmu-miR-182-5p	mmu_circ_0012871|chr5:9417984-9463034+|ENSMUST00000069538|9330182L06Rik	target from/to=[670,693]	-17.9	TGGTGGAATGTCCTCCCTGCCAAC	TTTGGCAATGGTAGAACTCACACCG	25	(((((((...((..((.((((((.	.))))))..))..))..)).)))))	17	24	0.2
mmu-miR-134-5p	mmu_circ_0013556|chr6:85179187-85219957-|ENSMUST00000045846|Sfxn5	target from/to=[10,32]	-17.9	CTTCTCTTGCCTAACCAGACGCT	TGTGACTGGTTGACCAGAGGGG	22	(((((((.(..(((((((.(((.	.))).)))))))..))))))))	18	23	0.0107
mmu-miR-34a-5p	mmu_circ_0000539|chr14:55377275-55378582-|NM_016972|Slc7a8	target from/to=[105,127]	-17.9	ACAGCCGTGGGAGCTCTCTGCTA	TGGCAGTGTCTTAGCTGGTTGT	22	((((((((..(((..(.((((((	)))))).).))).)).))))))	18	23	0.257
mmu-miR-9-5p	mmu_circ_0013148|chr6:140492240-140504591+|ENSMUST00000087622|Plekha5	target from/to=[815,835]	-17.9	TCAGCAGCTGCTTACCAGGGC	TCTTTGGTTATCTAGCTGTATGA	23	((((((((((...(((((((.	.)))))))....))))))).)))	17	21	0.246
mmu-miR-9-5p	mmu_circ_0013151|chr6:140492240-140517402+|ENSMUST00000087622|Plekha5	target from/to=[815,835]	-17.9	TCAGCAGCTGCTTACCAGGGC	TCTTTGGTTATCTAGCTGTATGA	23	((((((((((...(((((((.	.)))))))....))))))).)))	17	21	0.247
mmu-miR-182-5p	mmu_circ_0001336|chr5:34185760-34211527+|NM_001081102|Whsc1	target from/to=[1011,1039]	-17.8	CAAGCTGAGGAAGCTGCCAGCATGTCAAT	TTTGGCAATGGTAGAACTCACACCG	25	.....((((....((((((...((((((.	.)))))).))))))..)))).....	16	29	0.0036
mmu-miR-185-5p	mmu_circ_0001641|chr7:140162868-140165306+|NM_207302|Zranb1	target from/to=[70,89]	-17.8	GAAATAGCTGCTTCTCTTCA	TGGAGAGAAAGGCAGTTCCTGA	22	.....(((((((((((((((	))))))))..))))))).....	15	20	0.0933
mmu-miR-212-5p	mmu_circ_0000398|chr12:82415246-82417091-|NM_080440|Slc8a3	target from/to=[1761,1785]	-17.8	GGACAGTAGAAGGGACAGCCAAGGG	ACCTTGGCTCTAGACTGCTTACT	23	....(((((...(((..(((((((.	.))))))))))...)))))....	15	25	0.288
mmu-miR-129-5p	mmu_circ_0001807|chr9:74963992-74970862+|NM_010864|Myo5a	target from/to=[121,140]	-17.8	TACCGTCTAGACCCAAAGAC	CTTTTTGCGGTCTGGGCTTGC	21	....(((((((((((((((.	.)))))).)))))))))....	15	20	0.349
mmu-miR-138-5p	mmu_circ_0000079|chr1:135649665-135650326-|NM_213616|Atp2b4	target from/to=[31,55]	-17.8	CCTCCTCTTTTTCCTGACGCCAGCC	AGCTGGTGTTGTGAATCAGGCCG	23	...(((....(((.((((((((((.	.)))))))))).)))..)))...	16	25	0.0921
mmu-miR-34a-5p	mmu_circ_0000830|chr17:86873656-86881589+|None|None	target from/to=[931,952]	-17.8	GTGACTTTCTAGAACACTGCTA	TGGCAGTGTCTTAGCTGGTTGT	22	...(((..(((..(((((((((	)))))))))..)))..)))...	15	22	0.221
mmu-miR-212-5p	mmu_circ_0009793|chr2:29083097-29104398-|ENSMUST00000071201|Ntng2	target from/to=[45,68]	-17.8	TGAAAGCCAAGCCTGAGCCCAGGT	ACCTTGGCTCTAGACTGCTTACT	23	...((((..((.(((((((.((((	)))).))))).)).))))))...	17	24	0.00925
mmu-miR-138-5p	mmu_circ_0000345|chr12:3237284-3238112+|NR_015551|1700012B15Rik	target from/to=[251,275]	-17.8	CTACTTGGACAACAGCACACCAGCG	AGCTGGTGTTGTGAATCAGGCCG	23	...(((((...(((..((((((((.	.)))))))))))...)))))...	16	25	0.074
mmu-miR-182-5p	mmu_circ_0008309|chr1:160450574-160510492+|ENSMUST00000046110|Astn1	target from/to=[209,230]	-17.8	CTTTGTGATTCCACCAGCCGAA	TTTGGCAATGGTAGAACTCACACCG	25	...((((((((.((((((((((	))))))..)))).))).)))))...	18	22	0.0877
mmu-miR-182-5p	mmu_circ_0008310|chr1:160503082-160510492+|ENSMUST00000046110|Astn1	target from/to=[124,145]	-17.8	CTTTGTGATTCCACCAGCCGAA	TTTGGCAATGGTAGAACTCACACCG	25	...((((((((.((((((((((	))))))..)))).))).)))))...	18	22	0.0877
mmu-miR-9-5p	mmu_circ_0005351|chr14:64483052-64511670+|ENSMUST00000022528|Pinx1	target from/to=[1340,1364]	-17.8	AATTACAGCTAGGGGGTCACAGGGG	TCTTTGGTTATCTAGCTGTATGA	23	...((((((((((......((((((	))))))....))))))))))...	16	25	0.111
mmu-miR-125a-5p	mmu_circ_0001387|chr5:111182822-111185785-|NM_029337|Ep400	target from/to=[867,890]	-17.8	CAACAGCAGCAGGTGCTTCAGGGA	TCCCTGAGACCCTTTAACCTGTGA	24	..((((....(((.(..(((((((	)))))))..)))).....))))..	15	24	0.0151
mmu-miR-125a-5p	mmu_circ_0001388|chr5:111184415-111185785-|NM_029337|Ep400	target from/to=[867,890]	-17.8	CAACAGCAGCAGGTGCTTCAGGGA	TCCCTGAGACCCTTTAACCTGTGA	24	..((((....(((.(..(((((((	)))))))..)))).....))))..	15	24	0.0149
mmu-miR-182-5p	mmu_circ_0000835|chr17:91100083-91103707-|None|None	target from/to=[2063,2089]	-17.8	ACGTGTCTGTTTCTGTCTAGGGCCAAG	TTTGGCAATGGTAGAACTCACACCG	25	..((((..(((.(((.(((..((((((	))))))..)))))))))..))))..	19	27	0.281
mmu-miR-129-5p	mmu_circ_0005285|chr14:55563114-55590557-|ENSMUST00000081857|Myh6	target from/to=[7842,7863]	-17.8	AAGAGCGCAGAGACGGAGAAGG	CTTTTTGCGGTCTGGGCTTGC	21	..((((.((((..((.((((((	)))))).)).)))).))))..	16	22	0.273
mmu-miR-129-5p	mmu_circ_0012871|chr5:9417984-9463034+|ENSMUST00000069538|9330182L06Rik	target from/to=[458,480]	-17.8	TAGAGCCAAAAATCTGCAGGGAG	CTTTTTGCGGTCTGGGCTTGC	21	..(((((......((((((((((	))))))))))....)))))..	15	23	0.082
mmu-miR-129-5p	mmu_circ_0004733|chr13:63257905-63300859+|ENSMUST00000091560|2010111I01Rik	target from/to=[202,224]	-17.8	TGAGGCCCTGGAGCAGCAGGAGC	CTTTTTGCGGTCTGGGCTTGC	21	..((((((.(((.(.(((((((.	.)))))))).)))))))))..	17	23	0.241
mmu-miR-129-5p	mmu_circ_0004734|chr13:63257905-63311475+|ENSMUST00000091560|2010111I01Rik	target from/to=[202,224]	-17.8	TGAGGCCCTGGAGCAGCAGGAGC	CTTTTTGCGGTCTGGGCTTGC	21	..((((((.(((.(.(((((((.	.)))))))).)))))))))..	17	23	0.241
mmu-miR-135a-5p	mmu_circ_0013863|chr7:13074918-13075393+|ENSMUST00000098822|Zfp606	target from/to=[166,185]	-17.8	GAACAAGGAGAAGAGCCATG	TATGGCTTTTTATTCCTATGTGA	23	..((((((((((((((((((	)))))))))))..)))).)))..	18	20	0.124
mmu-miR-34a-5p	mmu_circ_0000714|chr16:94605518-94624975+|None|None	target from/to=[17924,17946]	-17.8	CTGGTGAGCCTGAGGCAGTGTCT	TGGCAGTGTCTTAGCTGGTTGT	22	.(..(.(((.(((((((.((((.	.)))).)))))))))).)..).	16	23	0.0426
mmu-miR-33-5p	mmu_circ_0005351|chr14:64483052-64511670+|ENSMUST00000022528|Pinx1	target from/to=[10763,10785]	-17.8	AGTGATGCCCAGCTGGACTGCAC	GTGCATTGTAGTTGCATTGCA	21	.(..((((..(((((.(.(((((	))))).).)))))))))..).	16	23	0.0036
mmu-miR-138-5p	mmu_circ_0010682|chr3:5241669-5245645+|ENSMUST00000026284|Zfhx4	target from/to=[1788,1812]	-17.8	AGGACAGTTCAACAACACACCAGCA	AGCTGGTGTTGTGAATCAGGCCG	23	.((...(((((.((..((((((((.	.)))))))))))))))....)).	17	25	0.144
mmu-miR-9-5p	mmu_circ_0000823|chr17:82047148-82048978-|None|None	target from/to=[1165,1187]	-17.8	GCACGCAGCTGATCAAGCAAGGA	TCTTTGGTTATCTAGCTGTATGA	23	.((..((((((((.((.((((((	)))))).))))).)))))..)).	18	23	0.23
mmu-miR-182-5p	mmu_circ_0007089|chr17:88862052-88878680+|ENSMUST00000141052|Foxn2	target from/to=[122,142]	-17.8	TGGGGATGCTGCCAGGCCAAA	TTTGGCAATGGTAGAACTCACACCG	25	.((.((..((((((.((((((	))))))..))))))...))...)).	16	21	0.309
mmu-miR-138-5p	mmu_circ_0007800|chr19:42637041-42658033+|ENSMUST00000026188|D19Ertd386e	target from/to=[631,653]	-17.8	AGGCCAAAGTTCCAGAGCTAGTC	AGCTGGTGTTGTGAATCAGGCCG	23	.((((...(((((((.((((((.	.)))))).))).))))..)))).	17	23	0.0927
mmu-miR-34a-5p	mmu_circ_0000017|chr1:22336373-22384029-|NM_001012623|Rims1	target from/to=[13030,13050]	-17.8	GTAGCTTGCTTCATACTGCTA	TGGCAGTGTCTTAGCTGGTTGT	22	.(((((.(((..(((((((((	)))))))))...))).))))).	17	21	0.183
mmu-miR-129-5p	mmu_circ_0001123|chr3:51103704-51129957-|NM_023502|Elf2	target from/to=[481,502]	-17.8	ACAGGTAAGACACTGCAGAGAG	CTTTTTGCGGTCTGGGCTTGC	21	.(((((.((((...((((((((	)))))))).))))..))))).	17	22	0.0283
mmu-miR-128-3p	mmu_circ_0005285|chr14:55563114-55590557-|ENSMUST00000081857|Myh6	target from/to=[3074,3097]	-17.8	TAGGAGGCAGTGGGAACTCTGTGA	TCACAGTGAACCGGTCTCTTT	21	.(((((((...((...(.((((((	)))))).)..)).))))))).	16	24	0.126
mmu-miR-135a-5p	mmu_circ_0007686|chr19:29828089-29860939-|ENSMUST00000112564|9930021J03Rik	target from/to=[306,328]	-17.8	ACATGTGGGAAATTCCAGCCATT	TATGGCTTTTTATTCCTATGTGA	23	.((((((((((.....((((((.	.)))))).....)))))))))).	16	23	0.19
mmu-miR-135b-5p	mmu_circ_0007686|chr19:29828089-29860939-|ENSMUST00000112564|9930021J03Rik	target from/to=[306,328]	-17.8	ACATGTGGGAAATTCCAGCCATT	TATGGCTTTTCATTCCTATGTGA	23	.((((((((((.....((((((.	.)))))).....)))))))))).	16	23	0.19
mmu-miR-34a-5p	mmu_circ_0010659|chr3:36863796-36874684+|ENSMUST00000167472|4932438A13Rik	target from/to=[1069,1089]	-17.8	GTAGCCACTGACATGCTGTCT	TGGCAGTGTCTTAGCTGGTTGT	22	.((((((((((.((((((((.	.)))))))).)))).)))))).	18	21	0.377
mmu-miR-34a-5p	mmu_circ_0005962|chr15:89373530-89380313+|ENSMUST00000109309|Shank3	target from/to=[2196,2220]	-17.8	ATGGCCCAGCAGCACCATGCTGCCT	TGGCAGTGTCTTAGCTGGTTGT	22	(..(((.(((......((((((((.	.))))))))....))))))..)	15	25	0.0481
mmu-miR-129-5p	mmu_circ_0009625|chr2:169709025-169711959+|ENSMUST00000109157|Tshz2	target from/to=[1919,1938]	-17.8	GGAGGAGAAGCCGCAGAAAG	CTTTTTGCGGTCTGGGCTTGC	21	(.(((...((((((((((((	)))))))))).))...))).)	16	20	0.11
mmu-miR-34a-5p	mmu_circ_0000371|chr12:52722766-52762700-|NM_052973|Strn3	target from/to=[1553,1575]	-17.8	GGAACCCACAAGAAAAGCTGCCA	TGGCAGTGTCTTAGCTGGTTGT	22	(.((((..(((((...(((((((	))))))).)))).)..)))).)	17	23	0.165
mmu-miR-34a-5p	mmu_circ_0000238|chr11:12243746-12278362-|NM_172496|Cobl	target from/to=[15,36]	-17.8	ACCTACTGGTTGAACTCTGCCT	TGGCAGTGTCTTAGCTGGTTGT	22	((..((..(((((((.(((((.	.))))).)).)))))..)).))	16	22	0.0921
mmu-miR-138-5p	mmu_circ_0000650|chr15:98570767-98573260-|NM_007478|Arf3	target from/to=[598,619]	-17.8	TGGACTGGCTGGCCAATCAGCT	AGCTGGTGTTGTGAATCAGGCCG	23	(((.(((..(.((..(((((((	)))))))...)).)..))).)))	16	22	0.193
mmu-miR-212-5p	mmu_circ_0005430|chr14:73764380-73764491+|ENSMUST00000022704|Itm2b	target from/to=[19,43]	-17.8	AGTCGGTAGATGAAGAAGCCCAGGT	ACCTTGGCTCTAGACTGCTTACT	23	(((.(((((....(((.(((.((((	)))).))))))...))))).)))	18	25	0.325
mmu-miR-9-5p	mmu_circ_0001454|chr6:31116475-31131149-|None|None	target from/to=[7210,7232]	-17.8	TCAGTACAGGAGAAAGCCAGGGC	TCTTTGGTTATCTAGCTGTATGA	23	(((.(((((.(((.((((((((.	.)))))))).)))..))))))))	19	23	0.145
mmu-miR-26a-5p	mmu_circ_0001627|chr7:132903814-132914217+|NM_001081022|D430042O09Rik	target from/to=[36,57]	-17.8	AGCTGAGGCTGGAACACTTGGA	TTCAAGTAATCCAGGATAGGCT	22	((((....(((((..(((((((	)))))))..)))))....))))	16	22	0.206
mmu-miR-181c-5p	mmu_circ_0010682|chr3:5241669-5245645+|ENSMUST00000026284|Zfhx4	target from/to=[1860,1886]	-17.8	GCTCCCCAGGCAATGGCATTGAGTGTC	AACATTCAACCTGTCGGTGAGT	22	((((.((.((((..((..((((((((.	.)))))))))))))))).))))	20	27	0.151
mmu-miR-135a-5p	mmu_circ_0014781|chr8:33611752-33619208-|None|None	target from/to=[4326,4352]	-17.8	TCACAGTGAGAAATGGCAAGAGCCATG	TATGGCTTTTTATTCCTATGTGA	23	(((((...((.((((..((((((((((	)))))))))))))).)).)))))	21	27	0.0408
mmu-miR-138-5p	mmu_circ_0005645|chr15:39283769-39349417+|ENSMUST00000167407|Rims2	target from/to=[7798,7822]	-17.8	TGGCCAAGATTTTCCAGTAGCAGTT	AGCTGGTGTTGTGAATCAGGCCG	23	(((((..(((((..(((((.(((((	))))).))))).))))).)))))	20	25	0.329
mmu-miR-182-5p	mmu_circ_0000798|chr17:50745619-50750520+|NM_013880|Plcl2	target from/to=[35,59]	-17.8	CGGTGTCATTCAGCAGCATGCCGAC	TTTGGCAATGGTAGAACTCACACCG	25	((((((..(((.((....((((((.	.))))))...)).)))...))))))	17	25	0.0424
mmu-miR-34a-5p	mmu_circ_0000017|chr1:22336373-22384029-|NM_001012623|Rims1	target from/to=[8109,8130]	-17.8	GCAACAGAACCAGACACAGCCC	TGGCAGTGTCTTAGCTGGTTGT	22	(((((((....((((((.(((.	.))).))))))...)).)))))	16	22	0.0006
mmu-miR-134-5p	mmu_circ_0006823|chr17:51907216-51948612-|ENSMUST00000144331|Satb1	target from/to=[572,591]	-17.8	CCTCCTGAACAATGGTCGCA	TGTGACTGGTTGACCAGAGGGG	22	(((((((..(((((((((((	))))))).))))..))).))))	18	20	0.17
mmu-miR-128-3p	mmu_circ_0005285|chr14:55563114-55590557-|ENSMUST00000081857|Myh6	target from/to=[4622,4639]	-17.8	GGGGAGCCAGCACTGTGG	TCACAGTGAACCGGTCTCTTT	21	((((((((..((((((((	))))))))....)).))))))	16	18	0.265
mmu-miR-34a-5p	mmu_circ_0012811|chr5:82075434-82092449+|ENSMUST00000132375|Lphn3	target from/to=[419,441]	-17.7	AGAAACAGCTGCCAATATTGCCA	TGGCAGTGTCTTAGCTGGTTGT	22	.....((((((...(((((((((	)))))))))..)))))).....	15	23	0.0106
mmu-miR-185-5p	mmu_circ_0008909|chr1:66808621-66854178-|ENSMUST00000042389|1110028C15Rik	target from/to=[4576,4597]	-17.7	AACTAGATTGCCTTTTTCTGTG	TGGAGAGAAAGGCAGTTCCTGA	22	.....((((((((((((((.(.	.).)))))))))))))).....	15	22	0.198
mmu-miR-9-5p	mmu_circ_0001444|chr6:17794908-17805028+|NM_022332|St7	target from/to=[545,568]	-17.7	AGAAGCAGTGAAGATGATGAGAGA	TCTTTGGTTATCTAGCTGTATGA	23	....(((((..(((((((.(((((	))))).))))))).)))))....	17	24	0.0197
mmu-miR-9-5p	mmu_circ_0001445|chr6:17800356-17805028+|NM_022332|St7	target from/to=[298,321]	-17.7	AGAAGCAGTGAAGATGATGAGAGA	TCTTTGGTTATCTAGCTGTATGA	23	....(((((..(((((((.(((((	))))).))))))).)))))....	17	24	0.0187
mmu-miR-34a-5p	mmu_circ_0007158|chr18:21167225-21179500+|ENSMUST00000052396|Rnf138	target from/to=[137,159]	-17.7	TCTGGTAGCTGCAGATGCTGTTC	TGGCAGTGTCTTAGCTGGTTGT	22	...(.((((((.((((((((((.	.)))))))))))))))).)...	17	23	0.299
mmu-miR-182-5p	mmu_circ_0002543|chr10:89249849-89257369+|ENSMUST00000020112|Uhrf1bp1l	target from/to=[518,543]	-17.7	TCATGTCTAGTTCTGTTGTTGTTAGA	TTTGGCAATGGTAGAACTCACACCG	25	...(((..(((((((..(((((((((	)))))))))..))))))).)))...	19	26	0.162
mmu-miR-138-5p	mmu_circ_0007411|chr18:59568537-59576093+|ENSMUST00000080721|Chsy3	target from/to=[5099,5122]	-17.7	CCTTCTGTTTCATCTTACCCAGCT	AGCTGGTGTTGTGAATCAGGCCG	23	...((((.(((((...((((((((	)))))).)).))))).))))...	17	24	0.14
mmu-miR-34a-5p	mmu_circ_0000715|chr16:94624920-94633730+|None|None	target from/to=[6424,6445]	-17.7	AATACCAGGTCAGTGGCTGCTA	TGGCAGTGTCTTAGCTGGTTGT	22	...(((((.(.((..(((((((	)))))))..)).).)))))...	15	22	0.29
mmu-miR-33-5p	mmu_circ_0014810|chr8:36869761-36875488+|None|None	target from/to=[3789,3808]	-17.7	GAGGATGCAGAACAGTGCAT	GTGCATTGTAGTTGCATTGCA	21	...(((((((.(((((((((	)))))))))..)))))))...	16	20	0.136
mmu-miR-185-5p	mmu_circ_0008909|chr1:66808621-66854178-|ENSMUST00000042389|1110028C15Rik	target from/to=[1248,1270]	-17.7	TAAGCTGCTTGCCCTTCTCTTCT	TGGAGAGAAAGGCAGTTCCTGA	22	..((..(((.(((.((((((((.	.)))))))).))))))..))..	16	23	0.0193
mmu-miR-185-5p	mmu_circ_0002091|chr10:13775197-13786490+|ENSMUST00000015645|Hivep2	target from/to=[7882,7902]	-17.7	TTGGGGTCTGTTCTCTCTCTG	TGGAGAGAAAGGCAGTTCCTGA	22	..(((..(((((.(((((((.	.)))))))..)))))..)))..	15	21	0.0249
mmu-miR-34a-5p	mmu_circ_0000368|chr12:41394992-41403377+|NM_172803|Dock4	target from/to=[52,72]	-17.7	TAAGCCTGAAAGACACTGTTC	TGGCAGTGTCTTAGCTGGTTGT	22	..((((...(((((((((((.	.)))))))))))....))))..	15	21	0.0487
mmu-miR-129-5p	mmu_circ_0000271|chr11:61959807-61975412+|NM_001029936|Specc1	target from/to=[270,289]	-17.7	TGAAGCCAGCCAGCAAAGGG	CTTTTTGCGGTCTGGGCTTGC	21	..(((((.(((.((((((((	)))))))))))...)))))..	16	20	0.0599
mmu-miR-185-5p	mmu_circ_0000017|chr1:22336373-22384029-|NM_001012623|Rims1	target from/to=[1873,1890]	-17.7	AGAGGAACCCTGTCTCCA	TGGAGAGAAAGGCAGTTCCTGA	22	..(((((((((.((((((	))))))...)))..))))))..	15	18	0.189
mmu-miR-129-5p	mmu_circ_0001172|chr3:132983899-133011154+|NM_146141|Ppa2	target from/to=[47,65]	-17.7	GAAGGCGGACTGTAAAGAG	CTTTTTGCGGTCTGGGCTTGC	21	..(((((((((((((((((	)))))))))))))..))))..	17	19	0.0581
mmu-miR-96-5p	mmu_circ_0005721|chr15:61933899-61939020+|ENSMUST00000171111|Pvt1	target from/to=[1649,1671]	-17.7	TGTGAGAAGGAGCCAGTGCTAGA	TTTGGCACTAGCACATTTTTGCT	23	.(..((((.(.((.(((((((((	))))))))).)).).))))..).	17	23	0.0355
mmu-miR-9-5p	mmu_circ_0008017|chr19:7168910-7180492-|ENSMUST00000113383|Flrt1	target from/to=[2544,2567]	-17.7	GCAGAGACAGCAGATAGCTATGGC	TCTTTGGTTATCTAGCTGTATGA	23	.((...((((((((((((((.((.	.)).))))))))).))))).)).	18	24	0.144
mmu-miR-135b-5p	mmu_circ_0001134|chr3:58841481-58897617+|NM_177855|Med12l	target from/to=[454,477]	-17.7	CCACCAGAGGTTGAGCAAGCCATG	TATGGCTTTTCATTCCTATGTGA	23	.(((...(((.((((.((((((((	))))))))))))..)))..))).	18	24	0.123
mmu-miR-183-5p	mmu_circ_0000411|chr12:104229559-104260086+|NM_001081017|Unc79	target from/to=[187,208]	-17.7	TGTGTCTTTTTCCCGTGCCATT	TATGGCACTGGTAGAATTCACT	22	.(((..((((.((.(((((((.	.))))))).)).))))..))).	16	22	0.0853
mmu-miR-129-5p	mmu_circ_0001589|chr7:89038684-89050522-|NM_013886|Hdgfrp3	target from/to=[487,508]	-17.7	ACGACTGCAGACTTGCAGAAAG	CTTTTTGCGGTCTGGGCTTGC	21	.(((.(.((((((.((((((((	)))))))))))))).).))).	18	22	0.244
mmu-miR-125a-5p	mmu_circ_0008126|chr1:129203210-129217342+|ENSMUST00000038361|Mgat5	target from/to=[320,342]	-17.7	GCACTGGCAGAGGAGAACAGGGA	TCCCTGAGACCCTTTAACCTGTGA	24	.(((.((.(((((....((((((	))))))....)))))..)).))).	16	23	0.28
mmu-miR-138-5p	mmu_circ_0008998|chr1:82854930-82872025+|ENSMUST00000113444|Agfg1	target from/to=[266,290]	-17.7	GGGTCTTCTGCCAGCAGCACAAGCA	AGCTGGTGTTGTGAATCAGGCCG	23	.(((((.......(((((((.(((.	.))).))))))).....))))).	15	25	0.0212
mmu-miR-138-5p	mmu_circ_0009001|chr1:82854930-82892222+|ENSMUST00000113444|Agfg1	target from/to=[266,290]	-17.7	GGGTCTTCTGCCAGCAGCACAAGCA	AGCTGGTGTTGTGAATCAGGCCG	23	.(((((.......(((((((.(((.	.))).))))))).....))))).	15	25	0.0235
mmu-miR-138-5p	mmu_circ_0001335|chr5:34185760-34188916+|NM_001081102|Whsc1	target from/to=[572,596]	-17.7	GGGCCTTGTGGAAGCAGCTTTAGTG	AGCTGGTGTTGTGAATCAGGCCG	23	.(((((.((....(((((.(((((.	.))))).)))))..)).))))).	17	25	0.139
mmu-miR-138-5p	mmu_circ_0001336|chr5:34185760-34211527+|NM_001081102|Whsc1	target from/to=[572,596]	-17.7	GGGCCTTGTGGAAGCAGCTTTAGTG	AGCTGGTGTTGTGAATCAGGCCG	23	.(((((.((....(((((.(((((.	.))))).)))))..)).))))).	17	25	0.141
mmu-miR-34a-5p	mmu_circ_0000720|chr16:97260504-97278372-|None|None	target from/to=[17088,17110]	-17.7	ACAGCCATACTAGGCTCCTGTCA	TGGCAGTGTCTTAGCTGGTTGT	22	.((((((....((((..((((((	)))))).))))....)))))).	16	23	0.0864
mmu-miR-9-5p	mmu_circ_0000465|chr13:55335255-55349438+|NM_008739|Nsd1	target from/to=[1589,1610]	-17.7	ATATGCATGAGAAAACCAGAGA	TCTTTGGTTATCTAGCTGTATGA	23	.((((((..(((.(((((((((	))))))))).)))...)))))).	18	22	0.116
mmu-miR-33-5p	mmu_circ_0001454|chr6:31116475-31131149-|None|None	target from/to=[1717,1736]	-17.7	GGCAGTGGGACTGAGTGTAG	GTGCATTGTAGTTGCATTGCA	21	.((((((.(((((((((((.	.)))))).))))).)))))).	17	20	0.0381
mmu-miR-185-5p	mmu_circ_0014853|chr8:49452664-49502599-|ENSMUST00000033965|Odz3	target from/to=[261,282]	-17.7	ACAGGGACGACGCCACTGTTCA	TGGAGAGAAAGGCAGTTCCTGA	22	.(((((((...(((.((.((((	)))).))...))).))))))).	16	22	0.328
mmu-miR-185-5p	mmu_circ_0005285|chr14:55563114-55590557-|ENSMUST00000081857|Myh6	target from/to=[4858,4878]	-17.7	TGAGACGCTCCTGTCTCTCCT	TGGAGAGAAAGGCAGTTCCTGA	22	(.((..((((((.(((((((.	.))))))).))).)))..)).)	16	21	0.111
mmu-miR-9-5p	mmu_circ_0009920|chr2:37324896-37330986+|ENSMUST00000061179|Rabgap1	target from/to=[367,390]	-17.7	TGGTAGGGCTTCCGAAACCAGAGA	TCTTTGGTTATCTAGCTGTATGA	23	(.(((.((((...(((((((((((	))))))))).)).)))).))).)	19	24	0.0592
mmu-miR-9-5p	mmu_circ_0009925|chr2:37324896-37364598+|ENSMUST00000061179|Rabgap1	target from/to=[367,390]	-17.7	TGGTAGGGCTTCCGAAACCAGAGA	TCTTTGGTTATCTAGCTGTATGA	23	(.(((.((((...(((((((((((	))))))))).)).)))).))).)	19	24	0.0605
mmu-miR-34a-5p	mmu_circ_0001585|chr7:85595772-85607828-|NM_182809|Ntrk3	target from/to=[194,218]	-17.7	ACTGTCCGAGAAGGAGACAATGCCG	TGGCAGTGTCTTAGCTGGTTGT	22	((...((.((...((((((.(((((	))))).))))))..))))..))	17	25	0.0966
mmu-miR-129-5p	mmu_circ_0000555|chr14:75175387-75186197-|NM_001033439|Lrch1	target from/to=[2,21]	-17.7	GTTTCTAAGACCGCAGAGAA	CTTTTTGCGGTCTGGGCTTGC	21	((..((.((((((((((((.	.)))))))))))).))...))	16	20	0.335
mmu-miR-34a-5p	mmu_circ_0012594|chr5:36183929-36192218+|ENSMUST00000114206|Ablim2	target from/to=[308,331]	-17.7	ACTTCCACGTCCCAGACACTGGCG	TGGCAGTGTCTTAGCTGGTTGT	22	((..(((.((...((((((((.((	)).))))))))..)))))..))	17	24	0.085
mmu-miR-138-5p	mmu_circ_0004875|chr13:92108551-92127644-|ENSMUST00000099326|Rasgrf2	target from/to=[597,618]	-17.7	TGTCTTGGAGTCTGCACCAGCC	AGCTGGTGTTGTGAATCAGGCCG	23	((.(((((..((.((((((((.	.))))))))...)).))))).))	17	22	0.00248
mmu-miR-185-5p	mmu_circ_0000884|chr18:65798403-65816286+|NM_207255|Zfp532	target from/to=[6017,6035]	-17.7	TCTGAGCTATCTCTCTCCA	TGGAGAGAAAGGCAGTTCCTGA	22	((.(((((..(((((((((	))))))))..)..)))))..))	16	19	0.00173
mmu-miR-185-5p	mmu_circ_0000886|chr18:65803846-65816286+|NM_207255|Zfp532	target from/to=[574,592]	-17.7	TCTGAGCTATCTCTCTCCA	TGGAGAGAAAGGCAGTTCCTGA	22	((.(((((..(((((((((	))))))))..)..)))))..))	16	19	0.00173
mmu-miR-134-5p	mmu_circ_0014447|chr7:94744625-94751711+|ENSMUST00000061910|Grm5	target from/to=[5574,5597]	-17.7	CCACTTCTGTATTTGCCAGGCATT	TGTGACTGGTTGACCAGAGGGG	22	((.((((((.....(((((.(((.	.))).)))))....))))))))	16	24	0.273
mmu-miR-185-5p	mmu_circ_0001839|chr9:106888324-106909210-|NM_153413|Dock3	target from/to=[462,480]	-17.7	TCCGGGGCTCCCATCTCCG	TGGAGAGAAAGGCAGTTCCTGA	22	((.((((((((..((((((	))))))....)).)))))).))	16	19	0.0508
mmu-miR-185-5p	mmu_circ_0015227|chr9:106867037-106909210-|ENSMUST00000044532|Dock3	target from/to=[462,480]	-17.7	TCCGGGGCTCCCATCTCCG	TGGAGAGAAAGGCAGTTCCTGA	22	((.((((((((..((((((	))))))....)).)))))).))	16	19	0.0514
mmu-miR-185-5p	mmu_circ_0015230|chr9:106888324-106899349-|ENSMUST00000044532|Dock3	target from/to=[247,265]	-17.7	TCCGGGGCTCCCATCTCCG	TGGAGAGAAAGGCAGTTCCTGA	22	((.((((((((..((((((	))))))....)).)))))).))	16	19	0.0503
mmu-miR-183-5p	mmu_circ_0003553|chr11:93886230-93909872+|ENSMUST00000132079|Spag9	target from/to=[1525,1546]	-17.7	AGTTTTGTCACCTAGTGCCATC	TATGGCACTGGTAGAATTCACT	22	(((....((..((((((((((.	.))))))))))..))....)))	15	22	0.00479
mmu-miR-29b-3p	mmu_circ_0000425|chr12:117556302-117562683+|NM_028731|Esyt2	target from/to=[176,199]	-17.7	AGCCCCTGAGAGTCAATGGTGTTA	TAGCACCATTTGAAATCAGTGTT	23	(((..((((...((((((((((((	)))))))).))))..)))).)))	19	24	0.034
mmu-miR-29b-3p	mmu_circ_0000720|chr16:97260504-97278372-|None|None	target from/to=[10902,10923]	-17.7	GGCCATGTTTCAAAAGGTGCTG	TAGCACCATTTGAAATCAGTGTT	23	(((..(((((((((.(((((((	))))))).))))))).))..)))	19	22	0.152
mmu-miR-134-5p	mmu_circ_0014810|chr8:36869761-36875488+|None|None	target from/to=[2274,2299]	-17.7	CCTGTCAGAGCTCAACACCAGTGACA	TGTGACTGGTTGACCAGAGGGG	22	(((.((.(.(.(((..((((((.(((	))).))))))))))).)).)))	19	26	0.211
mmu-miR-96-5p	mmu_circ_0001131|chr3:55861871-55895042-|NM_030595|Nbea	target from/to=[83,106]	-17.7	AGCACTGTGATGTGACATGCCAAG	TTTGGCACTAGCACATTTTTGCT	23	((((....((((((...(((((((	)))))))....))))))..))))	17	24	0.111
mmu-miR-96-5p	mmu_circ_0001132|chr3:55883780-55895042-|NM_030595|Nbea	target from/to=[83,106]	-17.7	AGCACTGTGATGTGACATGCCAAG	TTTGGCACTAGCACATTTTTGCT	23	((((....((((((...(((((((	)))))))....))))))..))))	17	24	0.109
mmu-miR-183-5p	mmu_circ_0000884|chr18:65798403-65816286+|NM_207255|Zfp532	target from/to=[14216,14238]	-17.7	AGTGCTGCTGCCAGAGAGCTGTG	TATGGCACTGGTAGAATTCACT	22	((((...(((((((...((((((	)))))).)))))))....))))	17	23	0.0948
mmu-miR-183-5p	mmu_circ_0000886|chr18:65803846-65816286+|NM_207255|Zfp532	target from/to=[8773,8795]	-17.7	AGTGCTGCTGCCAGAGAGCTGTG	TATGGCACTGGTAGAATTCACT	22	((((...(((((((...((((((	)))))).)))))))....))))	17	23	0.0948
mmu-miR-183-5p	mmu_circ_0000887|chr18:65811213-65816286+|NM_207255|Zfp532	target from/to=[1406,1428]	-17.7	AGTGCTGCTGCCAGAGAGCTGTG	TATGGCACTGGTAGAATTCACT	22	((((...(((((((...((((((	)))))).)))))))....))))	17	23	0.0945
mmu-miR-134-5p	mmu_circ_0000822|chr17:81827521-81844933-|None|None	target from/to=[12241,12260]	-17.7	CTCCGGGGCCAGCAGTCTCA	TGTGACTGGTTGACCAGAGGGG	22	((((..((.((((((((.((	)).)))).)))).))...))))	16	20	0.14
mmu-miR-185-5p	mmu_circ_0011819|chr4:86642416-86678195-|ENSMUST00000107157|Slc24a2	target from/to=[7,31]	-17.7	TCAGAGAAAAAGCTTCAATTCTCCA	TGGAGAGAAAGGCAGTTCCTGA	22	((((.(((...((((...(((((((	)))))))..))))..)))))))	18	25	0.28
mmu-miR-34a-5p	mmu_circ_0004916|chr13:9709391-9734712-|ENSMUST00000157035|Zmynd11	target from/to=[597,621]	-17.7	ACAGCAGTAGTCACTGGCAGTGCCC	TGGCAGTGTCTTAGCTGGTTGT	22	(((((..((((....((((.((((.	.)))).))))...)))))))))	17	25	0.16
mmu-miR-128-3p	mmu_circ_0009376|chr2:135941912-135942698-|ENSMUST00000035264|Pak7	target from/to=[537,557]	-17.7	GGAGAGTCTGGCATACAGTGA	TCACAGTGAACCGGTCTCTTT	21	((((((.((((..(((.((((	)))).)))..)))).))))))	17	21	0.0583
mmu-miR-129-5p	mmu_circ_0001169|chr3:126749642-126760009-|None|None	target from/to=[1875,1895]	-17.7	GTAAGTGTGACAGGCAGAAGG	CTTTTTGCGGTCTGGGCTTGC	21	((((((.((((..((((((((	)))))))).))).).))))))	18	21	0.183
mmu-miR-29b-3p	mmu_circ_0001343|chr5:37573319-37585543+|None|None	target from/to=[8352,8373]	-17.7	GGCACTGAGCTCCTCAGTGCTG	TAGCACCATTTGAAATCAGTGTT	23	((((((((..((....((((((	)))))).....))..))))))))	16	22	0.225
mmu-miR-128-3p	mmu_circ_0000245|chr11:21953434-21968509-|NM_153078|Ehbp1	target from/to=[12,33]	-17.7	AGAGAGACGTCGGCAGCTGAGA	TCACAGTGAACCGGTCTCTTT	21	((((((((..(((..((((.((	)).))))...)))))))))))	17	22	0.0362
mmu-miR-129-5p	mmu_circ_0009842|chr2:32059528-32059844+|ENSMUST00000069817|Prrc2b	target from/to=[203,220]	-17.7	GCAGGCAGGCTCAGAAGG	CTTTTTGCGGTCTGGGCTTGC	21	((((((((((((((((((	))))))).)))))..))))))	18	18	0.0233
mmu-miR-125a-5p	mmu_circ_0000822|chr17:81827521-81844933-|None|None	target from/to=[12242,12264]	-17.64	TCCGGGGCCAGCAGTCTCAAGGA	TCCCTGAGACCCTTTAACCTGTGA	24	((((((.......((((((.(((	))).)))))).......)))).))	15	23	0.14
mmu-miR-96-5p	mmu_circ_0009878|chr2:33658264-33729980-|ENSMUST00000041555|Fam125b	target from/to=[483,506]	-17.6	GTACCGAATGGGCAGAGTGCCAAG	TTTGGCACTAGCACATTTTTGCT	23	.....(((((.((..(((((((((	))))))))).)).))))).....	16	24	0.165
mmu-miR-34a-5p	mmu_circ_0001689|chr8:75338868-75347738-|NM_010687|Large	target from/to=[517,540]	-17.6	TCTCACAGCTGAGAACAACAGCTA	TGGCAGTGTCTTAGCTGGTTGT	22	.....(((((((((...((.((((	)))).)).))))))))).....	15	24	0.0331
mmu-miR-182-5p	mmu_circ_0000016|chr1:22336373-22369621-|NM_001012623|Rims1	target from/to=[180,206]	-17.6	GTCAGTGATGTGTCCGCCATTTCCAGA	TTTGGCAATGGTAGAACTCACACCG	25	....((((.((.((..(((((.(((((	))))).)))))..))))))))....	18	27	0.0223
mmu-miR-182-5p	mmu_circ_0000017|chr1:22336373-22384029-|NM_001012623|Rims1	target from/to=[14588,14614]	-17.6	GTCAGTGATGTGTCCGCCATTTCCAGA	TTTGGCAATGGTAGAACTCACACCG	25	....((((.((.((..(((((.(((((	))))).)))))..))))))))....	18	27	0.0236
mmu-miR-182-5p	mmu_circ_0008589|chr1:22363424-22369621-|ENSMUST00000097811|Rims1	target from/to=[180,206]	-17.6	GTCAGTGATGTGTCCGCCATTTCCAGA	TTTGGCAATGGTAGAACTCACACCG	25	....((((.((.((..(((((.(((((	))))).)))))..))))))))....	18	27	0.0212
mmu-miR-29b-3p	mmu_circ_0008609|chr1:24050952-24093450-|ENSMUST00000027337|Fam135a	target from/to=[76,98]	-17.6	AGATCTGATCAGCAGAGGTGCTG	TAGCACCATTTGAAATCAGTGTT	23	....(((((...(((((((((((	))))))).))))..)))))....	16	23	0.0441
mmu-miR-29b-3p	mmu_circ_0008613|chr1:24092249-24093450-|ENSMUST00000027337|Fam135a	target from/to=[76,98]	-17.6	AGATCTGATCAGCAGAGGTGCTG	TAGCACCATTTGAAATCAGTGTT	23	....(((((...(((((((((((	))))))).))))..)))))....	16	23	0.041
mmu-miR-138-5p	mmu_circ_0012083|chr5:122990312-123061116-|ENSMUST00000031426|Ift81	target from/to=[9930,9951]	-17.6	CCTACTGGTCCAACTTCCAGCT	AGCTGGTGTTGTGAATCAGGCCG	23	....((((((((((..((((((	)))))).)))).).)))))....	16	22	0.0678
mmu-miR-138-5p	mmu_circ_0003215|chr11:62233099-62252017-|ENSMUST00000018645|Ncor1	target from/to=[155,177]	-17.6	TTTCCCAGTACCCGACACCAGCA	AGCTGGTGTTGTGAATCAGGCCG	23	...((..((.(.((((((((((.	.)))))))))).).))..))...	15	23	0.138
mmu-miR-135b-5p	mmu_circ_0000529|chr14:47635951-47636470+|NM_001037221|Samd4	target from/to=[428,453]	-17.6	GAGCCTGGGCTGTGAGAATGGCCATG	TATGGCTTTTCATTCCTATGTGA	23	..((.((((..((((((..(((((((	))))))))))))).)))).))..	19	26	0.19
mmu-miR-138-5p	mmu_circ_0000541|chr14:57367671-57390843-|NM_025682|Pspc1	target from/to=[557,578]	-17.6	CAGCTAGACATGAACACCAGTT	AGCTGGTGTTGTGAATCAGGCCG	23	..(((.(((((.((((((((((	)))))))))))))..)).)))..	18	22	0.0468
mmu-miR-138-5p	mmu_circ_0005298|chr14:57377466-57390843-|ENSMUST00000163924|Pspc1	target from/to=[557,578]	-17.6	CAGCTAGACATGAACACCAGTT	AGCTGGTGTTGTGAATCAGGCCG	23	..(((.(((((.((((((((((	)))))))))))))..)).)))..	18	22	0.0459
mmu-miR-22-3p	mmu_circ_0001394|chr5:117950721-117955648+|NM_001114545|Ksr2	target from/to=[12,33]	-17.6	GAAGTACTTCAGCCGACAGCTG	AAGCTGCCAGTTGAAGAACTGT	22	..(((.(((((((.(.(((((.	.))))).).))))))).)))..	16	22	0.163
mmu-miR-129-5p	mmu_circ_0012310|chr5:14539409-14540801+|ENSMUST00000030691|Pclo	target from/to=[189,210]	-17.6	CAAAGCACCGGAGTCCAAAAAG	CTTTTTGCGGTCTGGGCTTGC	21	..((((.(((((.(.(((((((	))))))).).)))))))))..	17	22	0.0402
mmu-miR-138-5p	mmu_circ_0005351|chr14:64483052-64511670+|ENSMUST00000022528|Pinx1	target from/to=[441,461]	-17.6	AAGCTTGCTCAGGTACCAGCT	AGCTGGTGTTGTGAATCAGGCCG	23	..(((((.(((..((((((((	))))))))...)))..)))))..	16	21	0.195
mmu-miR-185-5p	mmu_circ_0003105|chr11:51542953-51548163-|ENSMUST00000109097|Sec24a	target from/to=[325,345]	-17.6	AAAGGAACATGCTTCCTTCCA	TGGAGAGAAAGGCAGTTCCTGA	22	..((((((.((((((.(((((	))))).))..))))))))))..	17	21	0.000262
mmu-miR-22-3p	mmu_circ_0009323|chr2:128494660-128510399-|ENSMUST00000014499|Anapc1	target from/to=[815,835]	-17.6	CCATTTCCAACATGGCGGCTC	AAGCTGCCAGTTGAAGAACTGT	22	.((.(((((((.((((((((.	.))))))))))))..))).)).	17	21	0.043
mmu-miR-34a-5p	mmu_circ_0000573|chr15:5272243-5283050+|None|None	target from/to=[363,384]	-17.6	CCATCCACTAAAGATGCTGTCT	TGGCAGTGTCTTAGCTGGTTGT	22	.((.(((((((.(((((((((.	.))))))))))))).))).)).	18	22	0.0201
mmu-miR-183-5p	mmu_circ_0009916|chr2:37255106-37270332-|ENSMUST00000112934|Rc3h2	target from/to=[212,237]	-17.6	CGTGTCCTTTTGACCAGACTGCCATA	TATGGCACTGGTAGAATTCACT	22	.(((....(((.(((((..(((((((	)))))))))))).)))..))).	18	26	0.0402
mmu-miR-185-5p	mmu_circ_0002812|chr11:119070084-119072054-|ENSMUST00000036113|Tbc1d16	target from/to=[129,149]	-17.6	GCAGTGGCGGGTCCCTCTCCG	TGGAGAGAAAGGCAGTTCCTGA	22	.(((..((..(((.(((((((	)))))))...))).))..))).	15	21	0.219
mmu-miR-129-5p	mmu_circ_0015078|chr8:88399532-88494896+|ENSMUST00000053771|Phkb	target from/to=[730,752]	-17.6	TCGATGCTCACAACCGCAACAGG	CTTTTTGCGGTCTGGGCTTGC	21	.(((.(((((..(((((((.(((	))).))))))).)))))))).	18	23	0.239
mmu-miR-96-5p	mmu_circ_0005721|chr15:61933899-61939020+|ENSMUST00000171111|Pvt1	target from/to=[4757,4778]	-17.6	TGTAGTCTGTGATTGTGCCAAA	TTTGGCACTAGCACATTTTTGCT	23	.((((..((((...((((((((	))))))))...))))...)))).	16	22	0.0159
mmu-miR-132-5p	mmu_circ_0012369|chr5:151406751-151411015-|ENSMUST00000164332|N4bp2l2	target from/to=[1218,1239]	-17.6	TTGACCGTCATCTGCCATGGTT	AACCGTGGCTTTCGATTGTTAC	22	.((((.(((....((((((((.	.))))))))....))).)))).	15	22	0.38
mmu-miR-34a-5p	mmu_circ_0002581|chr10:92347432-92405764-|ENSMUST00000168110|4930485B16Rik	target from/to=[107,128]	-17.6	CCGACACAGCAGAAAGCTGCTT	TGGCAGTGTCTTAGCTGGTTGT	22	.((((.(((((((..((((((.	.)))))).)))..)))))))).	17	22	0.0555
mmu-miR-185-5p	mmu_circ_0011121|chr4:120135679-120156438+|ENSMUST00000000087|Scmh1	target from/to=[283,305]	-17.6	GCGGGATGCTGCAGCCCCCTCTA	TGGAGAGAAAGGCAGTTCCTGA	22	.(((((.(((((....(.(((((	))))).)....)))))))))).	16	23	0.113
mmu-miR-129-5p	mmu_circ_0001952|chr10:109653757-109654166-|None|None	target from/to=[387,409]	-17.6	ACAAGCTGGAAGACCAGAAGAAG	CTTTTTGCGGTCTGGGCTTGC	21	.((((((...(((((..((((((	))))))..))))).)))))).	17	23	0.0346
mmu-miR-129-5p	mmu_circ_0004511|chr13:14433011-14438362-|ENSMUST00000110516|Hecw1	target from/to=[81,103]	-17.6	CCAGGCCATGGGATTGAAGAAAG	CTTTTTGCGGTCTGGGCTTGC	21	.((((((...((((((.((((((	)))))).)))))).)))))).	18	23	0.0963
mmu-miR-129-5p	mmu_circ_0011367|chr4:140118628-140126317-|ENSMUST00000105800|Arhgef10l	target from/to=[143,165]	-17.6	TCAAGCCCTCCAACCACAGGGGC	CTTTTTGCGGTCTGGGCTTGC	21	.(((((((....(((.((((((.	.)))))).)))..))))))).	16	23	0.0697
mmu-miR-96-5p	mmu_circ_0001136|chr3:66798438-66800512+|NM_025822|Rsrc1	target from/to=[111,136]	-17.6	CGCAAGAAGGGCGGGAGGAGGCCGAG	TTTGGCACTAGCACATTTTTGCT	23	.(((((((..((...((...((((((	)))))).)).))...))))))).	17	26	0.171
mmu-miR-34a-5p	mmu_circ_0003553|chr11:93886230-93909872+|ENSMUST00000132079|Spag9	target from/to=[3077,3100]	-17.6	TCAATCAGCAAAGTCTTCTTGTCA	TGGCAGTGTCTTAGCTGGTTGT	22	.((((((((.(((.(...((((((	)))))).).))).)))))))).	18	24	0.00111
mmu-miR-34a-5p	mmu_circ_0011819|chr4:86642416-86678195-|ENSMUST00000107157|Slc24a2	target from/to=[70,90]	-17.6	AGAGGCAGAATGGGGCTGCCA	TGGCAGTGTCTTAGCTGGTTGT	22	(.((.(((...((.(((((((	))))))).))....))).)).)	15	21	0.0446
mmu-miR-34a-5p	mmu_circ_0008629|chr1:25477402-25544964-|ENSMUST00000151309|Bai3	target from/to=[20,39]	-17.6	AGGGGCAGCGGATGCTGGCA	TGGCAGTGTCTTAGCTGGTTGT	22	(.((.((((((((((((.((	)).))))))))..)))).)).)	17	20	0.222
mmu-miR-34a-5p	mmu_circ_0015049|chr8:87107457-87112758+|ENSMUST00000121390|Cacna1a	target from/to=[203,224]	-17.6	AGGGCCTGCATCGACTTTGCCA	TGGCAGTGTCTTAGCTGGTTGT	22	(.((((.((...(((.((((((	)))))).)))...)).)))).)	16	22	0.22
mmu-miR-34a-5p	mmu_circ_0000830|chr17:86873656-86881589+|None|None	target from/to=[4026,4048]	-17.6	AGAACTTGCCCAAGACACAGCTA	TGGCAGTGTCTTAGCTGGTTGT	22	(.((((.((..(((((((.((((	)))).))))))).)).)))).)	18	23	0.0409
mmu-miR-34a-5p	mmu_circ_0000127|chr1:183886524-183892050-|NM_008680|Enah	target from/to=[264,287]	-17.6	ACTTTGGCAGCAAAGAGGATGCCA	TGGCAGTGTCTTAGCTGGTTGT	22	((...(.((((.((((.(.(((((	))))).).)))).)))).).))	17	24	0.171
mmu-miR-96-5p	mmu_circ_0009916|chr2:37255106-37270332-|ENSMUST00000112934|Rc3h2	target from/to=[243,267]	-17.6	AGACATTGATGTGCTCCCTGTCAAC	TTTGGCACTAGCACATTTTTGCT	23	((.((..((((((((...((((((.	.))))))..))))))))..))))	18	25	0.0402
mmu-miR-185-5p	mmu_circ_0001343|chr5:37573319-37585543+|None|None	target from/to=[5668,5690]	-17.6	TCTGGGAGGCCAGAGCCTCTCCC	TGGAGAGAAAGGCAGTTCCTGA	22	((.((((.(((.....((((((.	.))))))...)))..)))).))	15	23	0.0754
mmu-miR-212-5p	mmu_circ_0000720|chr16:97260504-97278372-|None|None	target from/to=[15904,15924]	-17.6	GGCAAGCATTTAGACCCAGGT	ACCTTGGCTCTAGACTGCTTACT	23	((.(((((((((((((.((((	)))).)).)))))).))))).))	19	21	0.104
mmu-miR-9-5p	mmu_circ_0008017|chr19:7168910-7180492-|ENSMUST00000113383|Flrt1	target from/to=[36,58]	-17.6	TCAGGACAGCTGAGCCCCAGGGC	TCTTTGGTTATCTAGCTGTATGA	23	(((..((((((((...((((((.	.))))))...)).)))))).)))	17	23	0.038
mmu-miR-125a-5p	mmu_circ_0006823|chr17:51907216-51948612-|ENSMUST00000144331|Satb1	target from/to=[40,64]	-17.6	TCATTTGAACGAGGCAACTCAGGGG	TCCCTGAGACCCTTTAACCTGTGA	24	((((......((((...(((((((.	.)))))))..))))......))))	15	25	0.215
mmu-miR-22-3p	mmu_circ_0000898|chr18:75274443-75286573+|NM_027727|Dym	target from/to=[28,51]	-17.6	GCGGGGCAGGCAGCAAAGCAGCTG	AAGCTGCCAGTTGAAGAACTGT	22	((((..(...((((...((((((.	.))))))..))))..)..))))	15	24	0.0965
mmu-miR-129-5p	mmu_circ_0005487|chr14:87856840-87911577+|ENSMUST00000022596|Tdrd3	target from/to=[1468,1488]	-17.6	GCAAAACAGACCAGGAAGAGG	CTTTTTGCGGTCTGGGCTTGC	21	((((..((((((.(.((((((	)))))).)))))))...))))	17	21	0.0293
mmu-miR-34a-5p	mmu_circ_0001387|chr5:111182822-111185785-|NM_029337|Ep400	target from/to=[872,896]	-17.6	GCAGCAGGTGCTTCAGGGACAGCCA	TGGCAGTGTCTTAGCTGGTTGT	22	(((((....(((..(((.((.((((	)))).)).))).)))..)))))	17	25	0.0151
mmu-miR-34a-5p	mmu_circ_0001388|chr5:111184415-111185785-|NM_029337|Ep400	target from/to=[872,896]	-17.6	GCAGCAGGTGCTTCAGGGACAGCCA	TGGCAGTGTCTTAGCTGGTTGT	22	(((((....(((..(((.((.((((	)))).)).))).)))..)))))	17	25	0.0149
mmu-miR-22-3p	mmu_circ_0000854|chr18:23741584-23756059+|NM_010087|Dtna	target from/to=[415,436]	-17.6	ACAGTGTCACAACTACCAGCTT	AAGCTGCCAGTTGAAGAACTGT	22	(((((....(((((..((((((	))))))..)))))....)))))	16	22	0.108
mmu-miR-22-3p	mmu_circ_0000855|chr18:23741584-23761175+|NM_010087|Dtna	target from/to=[415,436]	-17.6	ACAGTGTCACAACTACCAGCTT	AAGCTGCCAGTTGAAGAACTGT	22	(((((....(((((..((((((	))))))..)))))....)))))	16	22	0.108
mmu-miR-146a-5p	mmu_circ_0009323|chr2:128494660-128510399-|ENSMUST00000014499|Anapc1	target from/to=[1090,1113]	-17.6	GACCTGTGTGGACAGAAGTTCTTG	TGAGAACTGAATTCCATGGGTT	22	(((((..(((((....(((((((.	.)))))))....))))))))))	17	24	0.0482
mmu-miR-138-5p	mmu_circ_0000102|chr1:160527287-160542665+|NM_001205204|Astn1	target from/to=[757,781]	-17.6	TGGCTGGAATATGAAGACATCAGTA	AGCTGGTGTTGTGAATCAGGCCG	23	(((((.((.......(((((((((.	.))))))))).....)).)))))	16	25	0.143
mmu-miR-138-5p	mmu_circ_0004047|chr12:53617065-53643623+|ENSMUST00000110725|Arhgap5	target from/to=[1981,2002]	-17.6	TGGCCTTGCCCAGGAACTAGCA	AGCTGGTGTTGTGAATCAGGCCG	23	((((((....((.((((((((.	.)))))).)).))....))))))	16	22	0.00105
mmu-miR-212-5p	mmu_circ_0000504|chr14:18795574-18795835+|NM_001113417|Thrb	target from/to=[28,50]	-17.6	AGAAGCCCCGTCCAGACCGAGGC	ACCTTGGCTCTAGACTGCTTACT	23	((((((...(((.(((((((((.	.)))))).))).))).)))).))	18	23	0.0751
mmu-miR-129-5p	mmu_circ_0001389|chr5:111611942-111612450+|NM_024477|Ttc28	target from/to=[444,464]	-17.6	GCAGCTGGGCATTGCAGAGGA	CTTTTTGCGGTCTGGGCTTGC	21	((((((.((.((((((((((.	.)))))))))))).))).)))	18	21	0.0741
mmu-miR-34a-5p	mmu_circ_0015085|chr8:89155284-89196968+|ENSMUST00000155433|Lonp2	target from/to=[1232,1253]	-17.6	GCAACTGCCAACACCACTGCTA	TGGCAGTGTCTTAGCTGGTTGT	22	((((((((......((((((((	)))))))).....)).))))))	16	22	0.0049
mmu-miR-34a-5p	mmu_circ_0000205|chr10:91537914-91599435-|NR_028262|Rmst	target from/to=[7703,7721]	-17.6	ACAACTGTCAGCATTGCCA	TGGCAGTGTCTTAGCTGGTTGT	22	((((((((..(((((((((	)))))))))....)).))))))	17	19	0.047
mmu-miR-129-5p	mmu_circ_0001701|chr8:85514245-85530311+|NM_177378|Rnf150	target from/to=[103,123]	-17.6	GCACCCGGAACTTGCAAAAAT	CTTTTTGCGGTCTGGGCTTGC	21	(((((((((...((((((((.	.)))))))).))))))..)))	17	21	0.165
mmu-miR-185-5p	mmu_circ_0001333|chr5:33162514-33178337-|NM_194340|C330019G07Rik	target from/to=[4658,4676]	-17.6	TCAAATTGCCAGCTCTTCA	TGGAGAGAAAGGCAGTTCCTGA	22	((((((((((..(((((((	)))))))...)))))))..)))	17	19	0.0318
mmu-miR-129-5p	mmu_circ_0001379|chr5:107047089-107067654-|NM_026856|Zfp644	target from/to=[812,831]	-17.6	GTAGGTCTAGAAAAAAAGAG	CTTTTTGCGGTCTGGGCTTGC	21	(((((((((((...((((((	))))))....)))))))))))	17	20	0.0396
mmu-miR-129-5p	mmu_circ_0001383|chr5:107063849-107095864-|NM_026856|Zfp644	target from/to=[873,892]	-17.6	GTAGGTCTAGAAAAAAAGAG	CTTTTTGCGGTCTGGGCTTGC	21	(((((((((((...((((((	))))))....)))))))))))	17	20	0.0396
mmu-miR-125a-5p	mmu_circ_0002232|chr10:45138942-45196202-|ENSMUST00000079390|Lin28b	target from/to=[6138,6162]	-17.59	TGACAGAGTCACGTGTGCTCAGGGG	TCCCTGAGACCCTTTAACCTGTGA	24	(.((((.((........((((((((	))))))))........)))))).)	15	25	0.0159
mmu-miR-135a-5p	mmu_circ_0000301|chr11:84006580-84009189+|NM_133360|Acaca	target from/to=[2055,2078]	-17.5	ACATACTGGAATAGAATAGCCATG	TATGGCTTTTTATTCCTATGTGA	23	.......(((((((((.(((((((	)))))))))))))))).......	16	24	0.0448
mmu-miR-34a-5p	mmu_circ_0000884|chr18:65798403-65816286+|NM_207255|Zfp532	target from/to=[10759,10781]	-17.5	CTCTACAGTTAAGAACACTTCCT	TGGCAGTGTCTTAGCTGGTTGT	22	.....(((((((((.((((.((.	.)).))))))))))))).....	15	23	0.0299
mmu-miR-34a-5p	mmu_circ_0000886|chr18:65803846-65816286+|NM_207255|Zfp532	target from/to=[5316,5338]	-17.5	CTCTACAGTTAAGAACACTTCCT	TGGCAGTGTCTTAGCTGGTTGT	22	.....(((((((((.((((.((.	.)).))))))))))))).....	15	23	0.0299
mmu-miR-34a-5p	mmu_circ_0001333|chr5:33162514-33178337-|NM_194340|C330019G07Rik	target from/to=[4746,4768]	-17.5	TCTTCCAGGCATGGGAGCTGCCC	TGGCAGTGTCTTAGCTGGTTGT	22	....((((.(.(((((((((((.	.)))))).))))))))))....	16	23	0.0318
mmu-miR-129-5p	mmu_circ_0001301|chr4:149813451-149909054+|NM_001085492|Rere	target from/to=[764,786]	-17.5	CTGTGCCCAAGCTGATCGAGAAG	CTTTTTGCGGTCTGGGCTTGC	21	....(((((..(((..(((((((	))))))))))..)))))....	15	23	0.196
mmu-miR-129-5p	mmu_circ_0001304|chr4:149842803-149909054+|NM_001085492|Rere	target from/to=[638,660]	-17.5	CTGTGCCCAAGCTGATCGAGAAG	CTTTTTGCGGTCTGGGCTTGC	21	....(((((..(((..(((((((	))))))))))..)))))....	15	23	0.193
mmu-miR-34a-5p	mmu_circ_0015879|chr9:73582210-73606484-|ENSMUST00000075245|Unc13c	target from/to=[42,64]	-17.5	TCCGCAGGAAAAAGACATTGCCT	TGGCAGTGTCTTAGCTGGTTGT	22	...((.((...(((((((((((.	.)))))))))))..)).))...	15	23	0.0428
mmu-miR-138-5p	mmu_circ_0000335|chr11:108784465-108792893+|NM_015732|Axin2	target from/to=[164,185]	-17.5	CTTCCAGATCCCAGCAGCAGCT	AGCTGGTGTTGTGAATCAGGCCG	23	...((.(((.((((((.(((((	))))).))))).).))).))...	16	22	0.012
mmu-miR-128-3p	mmu_circ_0001131|chr3:55861871-55895042-|NM_030595|Nbea	target from/to=[70,92]	-17.5	ACAGAGCTTTTGGAGCACTGTGA	TCACAGTGAACCGGTCTCTTT	21	...(((...((((..((((((((	))))))))..)))).)))...	15	23	0.111
mmu-miR-128-3p	mmu_circ_0001132|chr3:55883780-55895042-|NM_030595|Nbea	target from/to=[70,92]	-17.5	ACAGAGCTTTTGGAGCACTGTGA	TCACAGTGAACCGGTCTCTTT	21	...(((...((((..((((((((	))))))))..)))).)))...	15	23	0.109
mmu-miR-212-5p	mmu_circ_0000884|chr18:65798403-65816286+|NM_207255|Zfp532	target from/to=[14820,14843]	-17.5	ATGAAGCAGAACTGGAATGGGGGT	ACCTTGGCTCTAGACTGCTTACT	23	...((((((..(((((.(.(((((	))))).).))))).))))))...	17	24	0.164
mmu-miR-212-5p	mmu_circ_0000886|chr18:65803846-65816286+|NM_207255|Zfp532	target from/to=[9377,9400]	-17.5	ATGAAGCAGAACTGGAATGGGGGT	ACCTTGGCTCTAGACTGCTTACT	23	...((((((..(((((.(.(((((	))))).).))))).))))))...	17	24	0.164
mmu-miR-212-5p	mmu_circ_0000887|chr18:65811213-65816286+|NM_207255|Zfp532	target from/to=[2010,2033]	-17.5	ATGAAGCAGAACTGGAATGGGGGT	ACCTTGGCTCTAGACTGCTTACT	23	...((((((..(((((.(.(((((	))))).).))))).))))))...	17	24	0.164
mmu-miR-96-5p	mmu_circ_0009762|chr2:25821182-25822468-|ENSMUST00000061377|Camsap1	target from/to=[326,350]	-17.5	TGAGAAGGTGGTGGCCAGTGTCAAG	TTTGGCACTAGCACATTTTTGCT	23	...(((((((...((.(((((((((	))))))))).)).)))))))...	18	25	0.0563
mmu-miR-138-5p	mmu_circ_0000960|chr19:54061943-54062873+|NM_001168505|Shoc2	target from/to=[686,708]	-17.5	CAGTGAGAATTCACTCACCAGTT	AGCTGGTGTTGTGAATCAGGCCG	23	..((..((.(((((.((((((((	))))))))..)))))))..))..	17	23	0.229
mmu-miR-134-5p	mmu_circ_0000854|chr18:23741584-23756059+|NM_010087|Dtna	target from/to=[404,425]	-17.5	TACCGATGTCAACAGTGTCACA	TGTGACTGGTTGACCAGAGGGG	22	..((..(((((((...((((((	))))))..))))).))..))..	15	22	0.108
mmu-miR-134-5p	mmu_circ_0000855|chr18:23741584-23761175+|NM_010087|Dtna	target from/to=[404,425]	-17.5	TACCGATGTCAACAGTGTCACA	TGTGACTGGTTGACCAGAGGGG	22	..((..(((((((...((((((	))))))..))))).))..))..	15	22	0.108
mmu-miR-138-5p	mmu_circ_0000016|chr1:22336373-22369621-|NM_001012623|Rims1	target from/to=[193,213]	-17.5	CCGCCATTTCCAGAGCCAGCA	AGCTGGTGTTGTGAATCAGGCCG	23	..(((..((((((.((((((.	.)))))).))).)))...)))..	15	21	0.0223
mmu-miR-138-5p	mmu_circ_0000017|chr1:22336373-22384029-|NM_001012623|Rims1	target from/to=[14601,14621]	-17.5	CCGCCATTTCCAGAGCCAGCA	AGCTGGTGTTGTGAATCAGGCCG	23	..(((..((((((.((((((.	.)))))).))).)))...)))..	15	21	0.0236
mmu-miR-138-5p	mmu_circ_0008589|chr1:22363424-22369621-|ENSMUST00000097811|Rims1	target from/to=[193,213]	-17.5	CCGCCATTTCCAGAGCCAGCA	AGCTGGTGTTGTGAATCAGGCCG	23	..(((..((((((.((((((.	.)))))).))).)))...)))..	15	21	0.0212
mmu-miR-34a-5p	mmu_circ_0000822|chr17:81827521-81844933-|None|None	target from/to=[14654,14676]	-17.5	AAAGCCTGAGCATTGCACTGTCA	TGGCAGTGTCTTAGCTGGTTGT	22	..((((..((((..(((((((((	)))))))))..).)))))))..	17	23	0.0978
mmu-miR-125a-5p	mmu_circ_0001241|chr4:108390393-108400150-|NM_183300|Zfyve9	target from/to=[1411,1437]	-17.5	GGATAGGCTCTGTTGGGAAGGCAGGGG	TCCCTGAGACCCTTTAACCTGTGA	24	..(((((...((..(((....((((((	))))))...)))..)).)))))..	16	27	0.0409
mmu-miR-129-5p	mmu_circ_0005665|chr15:41629019-41657598+|ENSMUST00000110297|Oxr1	target from/to=[844,863]	-17.5	CGGAGCCGAGACAGGAGAAG	CTTTTTGCGGTCTGGGCTTGC	21	..(((((.((((..((((((	))))))...)))).)))))..	15	20	0.263
mmu-miR-138-5p	mmu_circ_0013174|chr6:144981302-144988155-|ENSMUST00000032402|Bcat1	target from/to=[6,27]	-17.5	AGATCTCATCATCACACCAGCC	AGCTGGTGTTGTGAATCAGGCCG	23	.(..((..((((.((((((((.	.)))))))).))))...))..).	15	22	0.0119
mmu-miR-138-5p	mmu_circ_0012649|chr5:43628545-43653023+|ENSMUST00000167467|Cpeb2	target from/to=[286,309]	-17.5	AGATCTAGTTTGCAGTTGCCAGCT	AGCTGGTGTTGTGAATCAGGCCG	23	.(..((.(((..((...(((((((	)))))))..))..))).))..).	15	24	0.0265
mmu-miR-138-5p	mmu_circ_0014672|chr8:126920152-126920484-|ENSMUST00000140012|Pgbd5	target from/to=[194,217]	-17.5	CGGAAGCTGGTGAGAAGGCCAGCA	AGCTGGTGTTGTGAATCAGGCCG	23	.((...(((((.(.((.((((((.	.)))))).)).)..))))).)).	16	24	0.286
mmu-miR-129-5p	mmu_circ_0001379|chr5:107047089-107067654-|NM_026856|Zfp644	target from/to=[3430,3450]	-17.5	CCATAACCAGACAGCAAGAAA	CTTTTTGCGGTCTGGGCTTGC	21	.((...((((((.(((((((.	.))))))).))))))...)).	15	21	0.00456
mmu-miR-129-5p	mmu_circ_0001383|chr5:107063849-107095864-|NM_026856|Zfp644	target from/to=[3491,3511]	-17.5	CCATAACCAGACAGCAAGAAA	CTTTTTGCGGTCTGGGCTTGC	21	.((...((((((.(((((((.	.))))))).))))))...)).	15	21	0.00456
mmu-miR-212-5p	mmu_circ_0001233|chr4:90975301-90978354-|NM_207685|Elavl2	target from/to=[138,157]	-17.5	TGTTGCAGAAGTGCCGAGGC	ACCTTGGCTCTAGACTGCTTACT	23	.((.((((.((.(((((((.	.))))))).))...))))..)).	15	20	0.0675
mmu-miR-9-5p	mmu_circ_0008636|chr1:25588714-25616710-|ENSMUST00000151309|Bai3	target from/to=[321,341]	-17.5	ACATGTGGCCGAGGCCAAAGA	TCTTTGGTTATCTAGCTGTATGA	23	.((((..((.(((((((((((	))))))))).))..))..)))).	17	21	0.226
mmu-miR-182-5p	mmu_circ_0000628|chr15:82655660-82687714-|NM_013836|Tcf20	target from/to=[1720,1744]	-17.5	AGGGTGAGGCAACTGAGTGGCCAGA	TTTGGCAATGGTAGAACTCACACCG	25	.(((((((....(((....((((((	)))))).....)))..))))).)).	16	25	0.338
mmu-miR-182-5p	mmu_circ_0000629|chr15:82681942-82687714-|NM_013836|Tcf20	target from/to=[1720,1744]	-17.5	AGGGTGAGGCAACTGAGTGGCCAGA	TTTGGCAATGGTAGAACTCACACCG	25	.(((((((....(((....((((((	)))))).....)))..))))).)).	16	25	0.338
mmu-miR-29b-3p	mmu_circ_0003918|chr12:35058742-35059003-|ENSMUST00000085463|Hdac9	target from/to=[150,172]	-17.5	CACGCTGGGACAAGTTGGGGCTG	TAGCACCATTTGAAATCAGTGTT	23	.(((((((..(((((.((.((((	)))).)))))))...))))))).	18	23	0.0994
mmu-miR-26a-5p	mmu_circ_0005773|chr15:73134249-73173789-|ENSMUST00000110033|Ptk2	target from/to=[41,64]	-17.5	TGCTTATCTTGACCCAAACTTGAA	TTCAAGTAATCCAGGATAGGCT	22	.((((((((((......(((((((	)))))))....)))))))))).	17	24	0.116
mmu-miR-129-5p	mmu_circ_0009217|chr2:118741623-118747432+|ENSMUST00000036578|Bahd1	target from/to=[1891,1909]	-17.5	TCAAGTCAGGCCCAAGAAA	CTTTTTGCGGTCTGGGCTTGC	21	.(((((((((((((((((.	.)))))).))))).)))))).	17	19	0.133
mmu-miR-129-5p	mmu_circ_0015899|chr9:77064783-77078761-|ENSMUST00000034910|2310046A06Rik	target from/to=[8850,8872]	-17.5	GTGATGCCCAGTATTCCAGAAAT	CTTTTTGCGGTCTGGGCTTGC	21	(..(.((((((.((..((((((.	.))))))..)))))))))..)	16	23	0.282
mmu-miR-34a-5p	mmu_circ_0015775|chr9:63170009-63191263-|ENSMUST00000034920|Map2k5	target from/to=[45,66]	-17.5	AGAGCCGCTGCAGATATTTCCA	TGGCAGTGTCTTAGCTGGTTGT	22	(.((((((((.(((((((.(((	))).))))))))))).)))).)	19	22	0.153
mmu-miR-134-5p	mmu_circ_0000628|chr15:82655660-82687714-|NM_013836|Tcf20	target from/to=[2827,2850]	-17.5	CCAAGTTTAAGTCAGTCAGTCATT	TGTGACTGGTTGACCAGAGGGG	22	((...(((..((((..(((((((.	.)))))))..))))..))).))	16	24	0.29
mmu-miR-134-5p	mmu_circ_0000629|chr15:82681942-82687714-|NM_013836|Tcf20	target from/to=[2827,2850]	-17.5	CCAAGTTTAAGTCAGTCAGTCATT	TGTGACTGGTTGACCAGAGGGG	22	((...(((..((((..(((((((.	.)))))))..))))..))).))	16	24	0.29
mmu-miR-132-5p	mmu_circ_0000884|chr18:65798403-65816286+|NM_207255|Zfp532	target from/to=[817,839]	-17.5	GTTCCAGCAGAGGTGTCACGGTG	AACCGTGGCTTTCGATTGTTAC	22	((..(((..((((.((((((((.	.))))))))))))..)))..))	17	23	0.307
mmu-miR-129-5p	mmu_circ_0000884|chr18:65798403-65816286+|NM_207255|Zfp532	target from/to=[4343,4364]	-17.5	GTTTGTCCAGTCACACGAGAGG	CTTTTTGCGGTCTGGGCTTGC	21	((..((((((.(.(.(((((((	))))))).)).))))))..))	17	22	0.25
mmu-miR-134-5p	mmu_circ_0013357|chr6:38390454-38452408+|ENSMUST00000039127|Ubn2	target from/to=[2128,2150]	-17.5	CTGCAAAGGTCAAGCCAGATACA	TGTGACTGGTTGACCAGAGGGG	22	((.(...((((((.((((.((((	)))).))))))))))...).))	17	23	0.00964
mmu-miR-188-5p	mmu_circ_0001822|chr9:83882382-83906226+|NM_199195|Bckdhb	target from/to=[262,287]	-17.5	CCTTTTTTGCCCATTGCCCAGGGATC	CATCCCTTGCATGGTGGAGGG	21	(((..((..((...(((..((((((.	.)))))).))).))..)))))	16	26	0.209
mmu-miR-188-5p	mmu_circ_0012379|chr5:151556962-151563709+|ENSMUST00000016569|Pds5b	target from/to=[36,56]	-17.5	TCCGACATCAAGTAAAGGATT	CATCCCTTGCATGGTGGAGGG	21	(((..(((((.((((.((((.	.)))).)))).)))))..)))	16	21	0.153
mmu-miR-125b-5p	mmu_circ_0000319|chr11:98124783-98129172+|None|None	target from/to=[2437,2458]	-17.5	TCAGAATGAACAGGCTCAGGGA	TCCCTGAGACCCTAACTTGTGA	22	(((.((......((((((((((	)))))))).)).....)).)))	15	22	0.249
mmu-miR-183-5p	mmu_circ_0006760|chr17:42514108-42514589+|ENSMUST00000048691|3110082D06Rik	target from/to=[72,93]	-17.5	GGTCAAGTCAGCCAGAGCCATT	TATGGCACTGGTAGAATTCACT	22	(((.((.((.(((((.(((((.	.))))).))))).)).)).)))	17	22	0.000164
mmu-miR-138-5p	mmu_circ_0000197|chr10:89505290-89539887+|NM_001128086|Anks1b	target from/to=[279,303]	-17.5	TGGACTTGGCAGCACTGTACGGGCG	AGCTGGTGTTGTGAATCAGGCCG	23	(((.(((((...(((..(((.(((.	.))).)))..)))..))))))))	17	25	0.0284
mmu-miR-138-5p	mmu_circ_0000198|chr10:89512560-89539887+|NM_001128086|Anks1b	target from/to=[122,146]	-17.5	TGGACTTGGCAGCACTGTACGGGCG	AGCTGGTGTTGTGAATCAGGCCG	23	(((.(((((...(((..(((.(((.	.))).)))..)))..))))))))	17	25	0.0284
mmu-miR-138-5p	mmu_circ_0002546|chr10:89495958-89539887+|ENSMUST00000099368|Anks1b	target from/to=[360,384]	-17.5	TGGACTTGGCAGCACTGTACGGGCG	AGCTGGTGTTGTGAATCAGGCCG	23	(((.(((((...(((..(((.(((.	.))).)))..)))..))))))))	17	25	0.0284
mmu-miR-212-5p	mmu_circ_0014781|chr8:33611752-33619208-|None|None	target from/to=[6211,6233]	-17.5	AGTATATGGAGTCCAGTCAGGGG	ACCTTGGCTCTAGACTGCTTACT	23	((((...(.((((.((((((((.	.))))))))...)))).).))))	17	23	0.0961
mmu-miR-185-5p	mmu_circ_0012083|chr5:122990312-123061116-|ENSMUST00000031426|Ift81	target from/to=[3106,3128]	-17.5	TCAGCGTCCACCTCTGCTCTCCA	TGGAGAGAAAGGCAGTTCCTGA	22	((((.(..(.(((...(((((((	)))))))..)))..)..)))))	16	23	0.00414
mmu-miR-129-5p	mmu_circ_0001123|chr3:51103704-51129957-|NM_023502|Elf2	target from/to=[2756,2777]	-17.5	GTAGCTTCAGACACACAAGAAG	CTTTTTGCGGTCTGGGCTTGC	21	((((((.(((((.(.(((((((	))))))).))))))))).)))	19	22	0.162
mmu-miR-34a-5p	mmu_circ_0001379|chr5:107047089-107067654-|NM_026856|Zfp644	target from/to=[1894,1915]	-17.5	GCAGCAGCCAAGTACATTTCCA	TGGCAGTGTCTTAGCTGGTTGT	22	((((((((.(((.(((((.(((	))).)))))))).))).)))))	19	22	0.0213
mmu-miR-34a-5p	mmu_circ_0001383|chr5:107063849-107095864-|NM_026856|Zfp644	target from/to=[1955,1976]	-17.5	GCAGCAGCCAAGTACATTTCCA	TGGCAGTGTCTTAGCTGGTTGT	22	((((((((.(((.(((((.(((	))).)))))))).))).)))))	19	22	0.0213
mmu-miR-34a-5p	mmu_circ_0009916|chr2:37255106-37270332-|ENSMUST00000112934|Rc3h2	target from/to=[52,72]	-17.5	GCATCAGCTTCCACAATGCCT	TGGCAGTGTCTTAGCTGGTTGT	22	(((((((((...(((.((((.	.)))).)))...)))))).)))	16	21	0.00795
mmu-miR-138-5p	mmu_circ_0012569|chr5:34753229-34787562+|ENSMUST00000042234|Fam193a	target from/to=[1330,1355]	-17.4	ACTGATGACATCCACATTCACCAGCT	AGCTGGTGTTGTGAATCAGGCCG	23	.....(((....((((..((((((((	)))))))).))))..))).....	15	26	0.0207
mmu-miR-129-5p	mmu_circ_0000879|chr18:63951449-63984892+|NM_001014981|Wdr7	target from/to=[383,403]	-17.4	AGATGCCTCGGGCCCAGAAGC	CTTTTTGCGGTCTGGGCTTGC	21	....(((.((((((((((((.	.)))))).)))))))))....	15	21	0.0112
mmu-miR-129-5p	mmu_circ_0000880|chr18:63951449-64025160+|NM_001014981|Wdr7	target from/to=[383,403]	-17.4	AGATGCCTCGGGCCCAGAAGC	CTTTTTGCGGTCTGGGCTTGC	21	....(((.((((((((((((.	.)))))).)))))))))....	15	21	0.00968
mmu-miR-129-5p	mmu_circ_0007441|chr18:63914689-63984892+|ENSMUST00000072726|Wdr7	target from/to=[1653,1673]	-17.4	AGATGCCTCGGGCCCAGAAGC	CTTTTTGCGGTCTGGGCTTGC	21	....(((.((((((((((((.	.)))))).)))))))))....	15	21	0.0123
mmu-miR-138-5p	mmu_circ_0001387|chr5:111182822-111185785-|NM_029337|Ep400	target from/to=[854,877]	-17.4	CCAGTTGATACAGCAACAGCAGCA	AGCTGGTGTTGTGAATCAGGCCG	23	....(((((...((((((.((((.	.)))).))))))..)))))....	15	24	0.0151
mmu-miR-138-5p	mmu_circ_0001388|chr5:111184415-111185785-|NM_029337|Ep400	target from/to=[854,877]	-17.4	CCAGTTGATACAGCAACAGCAGCA	AGCTGGTGTTGTGAATCAGGCCG	23	....(((((...((((((.((((.	.)))).))))))..)))))....	15	24	0.0149
mmu-miR-212-5p	mmu_circ_0013863|chr7:13074918-13075393+|ENSMUST00000098822|Zfp606	target from/to=[167,187]	-17.4	AACAAGGAGAAGAGCCATGGT	ACCTTGGCTCTAGACTGCTTACT	23	...(((.((.(((((((.(((	))).)))))))...)).)))...	15	21	0.124
mmu-miR-138-5p	mmu_circ_0000720|chr16:97260504-97278372-|None|None	target from/to=[1222,1246]	-17.4	AGCCCTGAAATGCAAGCTCCCAGCT	AGCTGGTGTTGTGAATCAGGCCG	23	...(((((..(((((.(..((((((	)))))).))))))..)))))...	17	25	0.126
mmu-miR-29b-3p	mmu_circ_0000028|chr1:38110460-38142497-|NM_019570|Rev1	target from/to=[1866,1889]	-17.4	CCTGCTGAGCTTCAAAAGGAGCTG	TAGCACCATTTGAAATCAGTGTT	23	...(((((..((((((.((.((((	)))).)).)))))).)))))...	17	24	0.131
mmu-miR-129-5p	mmu_circ_0000822|chr17:81827521-81844933-|None|None	target from/to=[11173,11195]	-17.4	ATTGGTCCAAATATTGCAGAAAG	CTTTTTGCGGTCTGGGCTTGC	21	...((((((...(((((((((((	))))))))))).))))))...	17	23	0.147
mmu-miR-129-5p	mmu_circ_0000250|chr11:29605534-29608770+|NM_194051|Rtn4	target from/to=[1163,1183]	-17.4	CTTGGTCCAGACATCAGAAGC	CTTTTTGCGGTCTGGGCTTGC	21	...(((((((((..((((((.	.))))))..)))))))))...	15	21	0.0956
mmu-miR-181c-5p	mmu_circ_0009969|chr2:41263754-41300746-|ENSMUST00000052550|Lrp1b	target from/to=[192,213]	-17.4	TGTGACCGAGAGGATGACTGTG	AACATTCAACCTGTCGGTGAGT	22	..(.(((((.(((.(((.(((.	.))).))).))).))))).)..	15	22	0.273
mmu-miR-146a-5p	mmu_circ_0012811|chr5:82075434-82092449+|ENSMUST00000132375|Lphn3	target from/to=[347,366]	-17.4	CCCCCAAGGACCAGATCTCA	TGAGAACTGAATTCCATGGGTT	22	..((((.(((.(((.(((((	))))).)))...))).))))..	15	20	0.0164
mmu-miR-128-3p	mmu_circ_0005962|chr15:89373530-89380313+|ENSMUST00000109309|Shank3	target from/to=[2270,2291]	-17.4	CCAGAGAAGGTCCAAGCTGTGG	TCACAGTGAACCGGTCTCTTT	21	..(((((.(((....(((((((	)))))))..)))..)))))..	15	22	0.268
mmu-miR-129-5p	mmu_circ_0000030|chr1:38591750-38595846-|NM_010678|Aff3	target from/to=[2574,2594]	-17.4	CGGGGCTTCAGACCCAGGAGA	CTTTTTGCGGTCTGGGCTTGC	21	..(((((.((((((((((((.	.)))))).)))))))))))..	17	21	0.137
mmu-miR-129-5p	mmu_circ_0001704|chr8:87295682-87296214-|NM_001081982|Nfix	target from/to=[161,184]	-17.4	AGAAGCCTGAGATCAAGCAGAAGT	CTTTTTGCGGTCTGGGCTTGC	21	..((((((.(((((..(((((((.	.))))))))))))))))))..	18	24	0.148
mmu-miR-34a-5p	mmu_circ_0015899|chr9:77064783-77078761-|ENSMUST00000034910|2310046A06Rik	target from/to=[13550,13570]	-17.4	TAAACCAGCCTGAAACTGTTG	TGGCAGTGTCTTAGCTGGTTGT	22	..(((((((..((.((((((.	.)))))).))...)))))))..	15	21	0.0611
mmu-miR-129-5p	mmu_circ_0008195|chr1:136762354-136776322-|ENSMUST00000132025|Ppp1r12b	target from/to=[912,932]	-17.4	GGAGGCCCGGGAGAAGAGGAG	CTTTTTGCGGTCTGGGCTTGC	21	..(((((((((....((((((	))))))....)))))))))..	15	21	0.229
mmu-miR-129-5p	mmu_circ_0001216|chr4:68453858-68459958-|NM_019967|Dbc1	target from/to=[362,381]	-17.4	TGAGGCTCAGAGGCAGAAAA	CTTTTTGCGGTCTGGGCTTGC	21	..(((((((((.(((((((.	.)))))))..)))))))))..	16	20	0.0227
mmu-miR-138-5p	mmu_circ_0003553|chr11:93886230-93909872+|ENSMUST00000132079|Spag9	target from/to=[293,317]	-17.4	AGGACCTAAAGCAGCTCCATCAGCT	AGCTGGTGTTGTGAATCAGGCCG	23	.((.(((......((..((((((((	))))))))..)).....))))).	15	25	0.142
mmu-miR-185-5p	mmu_circ_0004450|chr13:110530594-110562888+|ENSMUST00000122041|Pde4d	target from/to=[132,154]	-17.4	ACAGCGACTATGACCTCTCTCCA	TGGAGAGAAAGGCAGTTCCTGA	22	.(((.((...((.((((((((((	))))))))..))))..))))).	17	23	0.0284
mmu-miR-185-5p	mmu_circ_0004071|chr12:5568409-5587830+|None|None	target from/to=[6219,6240]	-17.4	GCAGAGATATGTCATCTCTCCT	TGGAGAGAAAGGCAGTTCCTGA	22	.(((.((..((((.(((((((.	.)))))))..))))..))))).	16	22	0.00245
mmu-miR-34a-5p	mmu_circ_0000505|chr14:22335847-22336720+|NM_017479|Myst4	target from/to=[331,350]	-17.4	TCAGAAGAGAGGATCTGCCA	TGGCAGTGTCTTAGCTGGTTGT	22	.(((.((..(((((((((((	)))))).)))))..))..))).	16	20	0.222
mmu-miR-185-5p	mmu_circ_0000738|chr17:30650500-30667310-|NM_172618|Btbd9	target from/to=[548,568]	-17.4	CCAGCGACGGCTTCCTCTCCC	TGGAGAGAAAGGCAGTTCCTGA	22	.(((.((((.(((.((((((.	.)))))).))).).))).))).	16	21	0.151
mmu-miR-185-5p	mmu_circ_0000017|chr1:22336373-22384029-|NM_001012623|Rims1	target from/to=[1941,1965]	-17.4	ACGGGCAGCTACTACAAACTCTCCA	TGGAGAGAAAGGCAGTTCCTGA	22	.((((.((((.((.....(((((((	)))))))...)).)))))))).	17	25	0.000955
mmu-miR-185-5p	mmu_circ_0009138|chr2:104092748-104098665-|ENSMUST00000089726|D430041D05Rik	target from/to=[208,233]	-17.4	CCAGGGCACATGTGGACTTCTCTTCA	TGGAGAGAAAGGCAGTTCCTGA	22	.(((((.((.(((....(((((((((	)))))))))..)))))))))).	19	26	0.186
mmu-miR-129-5p	mmu_circ_0000909|chr18:83124915-83126841+|None|None	target from/to=[433,453]	-17.4	ACGAGCCAGAGGCGGGAGAGG	CTTTTTGCGGTCTGGGCTTGC	21	.((((((..(((((.((((((	)))))).).)))).)))))).	17	21	0.216
mmu-miR-134-5p	mmu_circ_0004071|chr12:5568409-5587830+|None|None	target from/to=[1725,1746]	-17.4	GTTCTTTGGTGCCCCAGCCATA	TGTGACTGGTTGACCAGAGGGG	22	.(((((((((...((((.((((	)))).))))...))))))))).	17	22	0.214
mmu-miR-185-5p	mmu_circ_0009885|chr2:3413835-3420057-|ENSMUST00000027961|Hspa14	target from/to=[602,625]	-17.4	TTGGGAAGTGCCAACTGCTTTGTA	TGGAGAGAAAGGCAGTTCCTGA	22	(..((((.((((.....((((.((	)).))))...)))).))))..)	15	24	0.104
mmu-miR-34a-5p	mmu_circ_0000628|chr15:82655660-82687714-|NM_013836|Tcf20	target from/to=[5777,5800]	-17.4	GCTCCCACTGCCAGGAGGCTGGCG	TGGCAGTGTCTTAGCTGGTTGT	22	((..(((..((.((((.((((.((	)).)))).)))).)))))..))	17	24	0.0235
mmu-miR-34a-5p	mmu_circ_0003214|chr11:62233099-62247201-|ENSMUST00000018645|Ncor1	target from/to=[276,297]	-17.4	ACCTTTAGTTCACTCGCTGCCA	TGGCAGTGTCTTAGCTGGTTGT	22	((..((((((....((((((((	))))))))....))))))..))	16	22	0.256
mmu-miR-34a-5p	mmu_circ_0003215|chr11:62233099-62252017-|ENSMUST00000018645|Ncor1	target from/to=[454,475]	-17.4	ACCTTTAGTTCACTCGCTGCCA	TGGCAGTGTCTTAGCTGGTTGT	22	((..((((((....((((((((	))))))))....))))))..))	16	22	0.256
mmu-miR-34a-5p	mmu_circ_0000831|chr17:86887499-86895451+|None|None	target from/to=[1100,1123]	-17.4	ACATTGTCAGAATAGACAGTGCTG	TGGCAGTGTCTTAGCTGGTTGT	22	(((...((((...(((((.((((.	.)))).)))))...)))).)))	16	24	0.0918
mmu-miR-124-3p	mmu_circ_0000021|chr1:25278604-25285392-|NM_175642|Bai3	target from/to=[176,196]	-17.4	GGCCTCTCCTGCCTGGCCTTG	TAAGGCACGCGGTGAATGCC	20	(((...((((((...((((((	))))))..)))).))..)))	15	21	0.0963
mmu-miR-124-3p	mmu_circ_0005721|chr15:61933899-61939020+|ENSMUST00000171111|Pvt1	target from/to=[791,809]	-17.4	GGTGGCTCTGCGTGCATTG	TAAGGCACGCGGTGAATGCC	20	(((..(.((((((((.(((	))).)))))))).)...)))	15	19	0.147
mmu-miR-129-5p	mmu_circ_0015662|chr9:52957607-53017881-|ENSMUST00000065630|Ddx10	target from/to=[778,800]	-17.4	GCAGTGGCCACAGATTCAGAAAT	CTTTTTGCGGTCTGGGCTTGC	21	(((..((((.((((((((((((.	.)))))).)))))))))))))	19	23	0.143
mmu-miR-129-5p	mmu_circ_0001055|chr2:113203992-113205986+|NM_010230|Fmn1	target from/to=[1315,1335]	-17.4	GCGGTCCTCAGCCCCAGAAAG	CTTTTTGCGGTCTGGGCTTGC	21	((((.((.(((((.(((((((	))))))).)).))))).))))	18	21	0.0259
mmu-miR-134-5p	mmu_circ_0000408|chr12:99728114-99757042-|NM_029911|Kcnk10	target from/to=[380,402]	-17.4	CTCTTCCAACAGCAGCAGTCACT	TGTGACTGGTTGACCAGAGGGG	22	((((((...((((..(((((((.	.)))))))))))....))))))	17	23	0.0137
mmu-miR-34a-5p	mmu_circ_0000823|chr17:82047148-82048978-|None|None	target from/to=[528,551]	-17.4	GCACCATCGTGGGAAGTGCTGCCT	TGGCAGTGTCTTAGCTGGTTGT	22	((((((.(.(((((...((((((.	.)))))).)))))).))).)))	18	24	0.313
mmu-miR-34a-5p	mmu_circ_0007441|chr18:63914689-63984892+|ENSMUST00000072726|Wdr7	target from/to=[974,999]	-17.4	ATAATCAGGCTGCTGGAAAACTGCTG	TGGCAGTGTCTTAGCTGGTTGT	22	((((((((.(((..(((..((((((.	.)))))).))))))))))))))	20	26	0.251
mmu-miR-34a-5p	mmu_circ_0000476|chr13:69121224-69121422-|NM_153534|Adcy2	target from/to=[28,46]	-17.4	ATAACCGTTCCCACTGCCC	TGGCAGTGTCTTAGCTGGTTGT	22	(((((((((..(((((((.	.)))))))....))).))))))	16	19	0.0123
mmu-miR-96-5p	mmu_circ_0002232|chr10:45138942-45196202-|ENSMUST00000079390|Lin28b	target from/to=[5110,5131]	-17.4	AGCAAAAAGTGTTGATGCAGAG	TTTGGCACTAGCACATTTTTGCT	23	((((((((((((((.(((.(((	))).))).)))))).))))))))	20	22	0.000936
mmu-miR-138-5p	mmu_circ_0015899|chr9:77064783-77078761-|ENSMUST00000034910|2310046A06Rik	target from/to=[3542,3564]	-17.3	TTGAAGAATTTTCAGCACTAGCT	AGCTGGTGTTGTGAATCAGGCCG	23	.......((((.(((((((((((	))))))))))).)))).......	15	23	0.13
mmu-miR-182-5p	mmu_circ_0000017|chr1:22336373-22384029-|NM_001012623|Rims1	target from/to=[9876,9901]	-17.3	AATTTAGGATTCTGTCCCTTGCCAGA	TTTGGCAATGGTAGAACTCACACCG	25	......(..(((((.((.((((((((	)))))))).)))))))..)......	16	26	0.136
mmu-miR-182-5p	mmu_circ_0001027|chr2:68196870-68248198-|NM_016866|Stk39	target from/to=[789,815]	-17.3	AAATGCAAGTTCTTCCAGAAAGCCAAG	TTTGGCAATGGTAGAACTCACACCG	25	...((..((((((.(((....((((((	))))))..))).))))))..))...	17	27	0.0628
mmu-miR-182-5p	mmu_circ_0010113|chr2:68101291-68197091-|ENSMUST00000102715|Stk39	target from/to=[23,49]	-17.3	AAATGCAAGTTCTTCCAGAAAGCCAAG	TTTGGCAATGGTAGAACTCACACCG	25	...((..((((((.(((....((((((	))))))..))).))))))..))...	17	27	0.0965
mmu-miR-182-5p	mmu_circ_0010114|chr2:68145097-68197091-|ENSMUST00000102715|Stk39	target from/to=[23,49]	-17.3	AAATGCAAGTTCTTCCAGAAAGCCAAG	TTTGGCAATGGTAGAACTCACACCG	25	...((..((((((.(((....((((((	))))))..))).))))))..))...	17	27	0.0919
mmu-miR-34a-5p	mmu_circ_0004916|chr13:9709391-9734712-|ENSMUST00000157035|Zmynd11	target from/to=[201,224]	-17.3	ACAGCTTGTATGGATGCACTGCCA	TGGCAGTGTCTTAGCTGGTTGT	22	...(((.((...((.(((((((((	))))))))).)).)).)))...	16	24	0.00251
mmu-miR-138-5p	mmu_circ_0014151|chr7:35138408-35156203-|ENSMUST00000085585|Lsm14a	target from/to=[331,351]	-17.3	TTACCTGCTCCAGCACCTGTT	AGCTGGTGTTGTGAATCAGGCCG	23	...((((.(((((((((.(((	))).))))))).))..))))...	16	21	0.126
mmu-miR-212-5p	mmu_circ_0001343|chr5:37573319-37585543+|None|None	target from/to=[514,541]	-17.3	TGAAGGCAGGAGCTACAGAAGCCACGGA	ACCTTGGCTCTAGACTGCTTACT	23	...((((((...((..(((.((((.((.	.)).))))))))).))))))...	17	28	0.118
mmu-miR-96-5p	mmu_circ_0001341|chr5:36861921-36867697-|NM_133910|Tbc1d14	target from/to=[171,195]	-17.3	TGAAGAGATGGTGCTGCAGGCCAAG	TTTGGCACTAGCACATTTTTGCT	23	...(((((((.(((((...((((((	))))))..))))))))))))...	18	25	0.206
mmu-miR-29a-3p	mmu_circ_0001528|chr6:134012081-134016483+|NM_007961|Etv6	target from/to=[1804,1826]	-17.3	GTGCGGCTTTGGGGCTGGTGCTG	TAGCACCATCTGAAATCGGTTA	22	..((.(.(((.(((.((((((((	))))))))))).))).).))..	17	23	0.093
mmu-miR-138-5p	mmu_circ_0001055|chr2:113203992-113205986+|NM_010230|Fmn1	target from/to=[1965,1986]	-17.3	CAGCTCCACCCCAGCACCAGTT	AGCTGGTGTTGTGAATCAGGCCG	23	..(((.....((((((((((((	))))))))))).).....)))..	15	22	0.00357
mmu-miR-33-5p	mmu_circ_0011199|chr4:127973638-128015941+|ENSMUST00000128091|Csmd2	target from/to=[277,297]	-17.3	TTCAGTATGACAACAATGCAC	GTGCATTGTAGTTGCATTGCA	21	..((((..(((.(((((((((	))))))))).)))..))))..	16	21	0.0235
mmu-miR-129-5p	mmu_circ_0010293|chr3:100382398-100460197-|ENSMUST00000008907|Man1a2	target from/to=[46,69]	-17.3	GAAAGCCCTGGAAGAAGCAAAAGA	CTTTTTGCGGTCTGGGCTTGC	21	..((((((.(((....(((((((.	.)))))))..)))))))))..	16	24	0.0518
mmu-miR-129-5p	mmu_circ_0010296|chr3:100436426-100460197-|ENSMUST00000008907|Man1a2	target from/to=[46,69]	-17.3	GAAAGCCCTGGAAGAAGCAAAAGA	CTTTTTGCGGTCTGGGCTTGC	21	..((((((.(((....(((((((.	.)))))))..)))))))))..	16	24	0.0501
mmu-miR-129-5p	mmu_circ_0008173|chr1:134500374-134502162-|ENSMUST00000094569|Nfasc	target from/to=[25,49]	-17.3	TGGAGCTCACTGACCTGGCTGAGAG	CTTTTTGCGGTCTGGGCTTGC	21	..(((((((..((((..((.(((((	))))).)))))))))))))..	18	25	0.249
mmu-miR-138-5p	mmu_circ_0000287|chr11:74469924-74470841+|NM_001081158|1300001I01Rik	target from/to=[136,156]	-17.3	TTGTCATTCAGGACACAGGCT	AGCTGGTGTTGTGAATCAGGCCG	23	..((((((((.(((((.((((	)))).))))).)))))..)))..	17	21	0.203
mmu-miR-134-5p	mmu_circ_0000884|chr18:65798403-65816286+|NM_207255|Zfp532	target from/to=[2846,2867]	-17.3	ACTGTCACTGTCTTCAGTCACA	TGTGACTGGTTGACCAGAGGGG	22	.((.((...(((.(((((((((	)))))))))..)))..)).)).	16	22	0.0801
mmu-miR-29b-3p	mmu_circ_0004428|chr13:107602287-107638416-|ENSMUST00000109293|Ipo11	target from/to=[62,85]	-17.3	TACCCTGTGTTTTCAGAGGTGTTA	TAGCACCATTTGAAATCAGTGTT	23	.((.(((...((((((((((((((	))))))).))))))).))).)).	19	24	0.116
mmu-miR-223-3p	mmu_circ_0001454|chr6:31116475-31131149-|None|None	target from/to=[2756,2779]	-17.3	AGGGAGTGAGCAGAGAGGCTGGCG	TGTCAGTTTGTCAAATACCCCA	22	.(((.(((....((.(((((((((	))))))))).))...)))))).	17	24	0.157
mmu-miR-185-5p	mmu_circ_0001722|chr8:109505025-109505239+|NM_009229|Sntb2	target from/to=[100,122]	-17.3	GCAGTGAAGACTCTGGCTCTCCA	TGGAGAGAAAGGCAGTTCCTGA	22	.(((.(((...(((..(((((((	)))))))..)))...)))))).	16	23	0.0122
mmu-miR-135a-5p	mmu_circ_0000205|chr10:91537914-91599435-|NR_028262|Rmst	target from/to=[3996,4020]	-17.3	ACACAGTATGGAATCTACAGCCATG	TATGGCTTTTTATTCCTATGTGA	23	.((((....(((((..(.(((((((	))))))).)..)))))..)))).	17	25	0.0303
mmu-miR-185-5p	mmu_circ_0001454|chr6:31116475-31131149-|None|None	target from/to=[5757,5779]	-17.3	CTAGGGCCTGTCCTGGCTTTACA	TGGAGAGAAAGGCAGTTCCTGA	22	.((((..(((.(((..((((.((	)).))))..))))))..)))).	16	23	0.201
mmu-miR-29a-3p	mmu_circ_0000720|chr16:97260504-97278372-|None|None	target from/to=[10901,10923]	-17.3	CGGCCATGTTTCAAAAGGTGCTG	TAGCACCATCTGAAATCGGTTA	22	.((((..((((((...(((((((	)))))))...)))))).)))).	17	23	0.152
mmu-miR-132-3p	mmu_circ_0001387|chr5:111182822-111185785-|NM_029337|Ep400	target from/to=[2323,2342]	-17.3	GGACCTAGGCTGGACCGTTT	TAACAGTCTACAGCCATGGTCG	22	.((((..((((((((.(((.	.))).)))..)))))..)))).	15	20	0.36
mmu-miR-146a-5p	mmu_circ_0000017|chr1:22336373-22384029-|NM_001012623|Rims1	target from/to=[9516,9538]	-17.3	CACCCGTGTCTCTCTTGTTCTCT	TGAGAACTGAATTCCATGGGTT	22	.(((((((....((..((((((.	.)))))).))....))))))).	15	23	0
mmu-miR-22-3p	mmu_circ_0009001|chr1:82854930-82892222+|ENSMUST00000113444|Agfg1	target from/to=[1281,1299]	-17.3	CCAGCTTTAGTGGCAGTTT	AAGCTGCCAGTTGAAGAACTGT	22	.((((((((((((((((((	))))))))).))))))..))).	18	19	0.0114
mmu-miR-132-5p	mmu_circ_0003240|chr11:65569770-65589267-|ENSMUST00000152096|Map2k4	target from/to=[75,94]	-17.3	GTCAAATCGACAGCACGGTT	AACCGTGGCTTTCGATTGTTAC	22	((..((((((.(((((((((	)))))).))).))))))...))	17	20	0.0251
mmu-miR-185-5p	mmu_circ_0000879|chr18:63951449-63984892+|NM_001014981|Wdr7	target from/to=[42,65]	-17.3	TCTGGCTCTGACTCTGCCTCTCCT	TGGAGAGAAAGGCAGTTCCTGA	22	((.((..(((.(.((..((((((.	.))))))..))))))..)).))	16	24	0.238
mmu-miR-185-5p	mmu_circ_0000880|chr18:63951449-64025160+|NM_001014981|Wdr7	target from/to=[42,65]	-17.3	TCTGGCTCTGACTCTGCCTCTCCT	TGGAGAGAAAGGCAGTTCCTGA	22	((.((..(((.(.((..((((((.	.))))))..))))))..)).))	16	24	0.248
mmu-miR-185-5p	mmu_circ_0007441|chr18:63914689-63984892+|ENSMUST00000072726|Wdr7	target from/to=[1312,1335]	-17.3	TCTGGCTCTGACTCTGCCTCTCCT	TGGAGAGAAAGGCAGTTCCTGA	22	((.((..(((.(.((..((((((.	.))))))..))))))..)).))	16	24	0.255
mmu-miR-138-5p	mmu_circ_0009954|chr2:38976630-38988606-|ENSMUST00000038874|Scai	target from/to=[206,225]	-17.3	TGGAAATTCCAGCAGCAGCA	AGCTGGTGTTGTGAATCAGGCCG	23	(((..(((((((((.((((.	.)))).))))).))))....)))	16	20	0.0636
mmu-miR-185-5p	mmu_circ_0011626|chr4:44146511-44165425-|ENSMUST00000102934|Rnf38	target from/to=[414,436]	-17.3	TCAAGGAACAGTTCCTGTCTCCT	TGGAGAGAAAGGCAGTTCCTGA	22	(((.(((((.(((..(.(((((.	.))))).)..))).))))))))	17	23	0.0348
mmu-miR-212-5p	mmu_circ_0000723|chr17:6137210-6139156+|NM_054040|Tulp4	target from/to=[389,409]	-17.3	GGTTGTAGCAGGAGTGAGGGG	ACCTTGGCTCTAGACTGCTTACT	23	(((.(((((.(((((.((((.	.)))).))))).).))))..)))	17	21	0.233
mmu-miR-129-5p	mmu_circ_0011266|chr4:131374708-131379878-|ENSMUST00000105987|Ptpru	target from/to=[759,779]	-17.3	GCAGAGCTCATCGTCAAAGAG	CTTTTTGCGGTCTGGGCTTGC	21	(((.(((((((((.(((((((	))))))))))..)))))))))	19	21	0.0589
mmu-miR-134-5p	mmu_circ_0015630|chr9:47596053-47622028+|ENSMUST00000114548|Cadm1	target from/to=[110,132]	-17.3	CCCCAACAGGCAGACCATTTACT	TGTGACTGGTTGACCAGAGGGG	22	((((....((..(((((.((((.	.)))).)))))..))...))))	15	23	0.173
mmu-miR-134-5p	mmu_circ_0000831|chr17:86887499-86895451+|None|None	target from/to=[3926,3947]	-17.3	TCCCGGCGGGACAAAAGTCATA	TGTGACTGGTTGACCAGAGGGG	22	((((....((.(((.(((((((	)))))))..))).))...))))	16	22	0.114
mmu-miR-129-5p	mmu_circ_0000628|chr15:82655660-82687714-|NM_013836|Tcf20	target from/to=[4639,4663]	-17.3	GCAAATCCCAAGGCTGAAGAGAAAG	CTTTTTGCGGTCTGGGCTTGC	21	((((..((((.(((((...((((((	)))))).))))))))).))))	19	25	0.0876
mmu-miR-129-5p	mmu_circ_0000629|chr15:82681942-82687714-|NM_013836|Tcf20	target from/to=[4639,4663]	-17.3	GCAAATCCCAAGGCTGAAGAGAAAG	CTTTTTGCGGTCTGGGCTTGC	21	((((..((((.(((((...((((((	)))))).))))))))).))))	19	25	0.0876
mmu-miR-188-5p	mmu_circ_0000273|chr11:65520485-65525799-|NM_009157|Map2k4	target from/to=[255,277]	-17.3	CTCTATTGCCAAGACAAGAGATG	CATCCCTTGCATGGTGGAGGG	21	((((.(..(((.(.((((.((((	)))).))))).)))..)))))	17	23	0.261
mmu-miR-138-5p	mmu_circ_0002091|chr10:13775197-13786490+|ENSMUST00000015645|Hivep2	target from/to=[3190,3211]	-17.3	CGGTGGCATTCCAAGCCCAGTT	AGCTGGTGTTGTGAATCAGGCCG	23	((((.(.(((((((..((((((	))))))..))).)))))..))))	18	22	0.0699
mmu-miR-138-5p	mmu_circ_0015733|chr9:59242684-59253662-|ENSMUST00000171975|Arih1	target from/to=[200,221]	-17.3	CGGCCCTGCAGAGATACCTGTT	AGCTGGTGTTGTGAATCAGGCCG	23	(((((...((..((((((.(((	))).)))))).)).....)))))	16	22	0.0112
mmu-miR-146a-5p	mmu_circ_0008609|chr1:24050952-24093450-|ENSMUST00000027337|Fam135a	target from/to=[437,460]	-17.3	AACCCTTGAAGAAATCAGTTTTTT	TGAGAACTGAATTCCATGGGTT	22	(((((.((..(((.(((((((((.	.))))))))).))))).)))))	19	24	0.104
mmu-miR-125a-5p	mmu_circ_0001343|chr5:37573319-37585543+|None|None	target from/to=[7078,7104]	-17.3	TCACAGATCACAGACCATCATCAGGGA	TCCCTGAGACCCTTTAACCTGTGA	24	((((((.....((....((.(((((((	)))))))))..)).....))))))	17	27	0.00168
mmu-miR-138-5p	mmu_circ_0001078|chr2:142565258-142566727-|NM_001081133|Kif16b	target from/to=[86,108]	-17.3	TGGCCTCCTGTCCTCCTTCAGCT	AGCTGGTGTTGTGAATCAGGCCG	23	((((((....(((..(.((((((	)))))).)..).))...))))))	16	23	0.0266
mmu-miR-183-5p	mmu_circ_0001238|chr4:107523912-107529925+|NM_001080926|Lrp8	target from/to=[612,635]	-17.3	AGTGAGCCCCGAGCCATTGCCGTT	TATGGCACTGGTAGAATTCACT	22	((((((...(..((((.((((((.	.)))))).)))).)..))))))	17	24	0.0379
mmu-miR-218-5p	mmu_circ_0004071|chr12:5568409-5587830+|None|None	target from/to=[372,392]	-17.3	ACATGGGGTGGTTCAGCAGGA	TTGTGCTTGATCTAACCATGT	21	((((((...((((.((((.((	)).)))).))))...))))))	16	21	0.052
mmu-miR-138-5p	mmu_circ_0002091|chr10:13775197-13786490+|ENSMUST00000015645|Hivep2	target from/to=[9132,9154]	-17.3	CGGCCTTGCCCTTGCAACTAGTC	AGCTGGTGTTGTGAATCAGGCCG	23	((((((.(...(..((((((((.	.))))))..))..)..)))))))	16	23	0.0576
mmu-miR-128-3p	mmu_circ_0013506|chr6:71455727-71460214+|ENSMUST00000114178|Rnf103	target from/to=[1511,1529]	-17.3	GAAGAACAAGTCACTGTGA	TCACAGTGAACCGGTCTCTTT	21	(((((((...(((((((((	)))))))))....)).)))))	16	19	0.0242
mmu-miR-134-5p	mmu_circ_0003253|chr11:67824816-67834500+|ENSMUST00000021285|Stx8	target from/to=[151,170]	-17.3	TTCCTCTATCATAAGTCGCC	TGTGACTGGTTGACCAGAGGGG	22	(((((((.(((..((((((.	.))))))...)))..)))))))	16	20	0.0933
mmu-miR-26a-5p	mmu_circ_0000232|chr11:6978890-7009115+|NM_009622|Adcy1	target from/to=[84,103]	-17.3	GGCCTTCCTGCAGGCTCGAA	TTCAAGTAATCCAGGATAGGCT	22	((((((((((...(((.(((	))).)))....))))).)))))	16	20	0.126
mmu-miR-182-5p	mmu_circ_0005285|chr14:55563114-55590557-|ENSMUST00000081857|Myh6	target from/to=[6132,6151]	-17.3	CGGGTGATCTTCCAGCTAAA	TTTGGCAATGGTAGAACTCACACCG	25	((((((((((.(((((((((	))))))..))).)))..)))).)))	19	20	0.352
mmu-miR-96-5p	mmu_circ_0007411|chr18:59568537-59576093+|ENSMUST00000080721|Chsy3	target from/to=[892,910]	-17.3	AGCAGGGATGCTGGCCAAG	TTTGGCACTAGCACATTTTTGCT	23	(((((((((((((((((((	)))))).).))))..))))))))	19	19	0.0838
mmu-miR-22-3p	mmu_circ_0001261|chr4:126600307-126603267-|NM_001114399|Zmym4	target from/to=[222,244]	-17.22	TCAGTTCACACTGATGGTAGTTT	AAGCTGCCAGTTGAAGAACTGT	22	.((((((.......(((((((((	)))))))))......)))))).	15	23	0.0304
mmu-miR-129-5p	mmu_circ_0008596|chr1:22540237-22545462-|ENSMUST00000097808|Rims1	target from/to=[469,490]	-17.2	GAAACCCGCAGGCTGGAGAAAG	CTTTTTGCGGTCTGGGCTTGC	21	.....((.(((((((.((((((	)))))).))))))))).....	15	22	0.261
mmu-miR-212-5p	mmu_circ_0001343|chr5:37573319-37585543+|None|None	target from/to=[5304,5326]	-17.2	CACCTGTATTCTGGGGTCTGGGA	ACCTTGGCTCTAGACTGCTTACT	23	.....(((.(((((((((.(((.	.))).))))))))).))).....	15	23	0.0477
mmu-miR-182-5p	mmu_circ_0000884|chr18:65798403-65816286+|NM_207255|Zfp532	target from/to=[10090,10117]	-17.2	TGAGTTGAGATCTCGCTGTGTTGCCAGG	TTTGGCAATGGTAGAACTCACACCG	25	.....((((.(((.(((..(((((((((	))))))))))))))).)))).....	19	28	0.104
mmu-miR-182-5p	mmu_circ_0000886|chr18:65803846-65816286+|NM_207255|Zfp532	target from/to=[4647,4674]	-17.2	TGAGTTGAGATCTCGCTGTGTTGCCAGG	TTTGGCAATGGTAGAACTCACACCG	25	.....((((.(((.(((..(((((((((	))))))))))))))).)))).....	19	28	0.104
mmu-miR-135b-5p	mmu_circ_0000037|chr1:52765007-52766599-|NM_178081|Mfsd6	target from/to=[32,54]	-17.2	CCTAATGGTGGTGGTAAGCCATG	TATGGCTTTTCATTCCTATGTGA	23	....((((..((((.((((((((	)))))))).))))..))))....	16	23	0.309
mmu-miR-134-5p	mmu_circ_0000242|chr11:20625687-20627642-|NM_001252503|Aftph	target from/to=[695,714]	-17.2	AGAGTCTGCAGCTAGTCATG	TGTGACTGGTTGACCAGAGGGG	22	....(((((((((((((((.	.)))))))))))..))))....	15	20	0.354
mmu-miR-138-5p	mmu_circ_0002091|chr10:13775197-13786490+|ENSMUST00000015645|Hivep2	target from/to=[822,843]	-17.2	CAACCATGAGACAAAACCAGCT	AGCTGGTGTTGTGAATCAGGCCG	23	...((.(((.((((.(((((((	))))))).))))...)))))...	16	22	0.0117
mmu-miR-138-5p	mmu_circ_0001169|chr3:126749642-126760009-|None|None	target from/to=[6762,6782]	-17.2	CCCCCTGAGAGGGACTCAGCT	AGCTGGTGTTGTGAATCAGGCCG	23	...(((((..(.(((((((((	)))))).))).)...)))))...	15	21	0.0993
mmu-miR-212-5p	mmu_circ_0000720|chr16:97260504-97278372-|None|None	target from/to=[10974,10994]	-17.2	AGAAAGTAGTCCTGCTTGGGT	ACCTTGGCTCTAGACTGCTTACT	23	...((((((((..(((.((((	)))).)))....))))))))...	15	21	0.0639
mmu-miR-26a-5p	mmu_circ_0007441|chr18:63914689-63984892+|ENSMUST00000072726|Wdr7	target from/to=[841,860]	-17.2	CTCCACGCCTGGGGCTTGAA	TTCAAGTAATCCAGGATAGGCT	22	..((...(((((((((((((	)))))))..))))))...))..	15	20	0.115
mmu-miR-34a-5p	mmu_circ_0015733|chr9:59242684-59253662-|ENSMUST00000171975|Arih1	target from/to=[351,374]	-17.2	GAAAGCAGTTGATGTCCTCTGCCA	TGGCAGTGTCTTAGCTGGTTGT	22	..((.(((((((.(.(..((((((	)))))).).)))))))).))..	17	24	0.165
mmu-miR-129-5p	mmu_circ_0002390|chr10:72946608-72952997+|ENSMUST00000156999|Pcdh15	target from/to=[1814,1837]	-17.2	AAAAGGAACCAGATCTGCAAAAAT	CTTTTTGCGGTCTGGGCTTGC	21	..(((...(((((.(((((((((.	.)))))))))))))).)))..	17	24	0.204
mmu-miR-128-3p	mmu_circ_0001068|chr2:131337719-131342179+|NM_001177840|Smox	target from/to=[161,186]	-17.2	GCAGGGCTTCACGGATGTCACTGTGC	TCACAGTGAACCGGTCTCTTT	21	..((((...(.(((...((((((((.	.)))))))).)))).))))..	16	26	0.299
mmu-miR-128-3p	mmu_circ_0002728|chr11:106972126-106972949-|ENSMUST00000106763|Bptf	target from/to=[660,682]	-17.2	CCGGAGGACGAGTGGCAGTGTGA	TCACAGTGAACCGGTCTCTTT	21	..((((..((.((..((.(((((	))))).)).))))..))))..	15	23	0.369
mmu-miR-138-5p	mmu_circ_0004071|chr12:5568409-5587830+|None|None	target from/to=[12482,12503]	-17.2	TTGCCTGTGCCTGGCAGTGGCT	AGCTGGTGTTGTGAATCAGGCCG	23	..(((((..(.(((((.(((((	))))).))))).)...)))))..	16	22	0.104
mmu-miR-181c-5p	mmu_circ_0005285|chr14:55563114-55590557-|ENSMUST00000081857|Myh6	target from/to=[6548,6569]	-17.2	TGTCACCAAGGGGCAGAGTGTA	AACATTCAACCTGTCGGTGAGT	22	..(((((.(.(((..((((((.	.))))))..))).).)))))..	15	22	0.142
mmu-miR-185-5p	mmu_circ_0000079|chr1:135649665-135650326-|NM_213616|Atp2b4	target from/to=[23,45]	-17.2	CAGGGAGCCCTCCTCTTTTTCCT	TGGAGAGAAAGGCAGTTCCTGA	22	..((((((...(((.(((((((.	.))))))).)))..))))))..	16	23	0.0921
mmu-miR-96-5p	mmu_circ_0001333|chr5:33162514-33178337-|NM_194340|C330019G07Rik	target from/to=[2238,2262]	-17.2	TCCAGAGGGAGTGCTGGGTGTGGAA	TTTGGCACTAGCACATTTTTGCT	23	..((((((..(((((((.(((.(((	))).)))))))))).))))))..	19	25	0.265
mmu-miR-135a-5p	mmu_circ_0001130|chr3:55657692-55695596-|NM_030595|Nbea	target from/to=[372,395]	-17.2	AAGCATGGCGCCTGGGGGGCCGTG	TATGGCTTTTTATTCCTATGTGA	23	..((((((.(..((((((((((((	))))))))))))..)))))))..	19	24	0.0309
mmu-miR-134-5p	mmu_circ_0002410|chr10:74724538-74726115+|ENSMUST00000105421|Specc1l	target from/to=[198,218]	-17.2	CACCTCTGAGTCCAAGTCCCA	TGTGACTGGTTGACCAGAGGGG	22	..((((((.(((..((((.((	)).))))....)))))))))..	15	21	0.0837
mmu-miR-33-5p	mmu_circ_0005962|chr15:89373530-89380313+|ENSMUST00000109309|Shank3	target from/to=[269,290]	-17.2	GTCAATGCAGGACACAGTGCGT	GTGCATTGTAGTTGCATTGCA	21	..((((((((...((((((((.	.))))))))..))))))))..	16	22	0.288
mmu-miR-212-5p	mmu_circ_0000425|chr12:117556302-117562683+|NM_028731|Esyt2	target from/to=[180,203]	-17.2	CCTGAGAGTCAATGGTGTTAAGGT	ACCTTGGCTCTAGACTGCTTACT	23	..((((((((..(((.((((((((	)))))))).))))))).))))..	19	24	0.034
mmu-miR-34a-5p	mmu_circ_0012569|chr5:34753229-34787562+|ENSMUST00000042234|Fam193a	target from/to=[1915,1935]	-17.2	ATGACTGCTGGAGCCCTGCCT	TGGCAGTGTCTTAGCTGGTTGT	22	..(((((((((..(.(((((.	.))))).)..))))).))))..	15	21	0.0278
mmu-miR-185-5p	mmu_circ_0000218|chr10:120384259-120389311-|NM_001081193|Lemd3	target from/to=[133,151]	-17.2	AAAGGATGCTTTCTGTCCA	TGGAGAGAAAGGCAGTTCCTGA	22	..((((((((((((.((((	)))).))))).)))..))))..	16	19	0.113
mmu-miR-138-5p	mmu_circ_0005285|chr14:55563114-55590557-|ENSMUST00000081857|Myh6	target from/to=[6482,6505]	-17.2	GGGGCTGAACTCAGCTGACCTGCT	AGCTGGTGTTGTGAATCAGGCCG	23	.((.((((...((((..(((.(((	))).)))))))....)))).)).	16	24	0.348
mmu-miR-9-5p	mmu_circ_0006522|chr16:9761483-9762076-|ENSMUST00000115835|Grin2a	target from/to=[548,571]	-17.2	ACGGGCAGACAGAGAAGCCGGAGA	TCTTTGGTTATCTAGCTGTATGA	23	.((.((((..(((..(((((((((	))))))))).)))..)))).)).	18	24	0.132
mmu-miR-135a-5p	mmu_circ_0000163|chr10:43113676-43115498+|NM_001168289|Pdss2	target from/to=[141,165]	-17.2	CCAGTATGGGAAGCACATGGCCATG	TATGGCTTTTTATTCCTATGTGA	23	.((.((((((((......(((((((	))))))).....)))))))))).	17	25	0.0376
mmu-miR-135b-5p	mmu_circ_0000163|chr10:43113676-43115498+|NM_001168289|Pdss2	target from/to=[141,165]	-17.2	CCAGTATGGGAAGCACATGGCCATG	TATGGCTTTTCATTCCTATGTGA	23	.((.((((((((......(((((((	))))))).....)))))))))).	17	25	0.0376
mmu-miR-135a-5p	mmu_circ_0000164|chr10:43113676-43133353+|NM_001168289|Pdss2	target from/to=[141,165]	-17.2	CCAGTATGGGAAGCACATGGCCATG	TATGGCTTTTTATTCCTATGTGA	23	.((.((((((((......(((((((	))))))).....)))))))))).	17	25	0.0376
mmu-miR-135b-5p	mmu_circ_0000164|chr10:43113676-43133353+|NM_001168289|Pdss2	target from/to=[141,165]	-17.2	CCAGTATGGGAAGCACATGGCCATG	TATGGCTTTTCATTCCTATGTGA	23	.((.((((((((......(((((((	))))))).....)))))))))).	17	25	0.0376
mmu-miR-135b-5p	mmu_circ_0000346|chr12:3442473-3457209+|NM_172421|Asxl2	target from/to=[205,227]	-17.2	CCAGATGGAGTGAAAGAGCTGTC	TATGGCTTTTCATTCCTATGTGA	23	.((.((((((((((.(((((((.	.))))))))))))))).)).)).	19	23	0.0288
mmu-miR-135b-5p	mmu_circ_0010682|chr3:5241669-5245645+|ENSMUST00000026284|Zfhx4	target from/to=[2618,2640]	-17.2	GCACCAGGACTTGGAGAGCTGTC	TATGGCTTTTCATTCCTATGTGA	23	.(((.((((..(((((((((((.	.))))))))))).))))..))).	18	23	0.365
mmu-miR-138-5p	mmu_circ_0012778|chr5:74932825-74968610+|ENSMUST00000121950|Fip1l1	target from/to=[63,87]	-17.2	AGGCCAGAAGAAGAAAATGCCAGTG	AGCTGGTGTTGTGAATCAGGCCG	23	.((((.((.......(((((((((.	.))))))))).....)).)))).	15	25	0.00644
mmu-miR-181c-5p	mmu_circ_0001387|chr5:111182822-111185785-|NM_029337|Ep400	target from/to=[2263,2285]	-17.2	CCTCACTAGCATCTGTGGATGTA	AACATTCAACCTGTCGGTGAGT	22	.(((((..(((....(((((((.	.)))))))...)))..))))).	15	23	0.171
mmu-miR-125b-5p	mmu_circ_0000037|chr1:52765007-52766599-|NM_178081|Mfsd6	target from/to=[812,833]	-17.2	CCACAGGAAATGTCACCAGGGA	TCCCTGAGACCCTAACTTGTGA	22	.((((((....(((..((((((	)))))).))).....)))))).	15	22	0.0316
mmu-miR-185-5p	mmu_circ_0001878|chrX:58436422-58439349+|NM_001166658|Cdr1	target from/to=[229,249]	-17.2	CCAGGAAAATCTTTGTCTTCC	TGGAGAGAAAGGCAGTTCCTGA	22	.((((((..(((((.(((((.	.))))).)))))...)))))).	16	21	0.021
mmu-miR-124-3p	mmu_circ_0004875|chr13:92108551-92127644-|ENSMUST00000099326|Rasgrf2	target from/to=[587,603]	-17.2	CGCACACTGCTGTCTTG	TAAGGCACGCGGTGAATGCC	20	.((((((((((((((((	))))))).))))))..))).	16	17	0.00248
mmu-miR-129-5p	mmu_circ_0009920|chr2:37324896-37330986+|ENSMUST00000061179|Rabgap1	target from/to=[217,237]	-17.2	GTGAGCAGCAGCTTCAGAAAG	CTTTTTGCGGTCTGGGCTTGC	21	(..(((..(((((.(((((((	))))))).)).))).)))..)	16	21	0.0325
mmu-miR-129-5p	mmu_circ_0009925|chr2:37324896-37364598+|ENSMUST00000061179|Rabgap1	target from/to=[217,237]	-17.2	GTGAGCAGCAGCTTCAGAAAG	CTTTTTGCGGTCTGGGCTTGC	21	(..(((..(((((.(((((((	))))))).)).))).)))..)	16	21	0.0334
mmu-miR-129-5p	mmu_circ_0002957|chr11:29748814-29806331-|ENSMUST00000058902|Eml6	target from/to=[1109,1132]	-17.2	GCTGTTGCCCAGCGCTATAAGAAA	CTTTTTGCGGTCTGGGCTTGC	21	((....((((((.((..((((((.	.))))))..))))))))..))	16	24	0.159
mmu-miR-129-5p	mmu_circ_0006628|chr17:26873733-26880076+|ENSMUST00000062519|A930001N09Rik	target from/to=[189,209]	-17.2	GCCTCAGCCCAGCGTAAGCGG	CTTTTTGCGGTCTGGGCTTGC	21	((...(((((((((((((.((	)).))))))..))))))).))	17	21	0.034
mmu-miR-34a-5p	mmu_circ_0000822|chr17:81827521-81844933-|None|None	target from/to=[8312,8334]	-17.2	ACTGCCTCCTTCAGTCACTGCTG	TGGCAGTGTCTTAGCTGGTTGT	22	((.(((..((..((.(((((((.	.))))))).)).))..))).))	16	23	0.0576
mmu-miR-183-5p	mmu_circ_0001412|chr5:128748861-128749747-|NM_172885|Tmem132d	target from/to=[326,348]	-17.2	GGAGAAAGTCTACCTGAGCCATC	TATGGCACTGGTAGAATTCACT	22	((.(((..((((((.(.(((((.	.))))).).)))))).))).))	17	23	0.139
mmu-miR-146a-5p	mmu_circ_0000854|chr18:23741584-23756059+|NM_010087|Dtna	target from/to=[457,477]	-17.2	GGGCCATGCAGGAGGTTCTCA	TGAGAACTGAATTCCATGGGTT	22	((.(((((.((..((((((((	))))))))...)).))))).))	17	21	0.0342
mmu-miR-146a-5p	mmu_circ_0000855|chr18:23741584-23761175+|NM_010087|Dtna	target from/to=[457,477]	-17.2	GGGCCATGCAGGAGGTTCTCA	TGAGAACTGAATTCCATGGGTT	22	((.(((((.((..((((((((	))))))))...)).))))).))	17	21	0.0342
mmu-miR-138-5p	mmu_circ_0001454|chr6:31116475-31131149-|None|None	target from/to=[10565,10586]	-17.2	TGTGTTTGAAATCATGCCAGCT	AGCTGGTGTTGTGAATCAGGCCG	23	((.((((((.((.(((((((((	))))))))).))...))))))))	19	22	0.0838
mmu-miR-138-5p	mmu_circ_0000861|chr18:35770524-35773156+|NM_026420|Paip2	target from/to=[277,298]	-17.2	TGGACCAAATCCAAGACCAGTT	AGCTGGTGTTGTGAATCAGGCCG	23	(((.((...(((((.(((((((	))))))).))).))....)))))	17	22	0.0284
mmu-miR-33-5p	mmu_circ_0012198|chr5:135532711-135536700-|ENSMUST00000141765|Wbscr22	target from/to=[90,113]	-17.2	TGCATCAGCATCTCTGCTGTGCAG	GTGCATTGTAGTTGCATTGCA	21	((((...(((...((((.(((((.	.))))).)))).)))..))))	16	24	0.0495
mmu-miR-185-5p	mmu_circ_0003068|chr11:49026196-49029447+|ENSMUST00000157023|Zfp62	target from/to=[925,946]	-17.2	TCAGTTTTTCCTGCTCTCTCCT	TGGAGAGAAAGGCAGTTCCTGA	22	((((..((.(((..(((((((.	.))))))).))).))...))))	16	22	0.019
mmu-miR-182-5p	mmu_circ_0007770|chr19:40386158-40399322-|ENSMUST00000025973|Sorbs1	target from/to=[360,387]	-17.2	TGGTATGAAGGTGAACACCATGGCCGGG	TTTGGCAATGGTAGAACTCACACCG	25	((((.(((..((....(((((.((((((	)))))).)))))...))))).))))	20	28	0.212
mmu-miR-134-5p	mmu_circ_0000831|chr17:86887499-86895451+|None|None	target from/to=[690,712]	-17.2	CTTCTGATGGTCTCAGGGTCATT	TGTGACTGGTTGACCAGAGGGG	22	(((((..(((((....((((((.	.))))))....))))).)))))	16	23	0.0498
mmu-miR-146a-5p	mmu_circ_0000290|chr11:75203573-75204729+|NM_001102611|Smyd4	target from/to=[248,268]	-17.2	AACCCATCCCTGCAGCTCTCA	TGAGAACTGAATTCCATGGGTT	22	(((((((.....(((.(((((	))))).)))......)))))))	15	21	0.0572
mmu-miR-188-5p	mmu_circ_0000219|chr10:120725935-120743939-|NM_029057|Tbc1d30	target from/to=[394,413]	-17.2	CCCTCATTCTGGAAGTGATG	CATCCCTTGCATGGTGGAGGG	21	(((((((..((.(((.((((	)))).))).))..)).)))))	16	20	0.148
mmu-miR-188-5p	mmu_circ_0002011|chr10:120716153-120743939-|ENSMUST00000064107|Tbc1d30	target from/to=[394,413]	-17.2	CCCTCATTCTGGAAGTGATG	CATCCCTTGCATGGTGGAGGG	21	(((((((..((.(((.((((	)))).))).))..)).)))))	16	20	0.148
mmu-miR-188-5p	mmu_circ_0002013|chr10:120731644-120741527-|ENSMUST00000064107|Tbc1d30	target from/to=[266,285]	-17.2	CCCTCATTCTGGAAGTGATG	CATCCCTTGCATGGTGGAGGG	21	(((((((..((.(((.((((	)))).))).))..)).)))))	16	20	0.145
mmu-miR-34a-5p	mmu_circ_0000290|chr11:75203573-75204729+|NM_001102611|Smyd4	target from/to=[566,590]	-17.2	GCAGCTATGCCAAGTATTGCAGCCA	TGGCAGTGTCTTAGCTGGTTGT	22	(((((((.((.(((...(((.((((	)))).))).))).)))))))))	19	25	0.028
mmu-miR-129-5p	mmu_circ_0001674|chr8:47878846-47904262+|NM_008391|Irf2	target from/to=[30,48]	-17.2	GCGCCCGTGGCTGGAGGAG	CTTTTTGCGGTCTGGGCTTGC	21	(((((((.(((((((((((	)))))).))))))))))..))	18	19	0.0813
mmu-miR-212-5p	mmu_circ_0000114|chr1:167534740-167538735-|NM_001083897|Mpzl1	target from/to=[413,436]	-17.2	GGTGGGCACTGTCACTGCTGTGGT	ACCTTGGCTCTAGACTGCTTACT	23	((((((((..(((...((((.(((	))).))))....)))))))))))	18	24	0.181
mmu-miR-96-5p	mmu_circ_0007251|chr18:34427951-34459715+|ENSMUST00000079362|Apc	target from/to=[985,1005]	-17.2	AGTAAAGAGGCTCGGGCCAGG	TTTGGCACTAGCACATTTTTGCT	23	((((((((.(((.((((((((	)))))).)))))...))))))))	19	21	0.0293
mmu-miR-96-5p	mmu_circ_0001089|chr2:152127887-152134167+|NM_024196|Tbc1d20	target from/to=[220,242]	-17.2	AGCAAGTGCTGCTGGACGTCAGG	TTTGGCACTAGCACATTTTTGCT	23	((((((((.((((((..((((((	)))))).)))))))))..)))))	20	23	0.0472
mmu-miR-9-5p	mmu_circ_0002388|chr10:72745495-72746356+|ENSMUST00000148572|Pcdh15	target from/to=[450,470]	-17.2	TCTGCAGCATAGATTCAGAGG	TCTTTGGTTATCTAGCTGTATGA	23	((((((((.((((((((((((	)))))))..))))))))))).))	20	21	0.0122
mmu-miR-125a-5p	mmu_circ_0003832|chr12:21218669-21224118+|ENSMUST00000101562|Asap2	target from/to=[199,223]	-17.12	CTACAGCTTACATCAACCTCAGGGA	TCCCTGAGACCCTTTAACCTGTGA	24	.(((((.(((.......((((((((	))))))))......))).))))).	16	25	0.0356
mmu-miR-125a-5p	mmu_circ_0003833|chr12:21223835-21224118+|ENSMUST00000064595|Asap2	target from/to=[27,51]	-17.12	CTACAGCTTACATCAACCTCAGGGA	TCCCTGAGACCCTTTAACCTGTGA	24	.(((((.(((.......((((((((	))))))))......))).))))).	16	25	0.0356
mmu-miR-9-5p	mmu_circ_0001351|chr5:66753956-66756359-|NM_001201414|Apbb2	target from/to=[21,44]	-17.1	GGGCTGGGTAGAGATGGCCGAGGA	TCTTTGGTTATCTAGCTGTATGA	23	......(((..(((((((((((((	))))))))))))).)))......	16	24	0.0176
mmu-miR-134-5p	mmu_circ_0001944|chr10:109201573-109202062-|ENSMUST00000032719|Nav3	target from/to=[148,170]	-17.1	CAGTGCTGGTGGGCTGAGTGGCA	TGTGACTGGTTGACCAGAGGGG	22	.....(((((.((((.(((.(((	))).))))))).))))).....	15	23	0.0422
mmu-miR-138-5p	mmu_circ_0002965|chr11:3040139-3053501-|ENSMUST00000081318|Sfi1	target from/to=[283,306]	-17.1	TATACTGCAGGCAGAGCAGCAGCT	AGCTGGTGTTGTGAATCAGGCCG	23	....(((.(..((.((((.(((((	))))).)))).))..))))....	15	24	0.0853
mmu-miR-129-5p	mmu_circ_0001690|chr8:75738023-75738211-|NM_010687|Large	target from/to=[81,103]	-17.1	GGATGCTGGGAATCTGCAGAGGG	CTTTTTGCGGTCTGGGCTTGC	21	....(((.(((..((((((((((	))))))))))))).)))....	16	23	0.22
mmu-miR-129-5p	mmu_circ_0001169|chr3:126749642-126760009-|None|None	target from/to=[3112,3133]	-17.1	AGTCGCCCATCACTGGAAAGAG	CTTTTTGCGGTCTGGGCTTGC	21	....(((((..((((.((((((	)))))).)))).)))))....	15	22	0.221
mmu-miR-129-5p	mmu_circ_0009836|chr2:32037977-32043073+|ENSMUST00000036691|Prrc2b	target from/to=[329,347]	-17.1	ACCAGCAAGACCCAAAGAG	CTTTTTGCGGTCTGGGCTTGC	21	...(((.((((((((((((	))))))).)))))..)))...	15	19	0.0655
mmu-miR-138-5p	mmu_circ_0000884|chr18:65798403-65816286+|NM_207255|Zfp532	target from/to=[979,1002]	-17.1	ATTCCTGAGTGGCTCTGCCCAGTT	AGCTGGTGTTGTGAATCAGGCCG	23	...(((((.(.((...((((((((	)))))).)).)).).)))))...	16	24	0.192
mmu-miR-34a-5p	mmu_circ_0000831|chr17:86887499-86895451+|None|None	target from/to=[60,78]	-17.1	GACGCCAGAGGAATTGCCA	TGGCAGTGTCTTAGCTGGTTGT	22	...(((((.((((((((((	))))))).)))...)))))...	15	19	0.338
mmu-miR-129-5p	mmu_circ_0001027|chr2:68196870-68248198-|NM_016866|Stk39	target from/to=[860,881]	-17.1	CATAGCCCAAAGAGCCAAGAAG	CTTTTTGCGGTCTGGGCTTGC	21	...((((((..((.((((((((	))))))).).))))))))...	16	22	0.24
mmu-miR-129-5p	mmu_circ_0010113|chr2:68101291-68197091-|ENSMUST00000102715|Stk39	target from/to=[94,115]	-17.1	CATAGCCCAAAGAGCCAAGAAG	CTTTTTGCGGTCTGGGCTTGC	21	...((((((..((.((((((((	))))))).).))))))))...	16	22	0.237
mmu-miR-129-5p	mmu_circ_0010114|chr2:68145097-68197091-|ENSMUST00000102715|Stk39	target from/to=[94,115]	-17.1	CATAGCCCAAAGAGCCAAGAAG	CTTTTTGCGGTCTGGGCTTGC	21	...((((((..((.((((((((	))))))).).))))))))...	16	22	0.227
mmu-miR-223-3p	mmu_circ_0000335|chr11:108784465-108792893+|NM_015732|Axin2	target from/to=[697,719]	-17.1	CCAGGTGTTCTTGACTTCTGACA	TGTCAGTTTGTCAAATACCCCA	22	...((((((..((((..((((((	))))))...))))))))))...	16	23	0.273
mmu-miR-138-5p	mmu_circ_0013506|chr6:71455727-71460214+|ENSMUST00000114178|Rnf103	target from/to=[541,561]	-17.1	AACCTTGACCAACCGCCAGCT	AGCTGGTGTTGTGAATCAGGCCG	23	...((((((((((.(((((((	))))))))))).)..)))))...	17	21	0.279
mmu-miR-138-5p	mmu_circ_0011386|chr4:142721612-142732137-|ENSMUST00000105778|Prdm2	target from/to=[978,1003]	-17.1	CAGCGTAGAGTTCACGAACGCCACCT	AGCTGGTGTTGTGAATCAGGCCG	23	..((.(.((.(((((.(((((((.((	)).))))))))))))))).))..	19	26	0.0169
mmu-miR-135b-5p	mmu_circ_0015084|chr8:89155284-89176216+|ENSMUST00000155433|Lonp2	target from/to=[181,207]	-17.1	AAGCAGGGAGGAGCTGGGAGAGCTGTC	TATGGCTTTTCATTCCTATGTGA	23	..(((...(((((...((((((((((.	.)))))))))).))))).)))..	18	27	0.0539
mmu-miR-135b-5p	mmu_circ_0015085|chr8:89155284-89196968+|ENSMUST00000155433|Lonp2	target from/to=[181,207]	-17.1	AAGCAGGGAGGAGCTGGGAGAGCTGTC	TATGGCTTTTCATTCCTATGTGA	23	..(((...(((((...((((((((((.	.)))))))))).))))).)))..	18	27	0.0544
mmu-miR-129-5p	mmu_circ_0000062|chr1:93281141-93281923-|NM_023343|Ilkap	target from/to=[123,141]	-17.1	TGGAGAAGACTGTAAAGAG	CTTTTTGCGGTCTGGGCTTGC	21	..(((.(((((((((((((	)))))))))))))...)))..	16	19	0.0948
mmu-miR-129-5p	mmu_circ_0012369|chr5:151406751-151411015-|ENSMUST00000164332|N4bp2l2	target from/to=[2027,2048]	-17.1	GAAAGTGCGGGCCAGTAGTGAG	CTTTTTGCGGTCTGGGCTTGC	21	..((((.((((((.((((.(((	))).)))))))))).))))..	17	22	0.18
mmu-miR-34a-5p	mmu_circ_0001571|chr7:63355448-63361902+|NM_010418|Herc2	target from/to=[254,276]	-17.1	CTGGCCGTGACTGAGAACGGCCA	TGGCAGTGTCTTAGCTGGTTGT	22	..(((((.(.((((((((.((((	)))).)).))))))))))))..	18	23	0.173
mmu-miR-129-5p	mmu_circ_0013151|chr6:140492240-140517402+|ENSMUST00000087622|Plekha5	target from/to=[1117,1137]	-17.1	TGAGGCCCACAGCCCAAAGAA	CTTTTTGCGGTCTGGGCTTGC	21	..(((((((..(((((((((.	.)))))).))).)))))))..	16	21	0.0801
mmu-miR-212-5p	mmu_circ_0006633|chr17:26894749-26896894+|ENSMUST00000062519|A930001N09Rik	target from/to=[335,354]	-17.1	CTTAACAGCAAGGCCAAGGT	ACCTTGGCTCTAGACTGCTTACT	23	..(((((((.((((((((((	)))))))).)).).))).)))..	17	20	0.0751
mmu-miR-134-5p	mmu_circ_0007411|chr18:59568537-59576093+|ENSMUST00000080721|Chsy3	target from/to=[2216,2236]	-17.1	TACCCTGGTCTTACAATTACA	TGTGACTGGTTGACCAGAGGGG	22	..((((((((...((.(((((	))))).))...)))))).))..	15	21	0.338
mmu-miR-146a-5p	mmu_circ_0007411|chr18:59568537-59576093+|ENSMUST00000080721|Chsy3	target from/to=[2884,2904]	-17.1	GCCTCATGGGATTTATTTTTA	TGAGAACTGAATTCCATGGGTT	22	..(((((((((((((((((((	)))))).)))))))))))))..	19	21	0.129
mmu-miR-134-5p	mmu_circ_0006498|chr16:94833025-94899199+|ENSMUST00000119878|Dyrk1a	target from/to=[441,464]	-17.1	GCCAGGGGGACGATTCCAGTCATA	TGTGACTGGTTGACCAGAGGGG	22	.((....((.(((..(((((((((	)))))))))))).))....)).	16	24	0.116
mmu-miR-129-5p	mmu_circ_0002115|chr10:20737718-20778056+|ENSMUST00000105525|Ahi1	target from/to=[28,50]	-17.1	CCACCACCAGGCCCTGCAAAGAA	CTTTTTGCGGTCTGGGCTTGC	21	.((...(((((((..(((((((.	.))))))))))))))...)).	16	23	0.0889
mmu-miR-129-5p	mmu_circ_0001343|chr5:37573319-37585543+|None|None	target from/to=[2710,2730]	-17.1	TCACACCACAGCTGCAGGAGG	CTTTTTGCGGTCTGGGCTTGC	21	.((..((.(((((((((((((	)))))))))).)))))..)).	17	21	0.0415
mmu-miR-34a-5p	mmu_circ_0008909|chr1:66808621-66854178-|ENSMUST00000042389|1110028C15Rik	target from/to=[310,330]	-17.1	TTAGTCAGCTTGTCAGTGTCA	TGGCAGTGTCTTAGCTGGTTGT	22	.((..(((((.(.((.(((((	))))).)).)..)))))..)).	15	21	0.25
mmu-miR-182-5p	mmu_circ_0010463|chr3:132368476-132437560+|ENSMUST00000169172|Tbck	target from/to=[1174,1201]	-17.1	GGGAGTTGAGGGAGCTATTCATGCCAAG	TTTGGCAATGGTAGAACTCACACCG	25	.((.((.(((....(((((..(((((((	)))))))..)))))..))))).)).	19	28	0.0105
mmu-miR-185-5p	mmu_circ_0000713|chr16:94605518-94614781+|None|None	target from/to=[8436,8459]	-17.1	ACAGAGACATCTGTCTTCTTTCTT	TGGAGAGAAAGGCAGTTCCTGA	22	.(((.((...(((((((((((((.	.)))))).))))))).))))).	18	24	0.00237
mmu-miR-185-5p	mmu_circ_0000714|chr16:94605518-94624975+|None|None	target from/to=[8436,8459]	-17.1	ACAGAGACATCTGTCTTCTTTCTT	TGGAGAGAAAGGCAGTTCCTGA	22	.(((.((...(((((((((((((.	.)))))).))))))).))))).	18	24	0.00238
mmu-miR-185-5p	mmu_circ_0000319|chr11:98124783-98129172+|None|None	target from/to=[670,691]	-17.1	ATAGGACAATGCTATCTCTTCT	TGGAGAGAAAGGCAGTTCCTGA	22	.(((((...((((.(((((((.	.)))))))..))))..))))).	16	22	0.000187
mmu-miR-124-3p	mmu_circ_0012083|chr5:122990312-123061116-|ENSMUST00000031426|Ift81	target from/to=[11881,11900]	-17.1	TGTGTTCATCTGGTGCTTTC	TAAGGCACGCGGTGAATGCC	20	.(((((((.((((((((((.	.))))))).)))))))))).	17	20	0.189
mmu-miR-185-5p	mmu_circ_0000720|chr16:97260504-97278372-|None|None	target from/to=[3839,3858]	-17.1	TGGGGAAAACCTACTCTCCC	TGGAGAGAAAGGCAGTTCCTGA	22	(.(((((..(((.((((((.	.))))))..)))...))))).)	15	20	0.138
mmu-miR-129-5p	mmu_circ_0001062|chr2:120359246-120361415-|NM_011743|Zfp106	target from/to=[1616,1635]	-17.1	GGGAGCCAGATCCCAGGAAC	CTTTTTGCGGTCTGGGCTTGC	21	(.((((((((((.((((((.	.)))))).))))).))))).)	17	20	0.267
mmu-miR-129-5p	mmu_circ_0000642|chr15:95205158-95215587-|NM_016743|Nell2	target from/to=[264,284]	-17.1	GCTGTGTGCAGCTGCAGGGAT	CTTTTTGCGGTCTGGGCTTGC	21	((...((.((((((((((((.	.))))))))).))).))..))	16	21	0.141
mmu-miR-34a-5p	mmu_circ_0001839|chr9:106888324-106909210-|NM_153413|Dock3	target from/to=[480,501]	-17.1	GCTTTGAGTTCAGACATTGTTC	TGGCAGTGTCTTAGCTGGTTGT	22	((..(.((((.((((((((((.	.)))))))))).)))).)..))	17	22	0.0508
mmu-miR-34a-5p	mmu_circ_0015227|chr9:106867037-106909210-|ENSMUST00000044532|Dock3	target from/to=[480,501]	-17.1	GCTTTGAGTTCAGACATTGTTC	TGGCAGTGTCTTAGCTGGTTGT	22	((..(.((((.((((((((((.	.)))))))))).)))).)..))	17	22	0.0514
mmu-miR-34a-5p	mmu_circ_0015230|chr9:106888324-106899349-|ENSMUST00000044532|Dock3	target from/to=[265,286]	-17.1	GCTTTGAGTTCAGACATTGTTC	TGGCAGTGTCTTAGCTGGTTGT	22	((..(.((((.((((((((((.	.)))))))))).)))).)..))	17	22	0.0503
mmu-miR-96-5p	mmu_circ_0002343|chr10:62295641-62303126-|ENSMUST00000174189|Tet1	target from/to=[153,173]	-17.1	GGTGGAGAAGTGGGCGCCAAA	TTTGGCACTAGCACATTTTTGCT	23	((..((((.(((((.((((((	)))))).))..))).))))..))	17	21	0.0448
mmu-miR-134-5p	mmu_circ_0001343|chr5:37573319-37585543+|None|None	target from/to=[9923,9944]	-17.1	CCATCCTGGAGTCCCTGTCACA	TGTGACTGGTTGACCAGAGGGG	22	((.((((((....((.((((((	)))))).))....)))).))))	16	22	0.172
mmu-miR-129-5p	mmu_circ_0000802|chr17:63820756-63840236-|NM_015794|Fbxl17	target from/to=[381,402]	-17.1	GCTGGGCTCAAGATGCAGAGAA	CTTTTTGCGGTCTGGGCTTGC	21	((.(((((((.((((((((((.	.))))))).))))))))))))	19	22	0.0207
mmu-miR-124-3p	mmu_circ_0002388|chr10:72745495-72746356+|ENSMUST00000148572|Pcdh15	target from/to=[333,352]	-17.1	GGTTTTGTCACAGTGCTTTG	TAAGGCACGCGGTGAATGCC	20	(((....((((.((((((((	))))))))...))))..)))	15	20	0.219
mmu-miR-29a-3p	mmu_circ_0014151|chr7:35138408-35156203-|ENSMUST00000085585|Lsm14a	target from/to=[98,121]	-17.1	TAGTTGGGCAGCAGTTTGGTGCTG	TAGCACCATCTGAAATCGGTTA	22	(((..((....(((..((((((((	)))))))).)))...))..)))	16	24	0.209
mmu-miR-129-5p	mmu_circ_0004047|chr12:53617065-53643623+|ENSMUST00000110725|Arhgap5	target from/to=[2213,2231]	-17.1	GCATCTCAGATCAGAAAAG	CTTTTTGCGGTCTGGGCTTGC	21	(((.((((((((.((((((	))))))..))))))))..)))	17	19	0.0341
mmu-miR-26a-5p	mmu_circ_0000091|chr1:157021115-157044565+|NM_021433|Stx6	target from/to=[350,371]	-17.1	AGCCAGAGCTGGAATGCTGGAG	TTCAAGTAATCCAGGATAGGCT	22	((((....(((((.((((.(((	))).)))).)))))....))))	16	22	0.0373
mmu-miR-96-5p	mmu_circ_0003553|chr11:93886230-93909872+|ENSMUST00000132079|Spag9	target from/to=[17789,17811]	-17.1	GGTGTGTGTGTGTGGAGGCCAGG	TTTGGCACTAGCACATTTTTGCT	23	((((...((((((..((((((((	)))))).)).))))))...))))	18	23	0.0216
mmu-miR-181c-5p	mmu_circ_0000030|chr1:38591750-38595846-|NM_010678|Aff3	target from/to=[1701,1720]	-17.1	ACTCTGAGGCAGTGAGTGTC	AACATTCAACCTGTCGGTGAGT	22	((((...((((((((((((.	.)))))))..)))))...))))	16	20	0
mmu-miR-146a-5p	mmu_circ_0004801|chr13:77205860-77265975-|ENSMUST00000151524|Ankrd32	target from/to=[1246,1269]	-17.1	AACCTCATAGAGGGACAGTTCTTT	TGAGAACTGAATTCCATGGGTT	22	((((.(((.(((...((((((((.	.))))))))..))).)))))))	18	24	0.187
mmu-miR-185-5p	mmu_circ_0003553|chr11:93886230-93909872+|ENSMUST00000132079|Spag9	target from/to=[16882,16902]	-17.1	TCAGGCAAGTTATTTTCTCCT	TGGAGAGAAAGGCAGTTCCTGA	22	(((((...((..((((((((.	.))))))))..))....)))))	15	21	0.162
mmu-miR-181c-5p	mmu_circ_0000715|chr16:94624920-94633730+|None|None	target from/to=[3817,3837]	-17.1	GCCATAGATAGGCAGAGTGTC	AACATTCAACCTGTCGGTGAGT	22	(((((.((((((..((((((.	.))))))..)))))).))).))	17	21	0.265
mmu-miR-134-5p	mmu_circ_0001229|chr4:86719091-86722061-|NM_001110240|Slc24a2	target from/to=[76,94]	-17.1	TCCCTCCACAACAGTCTCA	TGTGACTGGTTGACCAGAGGGG	22	((((((..((((((((.((	)).)))).))))....))))))	16	19	0.00965
mmu-miR-188-5p	mmu_circ_0000830|chr17:86873656-86881589+|None|None	target from/to=[1184,1203]	-17.1	TCTTCTTCCTTTCAGGGGTG	CATCCCTTGCATGGTGGAGGG	21	((((((.((....(((((((	))))))).....)).))))))	15	20	0.107
mmu-miR-129-5p	mmu_circ_0000573|chr15:5272243-5283050+|None|None	target from/to=[3769,3789]	-17.1	GTAAGCCCCGTGTGTAGGGGT	CTTTTTGCGGTCTGGGCTTGC	21	((((((((.(..((((((((.	.))))))))..).))))))))	17	21	0.101
mmu-miR-134-5p	mmu_circ_0002390|chr10:72946608-72952997+|ENSMUST00000156999|Pcdh15	target from/to=[2820,2841]	-17.1	CCCCTTTGATAATGAAGACACA	TGTGACTGGTTGACCAGAGGGG	22	((((((((.((((..((.((((	)))).)).))))..))))))))	18	22	0.00141
mmu-miR-185-5p	mmu_circ_0008909|chr1:66808621-66854178-|ENSMUST00000042389|1110028C15Rik	target from/to=[2079,2100]	-17	GCCCTAACTGTCTTCCTTTTCA	TGGAGAGAAAGGCAGTTCCTGA	22	.....(((((((((.(((((((	))))))).))))))))).....	16	22	0.0059
mmu-miR-134-5p	mmu_circ_0013357|chr6:38390454-38452408+|ENSMUST00000039127|Ubn2	target from/to=[995,1016]	-17	TTCTTCTGGACATCGAGTTACA	TGTGACTGGTTGACCAGAGGGG	22	....(((((.((.(.(((((((	))))))).).)).)))))....	15	22	0.328
mmu-miR-9-5p	mmu_circ_0000612|chr15:73222188-73225174-|NM_001130409|Ptk2	target from/to=[1381,1402]	-17	CCCAACACTAGGGAACCAGAGG	TCTTTGGTTATCTAGCTGTATGA	23	....(((((((..(((((((((	)))))))))..)))).)))....	16	22	0.182
mmu-miR-185-5p	mmu_circ_0000689|chr16:46436466-46438181-|NM_021496|Pvrl3	target from/to=[183,202]	-17	GAACGAATTCCTTCTCTCCC	TGGAGAGAAAGGCAGTTCCTGA	22	....(((((((((((((((.	.)))))).)))).)))))....	15	20	0.0466
mmu-miR-138-5p	mmu_circ_0000567|chr14:121993557-121996972-|None|None	target from/to=[3248,3271]	-17	ATTCCTGAAAGCCACGAGCTAGCC	AGCTGGTGTTGTGAATCAGGCCG	23	...(((((....(((((((((((.	.)))))).)))))..)))))...	16	24	0.272
mmu-miR-138-5p	mmu_circ_0000895|chr18:74129544-74130930-|NM_172632|Mapk4	target from/to=[681,703]	-17	TCCCCTGACAGCTGGCAGCAGCG	AGCTGGTGTTGTGAATCAGGCCG	23	...(((((..((.((((.((((.	.)))).))))))...)))))...	15	23	0.0851
mmu-miR-182-5p	mmu_circ_0013479|chr6:58826482-58840228+|ENSMUST00000041401|Herc3	target from/to=[439,461]	-17	CCCTGGAGCCTCTGCTGGCCAGA	TTTGGCAATGGTAGAACTCACACCG	25	...(((((..((((((.((((((	))))))...)))))).))).))...	17	23	0.101
mmu-miR-129-5p	mmu_circ_0008992|chr1:82336893-82339437+|ENSMUST00000140020|Rhbdd1	target from/to=[471,490]	-17	ATCAGCCTGACTTCAAAAGG	CTTTTTGCGGTCTGGGCTTGC	21	...(((((((((.(((((((	))))))).)))).)))))...	16	20	0.0788
mmu-miR-183-5p	mmu_circ_0007411|chr18:59568537-59576093+|ENSMUST00000080721|Chsy3	target from/to=[6510,6530]	-17	TTGGAATTCTACTGTCCCATG	TATGGCACTGGTAGAATTCACT	22	...((((((((((((.(((((	))))).)).))))))))))...	17	21	0.329
mmu-miR-182-5p	mmu_circ_0002391|chr10:7315901-7324181+|ENSMUST00000134346|Lrp11	target from/to=[475,499]	-17	CAGTGGCTACTTCTGCCCAGCCAGG	TTTGGCAATGGTAGAACTCACACCG	25	..(((.....(((((((..((((((	))))))...)))))))....)))..	16	25	0.111
mmu-miR-188-5p	mmu_circ_0001343|chr5:37573319-37585543+|None|None	target from/to=[7222,7244]	-17	AGCTCAGGATCTGCCTAGGGATG	CATCCCTTGCATGGTGGAGGG	21	..(((...((((((..(((((((	))))))).))).))).)))..	16	23	0.0103
mmu-miR-223-3p	mmu_circ_0009793|chr2:29083097-29104398-|ENSMUST00000071201|Ntng2	target from/to=[630,651]	-17	CAGGGAAGATGAGGGACTGGCT	TGTCAGTTTGTCAAATACCCCA	22	..(((.(..(((.((((((((.	.)))))))).)))..).)))..	15	22	0.169
mmu-miR-34a-5p	mmu_circ_0009217|chr2:118741623-118747432+|ENSMUST00000036578|Bahd1	target from/to=[1804,1824]	-17	TGGATGAGCCAGAACCTGCCA	TGGCAGTGTCTTAGCTGGTTGT	22	..(((.(((.(((..((((((	))))))..)))..))).)))..	15	21	0.125
mmu-miR-125a-5p	mmu_circ_0000205|chr10:91537914-91599435-|NR_028262|Rmst	target from/to=[6526,6550]	-17	CAATGGAGTTATCGACACTCAGGGA	TCCCTGAGACCCTTTAACCTGTGA	24	..((((.((((......((((((((	))))))))......))))))))..	16	25	0.211
mmu-miR-223-3p	mmu_circ_0000633|chr15:85189883-85223936+|NM_016843|Atxn10	target from/to=[647,667]	-17	GTGGGTGAGGAGCAGCTGACA	TGTCAGTTTGTCAAATACCCCA	22	..(((((..((..((((((((	))))))))..))...)))))..	15	21	0.0189
mmu-miR-34a-5p	mmu_circ_0000681|chr16:32950377-32961830+|NM_001081255|Lrch3	target from/to=[148,170]	-17	GGAATCAACTGTCAACATTGCCA	TGGCAGTGTCTTAGCTGGTTGT	22	..(((((.(((...(((((((((	)))))))))..))).)))))..	17	23	0.054
mmu-miR-185-5p	mmu_circ_0016163|chrX:147834217-147840298+|ENSMUST00000125924|Fam120c	target from/to=[2614,2634]	-17	AAAGGACTATTTTTTTCTCCC	TGGAGAGAAAGGCAGTTCCTGA	22	..((((((.(((((((((((.	.))))))))))).)).))))..	17	21	0.261
mmu-miR-138-5p	mmu_circ_0007086|chr17:88407933-88415052-|ENSMUST00000005504|Fbxo11	target from/to=[197,218]	-17	AGATCTTTCAGCAGCACCCGCT	AGCTGGTGTTGTGAATCAGGCCG	23	.(..((((((.(((((((.(((	))).)))))))))))..))..).	17	22	0.0705
mmu-miR-33-5p	mmu_circ_0000720|chr16:97260504-97278372-|None|None	target from/to=[13653,13674]	-17	AGCTGTGTGCACTGCAGTGGGT	GTGCATTGTAGTTGCATTGCA	21	.((...(((((((((((((.(.	.).)))))))).))))).)).	16	22	0.116
mmu-miR-138-5p	mmu_circ_0012310|chr5:14539409-14540801+|ENSMUST00000030691|Pclo	target from/to=[1041,1065]	-17	AGGTCCGCACCCATCAGCACCTGCC	AGCTGGTGTTGTGAATCAGGCCG	23	.((.((.....((.(((((((.((.	.)).))))))))).....)))).	15	25	0.00604
mmu-miR-129-5p	mmu_circ_0001454|chr6:31116475-31131149-|None|None	target from/to=[14503,14525]	-17	CCGTGCCAGCAGGCTGCACAGAT	CTTTTTGCGGTCTGGGCTTGC	21	.((.(((..(((((((((.(((.	.))).)))))))))))).)).	17	23	0.0648
mmu-miR-188-5p	mmu_circ_0008571|chr1:194045214-194065919+|ENSMUST00000078470|Kcnh1	target from/to=[82,104]	-17	GCTACCACCGGGCAGAAGTGATG	CATCCCTTGCATGGTGGAGGG	21	.((.((((((.(((..((.((((	)))).))))).)))))).)).	17	23	0.13
mmu-miR-138-5p	mmu_circ_0000290|chr11:75203573-75204729+|NM_001102611|Smyd4	target from/to=[749,772]	-17	AGGTTGGTAGCACAGACACCTGTT	AGCTGGTGTTGTGAATCAGGCCG	23	.(((..(...(((((.((((.(((	))).)))))))))...)..))).	16	24	0.265
mmu-miR-34a-5p	mmu_circ_0000719|chr16:95053905-95054826-|None|None	target from/to=[494,519]	-17	CCAGTCCGTGTTGGGGTCCATTGTCA	TGGCAGTGTCTTAGCTGGTTGT	22	.(((.(((.(((((((..((((((((	))))))))))))))))))))).	21	26	0.336
mmu-miR-124-3p	mmu_circ_0000668|chr16:17013400-17016173+|NM_001038663|Mapk1	target from/to=[180,201]	-17	AGCGGTCACTTTCAGTGCTTTG	TAAGGCACGCGGTGAATGCC	20	.(((.(((((....((((((((	))))))))..))))).))).	16	22	0.21
mmu-miR-135b-5p	mmu_circ_0000205|chr10:91537914-91599435-|NR_028262|Rmst	target from/to=[3996,4020]	-17	ACACAGTATGGAATCTACAGCCATG	TATGGCTTTTCATTCCTATGTGA	23	.((((....(((((..(.(((((((	))))))).)..)))))..)))).	17	25	0.0303
mmu-miR-138-5p	mmu_circ_0000865|chr18:39279772-39309772+|NM_175164|Arhgap26	target from/to=[430,456]	-17	AGGCCAGGGGTTATCACCATGCAGGCG	AGCTGGTGTTGTGAATCAGGCCG	23	.((((...(((..((((.((((.(((.	.))).)))).))))))).)))).	18	27	0.256
mmu-miR-138-5p	mmu_circ_0000866|chr18:39286486-39309772+|NM_175164|Arhgap26	target from/to=[195,221]	-17	AGGCCAGGGGTTATCACCATGCAGGCG	AGCTGGTGTTGTGAATCAGGCCG	23	.((((...(((..((((.((((.(((.	.))).)))).))))))).)))).	18	27	0.245
mmu-miR-22-3p	mmu_circ_0015796|chr9:65221556-65225690+|ENSMUST00000147185|Gm514	target from/to=[224,246]	-17	TCAGTGCCTGCGACAGGCTGCTG	AAGCTGCCAGTTGAAGAACTGT	22	.((((..((.((((.(((.(((.	.))).))).)))).)).)))).	16	23	0.194
mmu-miR-128-3p	mmu_circ_0000451|chr13:35907777-35908444+|NM_009881|Cdyl	target from/to=[465,484]	-17	CGAGAAGCTGGACCCTGTGG	TCACAGTGAACCGGTCTCTTT	21	.((((..((((..(((((((	)))))).)..))))..)))).	15	20	0.0753
mmu-miR-128-3p	mmu_circ_0004583|chr13:35881969-35908444+|ENSMUST00000075220|Cdyl	target from/to=[540,559]	-17	CGAGAAGCTGGACCCTGTGG	TCACAGTGAACCGGTCTCTTT	21	.((((..((((..(((((((	)))))).)..))))..)))).	15	20	0.0753
mmu-miR-129-5p	mmu_circ_0000884|chr18:65798403-65816286+|NM_207255|Zfp532	target from/to=[398,418]	-17	TCGGGCATGACCAGCAAACAG	CTTTTTGCGGTCTGGGCTTGC	21	.(((((..((((.(((((.((	)).)))))))))...))))).	16	21	0.0315
mmu-miR-34a-5p	mmu_circ_0003553|chr11:93886230-93909872+|ENSMUST00000132079|Spag9	target from/to=[7529,7550]	-17	TCAGCCTTGTTAATTCTTGCCA	TGGCAGTGTCTTAGCTGGTTGT	22	.(((((..(((((..(((((((	)))))).)..))))).))))).	17	22	0.107
mmu-miR-129-5p	mmu_circ_0008027|chr19:7530789-7532913-|ENSMUST00000065304|Rtn3	target from/to=[1257,1276]	-17	CCAAGTGCTGCTGCAAAAAC	CTTTTTGCGGTCTGGGCTTGC	21	.(((((.(.((((((((((.	.))))))))))..).))))).	16	20	0.0912
mmu-miR-9-5p	mmu_circ_0012083|chr5:122990312-123061116-|ENSMUST00000031426|Ift81	target from/to=[12251,12272]	-17	ACATGCAAGTTGAGGCCAGAGG	TCTTTGGTTATCTAGCTGTATGA	23	.((((((.((((((((((((((	))))))))).)).))))))))).	20	22	0.14
mmu-miR-129-5p	mmu_circ_0007441|chr18:63914689-63984892+|ENSMUST00000072726|Wdr7	target from/to=[1022,1043]	-17	GGAAGCTGCCAGCAGCGGAGGG	CTTTTTGCGGTCTGGGCTTGC	21	(.((((..(((((.((((((((	)))))))).).)))))))).)	18	22	0.0106
mmu-miR-129-5p	mmu_circ_0007411|chr18:59568537-59576093+|ENSMUST00000080721|Chsy3	target from/to=[333,353]	-17	GCTTTACTCAGCTGCAGAGAA	CTTTTTGCGGTCTGGGCTTGC	21	((....((((((((((((((.	.))))))))).)))))...))	16	21	0.112
mmu-miR-129-5p	mmu_circ_0013357|chr6:38390454-38452408+|ENSMUST00000039127|Ubn2	target from/to=[1712,1732]	-17	GCTCAGCACCAGCCCAAGAAA	CTTTTTGCGGTCTGGGCTTGC	21	((..(((.((((((((((((.	.)))))).)).))))))).))	17	21	0.0118
mmu-miR-34a-5p	mmu_circ_0000379|chr12:54240367-54243755+|NM_198111|Akap6	target from/to=[1178,1198]	-17	GCCTCCAGCGAAGCACTTCTT	TGGCAGTGTCTTAGCTGGTTGT	22	((..(((((.(((((((.((.	.)).)))).))).)))))..))	16	21	0.0502
mmu-miR-138-5p	mmu_circ_0001134|chr3:58841481-58897617+|NM_177855|Med12l	target from/to=[1998,2018]	-17	CGACCTCCTCCGACACCTGCA	AGCTGGTGTTGTGAATCAGGCCG	23	((.(((..(((((((((.((.	.)).))))))).))...))).))	16	21	0.151
mmu-miR-182-5p	mmu_circ_0002232|chr10:45138942-45196202-|ENSMUST00000079390|Lin28b	target from/to=[2556,2578]	-17	TGATGTGTTAGCTACTTGCCAGG	TTTGGCAATGGTAGAACTCACACCG	25	((.((((....((((((((((((	)))))))..)))))....)))).))	18	23	0.0397
mmu-miR-138-5p	mmu_circ_0012771|chr5:73902124-73925936+|ENSMUST00000063882|Dcun1d4	target from/to=[411,438]	-17	TGGAAATTGGATGCACAAAACATGGGCT	AGCTGGTGTTGTGAATCAGGCCG	23	(((...((((...((((..((((.((((	)))).))))))))..)))).)))	19	28	0.257
mmu-miR-138-5p	mmu_circ_0012772|chr5:73902124-73935394+|ENSMUST00000063882|Dcun1d4	target from/to=[411,438]	-17	TGGAAATTGGATGCACAAAACATGGGCT	AGCTGGTGTTGTGAATCAGGCCG	23	(((...((((...((((..((((.((((	)))).))))))))..)))).)))	19	28	0.267
mmu-miR-138-5p	mmu_circ_0012774|chr5:73911354-73925936+|ENSMUST00000063882|Dcun1d4	target from/to=[300,327]	-17	TGGAAATTGGATGCACAAAACATGGGCT	AGCTGGTGTTGTGAATCAGGCCG	23	(((...((((...((((..((((.((((	)))).))))))))..)))).)))	19	28	0.257
mmu-miR-34a-5p	mmu_circ_0000822|chr17:81827521-81844933-|None|None	target from/to=[12774,12794]	-17	ACATACAGAGGAGCACTGGCT	TGGCAGTGTCTTAGCTGGTTGT	22	(((..(((..((((((((.(.	.).))))).)))..)))..)))	15	21	0.134
mmu-miR-129-5p	mmu_circ_0005285|chr14:55563114-55590557-|ENSMUST00000081857|Myh6	target from/to=[2760,2783]	-17	GCAGAGCACCAGAACACCAGAGGC	CTTTTTGCGGTCTGGGCTTGC	21	(((.(((.(((((.(..((((((.	.))))))..))))))))))))	18	24	0.149
mmu-miR-138-5p	mmu_circ_0010460|chr3:131242274-131248130+|ENSMUST00000029666|Papss1	target from/to=[197,217]	-17	TGGATGGTGACAACATCCGCC	AGCTGGTGTTGTGAATCAGGCCG	23	(((.((((.((((((((.((.	.)).))))))))..))))..)))	17	21	0.365
mmu-miR-26a-5p	mmu_circ_0005376|chr14:65912620-65918252+|ENSMUST00000043554|Fbxo16	target from/to=[211,233]	-17	AGCTGGTACTGGAAGAGCTTGGC	TTCAAGTAATCCAGGATAGGCT	22	((((....(((((...((((((.	.))))))..)))))....))))	15	23	0.23
mmu-miR-26a-5p	mmu_circ_0000197|chr10:89505290-89539887+|NM_001128086|Anks1b	target from/to=[406,430]	-17	GGCCGTGGTCCAGGTGCTGCTGGAG	TTCAAGTAATCCAGGATAGGCT	22	((((...((((.((...((((.(((	))).))))..)).)))).))))	17	25	0.314
mmu-miR-26a-5p	mmu_circ_0000198|chr10:89512560-89539887+|NM_001128086|Anks1b	target from/to=[249,273]	-17	GGCCGTGGTCCAGGTGCTGCTGGAG	TTCAAGTAATCCAGGATAGGCT	22	((((...((((.((...((((.(((	))).))))..)).)))).))))	17	25	0.314
mmu-miR-26a-5p	mmu_circ_0002546|chr10:89495958-89539887+|ENSMUST00000099368|Anks1b	target from/to=[487,511]	-17	GGCCGTGGTCCAGGTGCTGCTGGAG	TTCAAGTAATCCAGGATAGGCT	22	((((...((((.((...((((.(((	))).))))..)).)))).))))	17	25	0.314
mmu-miR-125a-5p	mmu_circ_0000822|chr17:81827521-81844933-|None|None	target from/to=[12226,12248]	-17	TCACCAGAGAGGAAGCTCCGGGG	TCCCTGAGACCCTTTAACCTGTGA	24	((((...(((((...(((.((((	)))).)))..))))).....))))	16	23	0.14
mmu-miR-134-5p	mmu_circ_0000720|chr16:97260504-97278372-|None|None	target from/to=[10983,11005]	-17	TCCTGCTTGGGTAATCAATCACT	TGTGACTGGTTGACCAGAGGGG	22	((((..((((.((((((.((((.	.)))).)))))).)))).))))	18	23	0.0639
mmu-miR-22-3p	mmu_circ_0001052|chr2:104310905-104312004-|NM_010434|Hipk3	target from/to=[223,246]	-17	ACAGCTTTTCATTGCAGGCAGGTG	AAGCTGCCAGTTGAAGAACTGT	22	((((.((((((..((.(((((.(.	.).))))).)))))))).))))	18	24	0.0887
mmu-miR-223-3p	mmu_circ_0001605|chr7:107083671-107104050-|NM_175388|Rnf169	target from/to=[151,171]	-17	TGGGGAAGAGGAAAGCTGATG	TGTCAGTTTGTCAAATACCCCA	22	(((((.....((((((((((.	.)))))))).)).....)))))	15	21	0.21
mmu-miR-134-5p	mmu_circ_0000570|chr14:123991903-123999211-|None|None	target from/to=[6024,6045]	-17	CTCCTATATCTTTGCAGTCACA	TGTGACTGGTTGACCAGAGGGG	22	(((((...((....((((((((	))))))))...))....)))))	15	22	0.123
mmu-miR-183-5p	mmu_circ_0000570|chr14:123991903-123999211-|None|None	target from/to=[617,637]	-17	AGGAAGAGCTGCTATGCCATT	TATGGCACTGGTAGAATTCACT	22	(((((...((((((((((((.	.)))))).))))))..))).))	17	21	0.122
mmu-miR-34a-5p	mmu_circ_0001351|chr5:66753956-66756359-|NM_001201414|Apbb2	target from/to=[113,133]	-17	ACGACATCCGGGACACAGTCG	TGGCAGTGTCTTAGCTGGTTGT	22	(((((..(..((((((.((((	)))).))))))..)...)))))	16	21	0.0176
mmu-miR-182-5p	mmu_circ_0001272|chr4:130274068-130275266+|NM_001159603|Pum1	target from/to=[134,157]	-17	TGGTGCAGAGAAGACCTGGTCAGA	TTTGGCAATGGTAGAACTCACACCG	25	(((((..(((...(((..((((((	))))))...)))....))).)))))	17	24	0.286
mmu-miR-182-5p	mmu_circ_0011245|chr4:130224839-130275266+|ENSMUST00000030315|Pum1	target from/to=[577,600]	-17	TGGTGCAGAGAAGACCTGGTCAGA	TTTGGCAATGGTAGAACTCACACCG	25	(((((..(((...(((..((((((	))))))...)))....))).)))))	17	24	0.297
mmu-miR-181c-5p	mmu_circ_0003553|chr11:93886230-93909872+|ENSMUST00000132079|Spag9	target from/to=[6344,6368]	-17	ACTTACATAGGCACAGTTGTGTGTT	AACATTCAACCTGTCGGTGAGT	22	((((((...((((..((((.(((((	))))).)))).)))).))))))	19	25	0.242
mmu-miR-212-5p	mmu_circ_0000628|chr15:82655660-82687714-|NM_013836|Tcf20	target from/to=[244,267]	-17	AGTGAGACCTCTGGCCATCAAGGC	ACCTTGGCTCTAGACTGCTTACT	23	((((((...(((((...((((((.	.))))))..)))))...))))))	17	24	0.235
mmu-miR-212-5p	mmu_circ_0000629|chr15:82681942-82687714-|NM_013836|Tcf20	target from/to=[244,267]	-17	AGTGAGACCTCTGGCCATCAAGGC	ACCTTGGCTCTAGACTGCTTACT	23	((((((...(((((...((((((.	.))))))..)))))...))))))	17	24	0.235
mmu-miR-181c-5p	mmu_circ_0000714|chr16:94605518-94624975+|None|None	target from/to=[18333,18356]	-17	GCTCACAGGAAAGAGTAGGATGTC	AACATTCAACCTGTCGGTGAGT	22	((((((..((.((.((.((((((.	.)))))).)))).)).))))))	18	24	0.261
mmu-miR-129-5p	mmu_circ_0010406|chr3:120500113-120502665-|None|None	target from/to=[597,617]	-17	GCAGGCAGCAGGAAGAGAAAG	CTTTTTGCGGTCTGGGCTTGC	21	((((((..((((..(((((((	)))))).)..)))).))))))	17	21	0.0095
mmu-miR-129-5p	mmu_circ_0000884|chr18:65798403-65816286+|NM_207255|Zfp532	target from/to=[15753,15772]	-17	GTAGGTGTGACTGTAAGGAA	CTTTTTGCGGTCTGGGCTTGC	21	((((((.((((((((((((.	.))))))))))).).))))))	18	20	0.142
mmu-miR-129-5p	mmu_circ_0000886|chr18:65803846-65816286+|NM_207255|Zfp532	target from/to=[10310,10329]	-17	GTAGGTGTGACTGTAAGGAA	CTTTTTGCGGTCTGGGCTTGC	21	((((((.((((((((((((.	.))))))))))).).))))))	18	20	0.142
mmu-miR-129-5p	mmu_circ_0000887|chr18:65811213-65816286+|NM_207255|Zfp532	target from/to=[2943,2962]	-17	GTAGGTGTGACTGTAAGGAA	CTTTTTGCGGTCTGGGCTTGC	21	((((((.((((((((((((.	.))))))))))).).))))))	18	20	0.142
mmu-miR-134-5p	mmu_circ_0013093|chr6:127418049-127428147+|ENSMUST00000039680|Parp11	target from/to=[526,546]	-17	TTCCCTGCAGAACCAGACGCA	TGTGACTGGTTGACCAGAGGGG	22	(((((((...((((((.((((	)))).))))))...))).))))	17	21	0.23
mmu-miR-129-5p	mmu_circ_0014997|chr8:81584148-81585189+|ENSMUST00000098614|Zfp827	target from/to=[816,834]	-17	GCAGCCCTTCTGAAAGAAG	CTTTTTGCGGTCTGGGCTTGC	21	(((((((..(((.((((((	)))))).)))...)))).)))	16	19	0.112
mmu-miR-129-5p	mmu_circ_0014999|chr8:81584148-81600437+|ENSMUST00000098614|Zfp827	target from/to=[816,834]	-17	GCAGCCCTTCTGAAAGAAG	CTTTTTGCGGTCTGGGCTTGC	21	(((((((..(((.((((((	)))))).)))...)))).)))	16	19	0.113
mmu-miR-129-5p	mmu_circ_0015000|chr8:81584148-81660562+|ENSMUST00000098614|Zfp827	target from/to=[816,834]	-17	GCAGCCCTTCTGAAAGAAG	CTTTTTGCGGTCTGGGCTTGC	21	(((((((..(((.((((((	)))))).)))...)))).)))	16	19	0.114
mmu-miR-129-5p	mmu_circ_0010598|chr3:25332801-25338999-|ENSMUST00000075054|Nlgn1	target from/to=[1437,1457]	-17	GCAGCCCTGTACTACAAGAAG	CTTTTTGCGGTCTGGGCTTGC	21	(((((((.(.((..((((((.	.))))))..))).)))).)))	16	21	0.12
mmu-miR-128-3p	mmu_circ_0000062|chr1:93281141-93281923-|NM_023343|Ilkap	target from/to=[105,125]	-17	AAGGAGATATAATCAGTGTGG	TCACAGTGAACCGGTCTCTTT	21	((((((((....(((.(((((	))))).)))....))))))))	16	21	0.0948
mmu-miR-34a-5p	mmu_circ_0001022|chr2:60617787-60630837-|NM_001141931|Rbms1	target from/to=[30,51]	-17	GCAGCAGCCCAGAAAGCTGTCT	TGGCAGTGTCTTAGCTGGTTGT	22	((((((((..(((..((((((.	.)))))).)))..))).)))))	17	22	0.0254
mmu-miR-134-5p	mmu_circ_0001123|chr3:51103704-51129957-|NM_023502|Elf2	target from/to=[4243,4262]	-17	TCTCTCTGGGCTTAGTGATG	TGTGACTGGTTGACCAGAGGGG	22	(((((((((..(((((.((.	.)).)))))....)))))))))	16	20	0.118
mmu-miR-96-5p	mmu_circ_0012083|chr5:122990312-123061116-|ENSMUST00000031426|Ift81	target from/to=[11239,11261]	-17	AGAAAAATGTGAAGTTTGCCAGA	TTTGGCACTAGCACATTTTTGCT	23	(((((((((((.....(((((((	)))))))....))))))))).))	18	23	0.0789
mmu-miR-134-5p	mmu_circ_0009885|chr2:3413835-3420057-|ENSMUST00000027961|Hspa14	target from/to=[430,452]	-16.92	CCTTTCCACAAACACCAGTGACA	TGTGACTGGTTGACCAGAGGGG	22	((((((.......((((((.(((	))).))))))......))))))	15	23	0.000901
mmu-miR-34a-5p	mmu_circ_0014402|chr7:85392040-85405300-|ENSMUST00000039431|Ntrk3	target from/to=[196,219]	-16.9	ACCTGCAGCATGAGCATATTGTCA	TGGCAGTGTCTTAGCTGGTTGT	22	.....((((.((((.(((((((((	))))))))))))))))).....	17	24	0.103
mmu-miR-34a-5p	mmu_circ_0007086|chr17:88407933-88415052-|ENSMUST00000005504|Fbxo11	target from/to=[226,245]	-16.9	ATCTTCAGGAGAAGCTGCCA	TGGCAGTGTCTTAGCTGGTTGT	22	....((((((((.(((((((	))))))).))))..))))....	15	20	0.0705
mmu-miR-182-5p	mmu_circ_0010290|chr3:100382398-100395871-|ENSMUST00000008907|Man1a2	target from/to=[534,557]	-16.9	AGCGGTGGGTTTTCTGGTGTCAAG	TTTGGCAATGGTAGAACTCACACCG	25	....(((((((((((..(((((((	)))))))..)).)))))))))....	18	24	0.124
mmu-miR-182-5p	mmu_circ_0010293|chr3:100382398-100460197-|ENSMUST00000008907|Man1a2	target from/to=[1400,1423]	-16.9	AGCGGTGGGTTTTCTGGTGTCAAG	TTTGGCAATGGTAGAACTCACACCG	25	....(((((((((((..(((((((	)))))))..)).)))))))))....	18	24	0.128
mmu-miR-218-5p	mmu_circ_0000319|chr11:98124783-98129172+|None|None	target from/to=[3447,3469]	-16.9	CCCTGGCAGAGGTTCAAGCACAC	TTGTGCTTGATCTAACCATGT	21	...(((...((((.((((((((.	.))))))))))))..)))...	15	23	0.135
mmu-miR-212-5p	mmu_circ_0001343|chr5:37573319-37585543+|None|None	target from/to=[7748,7769]	-16.9	GACAAGAAGCTGAGACCAAGGT	ACCTTGGCTCTAGACTGCTTACT	23	...(((.(((((((.(((((((	)))))))))).)).)).)))...	17	22	0.00775
mmu-miR-138-5p	mmu_circ_0001377|chr5:106320136-106340527+|NM_018759|Zfp326	target from/to=[625,648]	-16.9	ATCCCTGCTTTACACAGCTCAGTT	AGCTGGTGTTGTGAATCAGGCCG	23	...((((..((.((((((((((((	)))))).)))))))).))))...	18	24	0.0321
mmu-miR-29b-3p	mmu_circ_0001341|chr5:36861921-36867697-|NM_133910|Tbc1d14	target from/to=[305,329]	-16.9	CTAACTGGGAAACCATGTGGTGCTC	TAGCACCATTTGAAATCAGTGTT	23	...(((((.....((.((((((((.	.)))))))).))...)))))...	15	25	0.085
mmu-miR-185-5p	mmu_circ_0003425|chr11:79360472-79364636+|ENSMUST00000071325|Nf1	target from/to=[398,420]	-16.9	ACCGGGACCGCTCCTTCTCCCCT	TGGAGAGAAAGGCAGTTCCTGA	22	...(((((.(((..(((((.((.	.)).))))).))).)))))...	15	23	0.0699
mmu-miR-125b-5p	mmu_circ_0000715|chr16:94624920-94633730+|None|None	target from/to=[281,302]	-16.9	TGGCTGAGGAGGGGGTGGGGGA	TCCCTGAGACCCTAACTTGTGA	22	..((.(((..((((.(.(((((	))))).)..))))..)))))..	15	22	0.0484
mmu-miR-34a-5p	mmu_circ_0001182|chr4:9510958-9538085-|NM_001177852|Asph	target from/to=[185,209]	-16.9	TGGGCTGGCAGGAGAACCACAGCCG	TGGCAGTGTCTTAGCTGGTTGT	22	..(((..((..((((..(((.((((	)))).))))))).))..)))..	16	25	0.098
mmu-miR-138-5p	mmu_circ_0000037|chr1:52765007-52766599-|NM_178081|Mfsd6	target from/to=[1334,1356]	-16.9	CTGCCGCGACTCACTCACAGGCC	AGCTGGTGTTGTGAATCAGGCCG	23	..(((..((.((((.(((.(((.	.))).)))..)))).)).)))..	15	23	0.132
mmu-miR-138-5p	mmu_circ_0001123|chr3:51103704-51129957-|NM_023502|Elf2	target from/to=[6696,6718]	-16.9	TTGCTAGATTTCAAAGGCCAGTC	AGCTGGTGTTGTGAATCAGGCCG	23	..(((.(((((..((.((((((.	.)))))).))..))))).)))..	16	23	0.062
mmu-miR-128-3p	mmu_circ_0000895|chr18:74129544-74130930-|NM_172632|Mapk4	target from/to=[341,364]	-16.9	TCAGAGCACAGAGGGAGGCTGTGA	TCACAGTGAACCGGTCTCTTT	21	..((((.((...((...(((((((	)))))))...)).))))))..	15	24	0.0355
mmu-miR-138-5p	mmu_circ_0000254|chr11:43518035-43518979+|NM_001164231|Pwwp2a	target from/to=[914,938]	-16.9	CAGTCTCGATGCACCTCCACCCGCT	AGCTGGTGTTGTGAATCAGGCCG	23	..((((.(((.(((...((((.(((	))).))))..))).)))))))..	17	25	0.237
mmu-miR-129-5p	mmu_circ_0006941|chr17:66785419-66787731-|ENSMUST00000097291|1110012J17Rik	target from/to=[62,82]	-16.9	ACGGGTACCAGCTGCAGGAGC	CTTTTTGCGGTCTGGGCTTGC	21	..((((.(((((((((((((.	.))))))))).))))))))..	17	21	0.308
mmu-miR-212-5p	mmu_circ_0000628|chr15:82655660-82687714-|NM_013836|Tcf20	target from/to=[367,390]	-16.9	TCTGGGCCTGTACAGAGCTATGGA	ACCTTGGCTCTAGACTGCTTACT	23	..(((((..((..(((((((.((.	.)).)))))))..)).)))))..	16	24	0.347
mmu-miR-212-5p	mmu_circ_0000629|chr15:82681942-82687714-|NM_013836|Tcf20	target from/to=[367,390]	-16.9	TCTGGGCCTGTACAGAGCTATGGA	ACCTTGGCTCTAGACTGCTTACT	23	..(((((..((..(((((((.((.	.)).)))))))..)).)))))..	16	24	0.347
mmu-miR-188-5p	mmu_circ_0010460|chr3:131242274-131248130+|ENSMUST00000029666|Papss1	target from/to=[428,448]	-16.9	ATGTCTGTGAGCAGAGGGATG	CATCCCTTGCATGGTGGAGGG	21	.(.((..(.((((.(((((((	)))))))))).).)..)).).	15	21	0.288
mmu-miR-125b-5p	mmu_circ_0000830|chr17:86873656-86881589+|None|None	target from/to=[5056,5078]	-16.9	ACAGAAGGACAGAGGTTCAGGGT	TCCCTGAGACCCTAACTTGTGA	22	.((.(((...((.(((((((((.	.)))))).)))))..))).)).	16	23	0.0249
mmu-miR-188-5p	mmu_circ_0010659|chr3:36863796-36874684+|ENSMUST00000167472|4932438A13Rik	target from/to=[502,522]	-16.9	GCTTTGGCACGGCAGTGGATG	CATCCCTTGCATGGTGGAGGG	21	.((((.((...((((.(((((	))))).))))...)).)))).	15	21	0.181
mmu-miR-34a-5p	mmu_circ_0001233|chr4:90975301-90978354-|NM_207685|Elavl2	target from/to=[2849,2870]	-16.9	CCAACTTGCAATAACACAGCCA	TGGCAGTGTCTTAGCTGGTTGT	22	.(((((.((.(..((((.((((	)))).))))..).)).))))).	16	22	0.21
mmu-miR-34a-5p	mmu_circ_0011854|chr4:90947904-90978354-|ENSMUST00000107120|Elavl2	target from/to=[131,152]	-16.9	CCAACTTGCAATAACACAGCCA	TGGCAGTGTCTTAGCTGGTTGT	22	.(((((.((.(..((((.((((	)))).))))..).)).))))).	16	22	0.194
mmu-miR-129-5p	mmu_circ_0005721|chr15:61933899-61939020+|ENSMUST00000171111|Pvt1	target from/to=[4267,4287]	-16.9	CTAGGCCCTGTCCTGGAGAAG	CTTTTTGCGGTCTGGGCTTGC	21	.(((((((.(.((..((((((	))))))..)).).))))))).	16	21	0.11
mmu-miR-34a-5p	mmu_circ_0009793|chr2:29083097-29104398-|ENSMUST00000071201|Ntng2	target from/to=[118,141]	-16.9	TCAGCAGCCTGAGAAACGCTGGCT	TGGCAGTGTCTTAGCTGGTTGT	22	.(((((((.(((((..(((((.(.	.).))))))))))))).)))).	18	24	0.0157
mmu-miR-34a-5p	mmu_circ_0013163|chr6:142977679-143021214-|ENSMUST00000111758|5730419I09Rik	target from/to=[1493,1515]	-16.9	ATGACCCCCTGCTGCCTCTGCCA	TGGCAGTGTCTTAGCTGGTTGT	22	(..(((..(((..((..((((((	)))))).))..)))..)))..)	15	23	0.065
mmu-miR-129-5p	mmu_circ_0000216|chr10:119366956-119382227+|NM_130891|Grip1	target from/to=[427,446]	-16.9	GAGGGCCTGCTGACAGAGAG	CTTTTTGCGGTCTGGGCTTGC	21	(..(((((((((.(((((((	)))))))))))..)))))..)	17	20	0.0508
mmu-miR-129-5p	mmu_circ_0001996|chr10:119334770-119382227+|ENSMUST00000139352|Grip1	target from/to=[508,527]	-16.9	GAGGGCCTGCTGACAGAGAG	CTTTTTGCGGTCTGGGCTTGC	21	(..(((((((((.(((((((	)))))))))))..)))))..)	17	20	0.0508
mmu-miR-134-5p	mmu_circ_0000822|chr17:81827521-81844933-|None|None	target from/to=[16129,16152]	-16.9	TGTCTCAAGTCAGTTCCAGTGACT	TGTGACTGGTTGACCAGAGGGG	22	(.((((..(((((..(((((.((.	.)).))))))))))..)))).)	17	24	0.126
mmu-miR-138-5p	mmu_circ_0012067|chr5:121875979-121881594+|ENSMUST00000151458|Naa25	target from/to=[104,128]	-16.9	CGTGCTGGGTGCATTTGAACCAGTG	AGCTGGTGTTGTGAATCAGGCCG	23	((.(((.(((.(((....((((((.	.))))))...))).))).)))))	17	25	0.00294
mmu-miR-34a-5p	mmu_circ_0000811|chr17:71110414-71136549+|NM_027712|Dlgap1	target from/to=[291,312]	-16.9	ACCACCACCATAGCCACTGTCA	TGGCAGTGTCTTAGCTGGTTGT	22	((.((((....((.((((((((	)))))))).))....)))).))	16	22	0.00953
mmu-miR-34a-5p	mmu_circ_0000715|chr16:94624920-94633730+|None|None	target from/to=[2822,2844]	-16.9	ACCATCAGGTAAAGGCACTTTCA	TGGCAGTGTCTTAGCTGGTTGT	22	((.(((((.(((.((((((.(((	))).))))))))).))))).))	19	23	0.25
mmu-miR-34a-5p	mmu_circ_0001711|chr8:89384324-89386009-|NM_030563|N4bp1	target from/to=[1488,1509]	-16.9	ACTGCCGCTGCCCCAGCTGCTA	TGGCAGTGTCTTAGCTGGTTGT	22	((.(((((((.....(((((((	)))))))....)))).))).))	16	22	0.0246
mmu-miR-134-5p	mmu_circ_0014315|chr7:68958147-68959076-|None|None	target from/to=[25,45]	-16.9	CTGCTCTGGCAAGGGATCATA	TGTGACTGGTTGACCAGAGGGG	22	((.(((((((((..(.(((((	))))).)..))).)))))).))	17	21	0.00944
mmu-miR-129-5p	mmu_circ_0001389|chr5:111611942-111612450+|NM_024477|Ttc28	target from/to=[452,474]	-16.9	GCATTGCAGAGGACCTCAAGGAC	CTTTTTGCGGTCTGGGCTTGC	21	(((..((...(((((.((((((.	.)))))).)))))..)).)))	16	23	0.0741
mmu-miR-9-5p	mmu_circ_0002232|chr10:45138942-45196202-|ENSMUST00000079390|Lin28b	target from/to=[6156,6176]	-16.9	TCAGGGGCCAGAAACCGGAGA	TCTTTGGTTATCTAGCTGTATGA	23	(((..(((.((((((((((((	))))))))).))).)))...)))	18	21	0.0159
mmu-miR-22-3p	mmu_circ_0012871|chr5:9417984-9463034+|ENSMUST00000069538|9330182L06Rik	target from/to=[1904,1925]	-16.9	GCAAGTGTCCAGCTGGCACCTG	AAGCTGCCAGTTGAAGAACTGT	22	(((.((...(((((((((.((.	.)).)))))))))....)))))	16	22	0.2
mmu-miR-124-3p	mmu_circ_0007800|chr19:42637041-42658033+|ENSMUST00000026188|D19Ertd386e	target from/to=[129,149]	-16.9	GGCCATGGGCCTCCTGCCTTT	TAAGGCACGCGGTGAATGCC	20	(((.((..(((.(.((((((.	.)))))).).)))..)))))	15	21	0.114
mmu-miR-33-5p	mmu_circ_0010659|chr3:36863796-36874684+|ENSMUST00000167472|4932438A13Rik	target from/to=[1371,1393]	-16.9	TGCTGTTCAGCTAGCTGATGCAC	GTGCATTGTAGTTGCATTGCA	21	(((.((.((((((.(.(((((((	)))))))))))))).)).)))	19	23	0.0801
mmu-miR-185-5p	mmu_circ_0014451|chr7:95222700-95223640+|ENSMUST00000125009|Grm5	target from/to=[76,99]	-16.9	TCGGTCTGCTAGCCACCCTCTTCG	TGGAGAGAAAGGCAGTTCCTGA	22	((((...(((.(((...(((((((	)))))))...))))))..))))	17	24	0.359
mmu-miR-185-5p	mmu_circ_0000628|chr15:82655660-82687714-|NM_013836|Tcf20	target from/to=[1780,1803]	-16.9	TCAGAGAAAGCTGGCTCCTCACCA	TGGAGAGAAAGGCAGTTCCTGA	22	((((.((..((((.((.(((.(((	))).)))..)).))))))))))	18	24	0.12
mmu-miR-185-5p	mmu_circ_0000629|chr15:82681942-82687714-|NM_013836|Tcf20	target from/to=[1780,1803]	-16.9	TCAGAGAAAGCTGGCTCCTCACCA	TGGAGAGAAAGGCAGTTCCTGA	22	((((.((..((((.((.(((.(((	))).)))..)).))))))))))	18	24	0.12
mmu-miR-138-5p	mmu_circ_0006470|chr16:93762277-93764289+|ENSMUST00000045004|Dopey2	target from/to=[1043,1066]	-16.9	TGGCCCCGACTGCCAACATCTGTG	AGCTGGTGTTGTGAATCAGGCCG	23	(((((..((...((((((((.((.	.)).))))))).)..)).)))))	17	24	0.00306
mmu-miR-191-5p	mmu_circ_0001143|chr3:86336006-86346633+|NM_001077687|Lrba	target from/to=[294,320]	-16.9	CAGCTCAGCTTGTGGCCCCCTCTGTTG	CAACGGAATCCCAAAAGCAGCTG	23	(((((..((((.(((.....((((((.	.))))))...))).)))))))))	18	27	0.12
mmu-miR-218-5p	mmu_circ_0001169|chr3:126749642-126760009-|None|None	target from/to=[9702,9721]	-16.9	ATATGTAGGGTCAGGCAGGA	TTGTGCTTGATCTAACCATGT	21	(((((..((((((((((.((	)).))))))))))...)))))	17	20	0.312
mmu-miR-29b-3p	mmu_circ_0001379|chr5:107047089-107067654-|NM_026856|Zfp644	target from/to=[50,71]	-16.9	AACACCGACATTACTGGTGCTA	TAGCACCATTTGAAATCAGTGTT	23	(((((.((..(((.((((((((	))))))))..)))..)).)))))	18	22	0.0396
mmu-miR-29b-3p	mmu_circ_0001383|chr5:107063849-107095864-|NM_026856|Zfp644	target from/to=[111,132]	-16.9	AACACCGACATTACTGGTGCTA	TAGCACCATTTGAAATCAGTGTT	23	(((((.((..(((.((((((((	))))))))..)))..)).)))))	18	22	0.0396
[truncated: 5,595 more rows]

## Sheet: synapto-neuros miRNAs
miRNA
mmu-miR-124-3p
mmu-miR-125a-5p
mmu-miR-125b-5p
mmu-miR-128-3p
mmu-miR-129-5p
mmu-miR-132-3p
mmu-miR-132-5p
mmu-miR-134-5p
mmu-miR-135a-5p
mmu-miR-135b-5p
mmu-miR-138-5p
[truncated: 21 more rows]
